# Supplementary material for: Effect of mobile food environments on fast food visits
Source: Nat Commun. 2024 Mar 14;15:2291. doi: 10.1038/s41467-024-46425-2 (PMC10937966; doi:10.1038/s41467-024-46425-2)
Supplement: Supplementary file 4 — Source Data [file 41467_2024_46425_MOESM4_ESM.zip]

Archive with 63 entries (62 files):
- sourcedata/
- sourcedata/figueS11.csv
- __MACOSX/sourcedata/._figueS11.csv
- sourcedata/figureS7left.csv
- __MACOSX/sourcedata/._figureS7left.csv
- sourcedata/figureS3.csv
- __MACOSX/sourcedata/._figureS3.csv
- sourcedata/figureS2B.csv
- __MACOSX/sourcedata/._figureS2B.csv
- sourcedata/figureS2C.csv
- __MACOSX/sourcedata/._figureS2C.csv
- sourcedata/figureS19.csv
- __MACOSX/sourcedata/._figureS19.csv
- sourcedata/figureS2A.csv
- __MACOSX/sourcedata/._figureS2A.csv
- sourcedata/figureS5C.csv
- __MACOSX/sourcedata/._figureS5C.csv
- sourcedata/figureS7right.csv
- __MACOSX/sourcedata/._figureS7right.csv
- sourcedata/figureS9A.csv
- __MACOSX/sourcedata/._figureS9A.csv
- sourcedata/figureS5B.csv
- __MACOSX/sourcedata/._figureS5B.csv
- sourcedata/figureS9B.csv
- __MACOSX/sourcedata/._figureS9B.csv
- sourcedata/figureS5A.csv
- __MACOSX/sourcedata/._figureS5A.csv
- sourcedata/figureS18right.csv
- __MACOSX/sourcedata/._figureS18right.csv
- sourcedata/figureS18left.csv
- __MACOSX/sourcedata/._figureS18left.csv
- sourcedata/figureS6A.csv
- __MACOSX/sourcedata/._figureS6A.csv
- sourcedata/figureS6C.csv
- __MACOSX/sourcedata/._figureS6C.csv
- sourcedata/figureS6B.csv
- __MACOSX/sourcedata/._figureS6B.csv
- sourcedata/figureS17.csv
- __MACOSX/sourcedata/._figureS17.csv
- sourcedata/figureS1A.csv
- __MACOSX/sourcedata/._figureS1A.csv
- sourcedata/figureS16.csv
- __MACOSX/sourcedata/._figureS16.csv
- sourcedata/figureS14.csv
- __MACOSX/sourcedata/._figureS14.csv
- sourcedata/figureS1B.csv
- __MACOSX/sourcedata/._figureS1B.csv
- sourcedata/figureS8.csv
- __MACOSX/sourcedata/._figureS8.csv
- sourcedata/figureS1C.csv
- __MACOSX/sourcedata/._figureS1C.csv
- sourcedata/figureS15.csv
- __MACOSX/sourcedata/._figureS15.csv
- sourcedata/figureS11.csv
- __MACOSX/sourcedata/._figureS11.csv
- sourcedata/figureS10.csv
- __MACOSX/sourcedata/._figureS10.csv
- sourcedata/figureS1D.csv
- __MACOSX/sourcedata/._figureS1D.csv
- sourcedata/figureS12.csv
- __MACOSX/sourcedata/._figureS12.csv
- sourcedata/figureS13.csv
- __MACOSX/sourcedata/._figureS13.csv
