# Supplementary material for: Effect of mobile food environments on fast food visits
Source: Nat Commun. 2024 Mar 14;15:2291. doi: 10.1038/s41467-024-46425-2 (PMC10937966; doi:10.1038/s41467-024-46425-2)
Supplement: Supplementary file 4 — Source Data [file 41467_2024_46425_MOESM4_ESM.zip › sourcedata/figueS11.csv]

topic	term	beta
1	Building	0.400289636248811
1	Office	0.136810178161378
1	Factory	0.0751687125100115
1	Coworking Space	0.04164398212337
1	Professional	0.0353769989619553
1	Shop	0.0321346215734241
1	Hardware	0.0292189016083644
1	Furniture / Home	0.0240165796790046
1	Design	0.0163945731313381
1	Storage	0.0145193175521503
1	Entertainment	0.0125956682805963
1	Electronics	0.0111922512019783
1	Warehouse	0.0108655937785069
1	Medical Facility (XII)	0.0107567079706831
1	Event Space	0.0100187041620995
2	Salon / Barbershop	0.227807029987455
2	Laundry	0.0854215516929659
2	Mexican	0.0717504318293711
2	Convenience Store	0.0626966179624329
2	Grocery Store	0.0554786004556113
2	Liquor Store	0.0469254583232504
2	Cosmetics	0.0386643747027262
2	Chinese	0.0364669820898595
2	Latin American	0.0290403513602973
2	Caribbean	0.0250627925800449
2	Bakery	0.0247846416163909
2	Food	0.0225872490035242
2	Fried Chicken	0.0204315790352056
2	Pharmacy	0.0188600260905604
2	Nail Salon	0.0181785562296081
3	Art Gallery	0.111136240799634
3	Entertainment	0.100373001899804
3	Bar	0.0506974068481108
3	Music Venue	0.036512664203184
3	Food Truck	0.036466270932064
3	Coffee Shop	0.0281618754015918
3	Theme Park	0.0281386787660318
3	Event Space	0.0260277849300737
3	Performing Arts	0.0215276376314379
3	Theater	0.0213536628647381
3	Café	0.0197414966933196
3	Nightclub	0.0185816649153207
3	Cocktail	0.0167259340705224
3	Tech Startup	0.0158560602370232
3	Speakeasy	0.0158212652836833
4	Fast Food	0.120786146548701
4	Bank	0.0766235445991289
4	Pizza	0.0630800150234929
4	Gas Station	0.0616746717341936
4	Video Store	0.0517253387126061
4	Sandwiches	0.046986968861075
4	Pharmacy	0.0411292990446153
4	Financial / Legal	0.0398234490855319
4	Discount Store	0.0380947524730311
4	Mobile Phones	0.0311924026893047
4	Grocery Store	0.0264789061703276
4	Chinese	0.023805022920776
4	Donuts	0.0227976529523402
4	Nail Salon	0.020559053022483
4	Car Washes	0.0191785830657377
5	Park	0.124539270497532
5	Playground	0.0836794675263194
5	Pool	0.0807206542077143
5	Housing Development	0.0656447958700602
5	Baseball Field	0.0650107644446449
5	Other Outdoors	0.0576700894970581
5	Trail	0.0419883789084515
5	Gym	0.0399735679343538
5	Golf Course	0.0347463310714849
5	Field	0.0291668545278298
5	Athletics & Sports	0.0264052954304651
5	Soccer Field	0.0256021889582723
5	Dog Run	0.0248413512477739
5	Farm	0.0224883901801213
5	Lake	0.020642654252801
6	Bus	0.189303302474989
6	Bus Station	0.116826417501336
6	Bus Stop	0.0616606616442843
6	Road	0.0465762752771217
6	Train	0.0450965688049144
6	Neighborhood	0.0392783054918659
6	Taxi	0.0372526878939898
6	Bar	0.0289921905976865
6	Park	0.028388815143
6	Deli / Bodega	0.0246679998390999
6	Playground	0.0220821050333006
6	Lounge	0.0217947833882118
6	Rental Car	0.0207173272191287
6	Metro	0.0164075025427966
6	Travel	0.0153156802914591
7	Automotive	0.444374421513596
7	Gas Station	0.095369238753746
7	Auto Dealer	0.0763075885457898
7	Hardware	0.0432307225011181
7	Shop	0.0380647043770045
7	Storage	0.0309494710810611
7	Car Washes	0.0282588366414186
7	Fast Food	0.0255921189523507
7	Mexican	0.0254366600736158
7	Rental Car	0.0139327030472332
7	Convenience Store	0.0138968279213713
7	Furniture / Home	0.00919718643346241
7	Veterinarians	0.009101519431164
7	Motel	0.00859926766909741
7	Thrift / Vintage	0.00808505753174351
8	Classroom	0.092219495168868
8	Academic Building	0.0626897548976155
8	Residence Hall	0.0549749024909139
8	Administrative Building	0.0497531801258754
8	Education (V)	0.0474401094761103
8	Student Center	0.0460688879531956
8	Library	0.0457780227816683
8	Gym	0.0376476487013563
8	Parking	0.0333677754631682
8	Lab	0.0323843741689567
8	Cafeteria	0.0286031269391011
8	University	0.0261099968974382
8	Theater	0.0241708957539225
8	Auditorium	0.0193508443400408
8	Frat House	0.0193369936175871
9	Residential	0.584770920959746
9	Gym	0.0690914410412367
9	Pool	0.0408675719420116
9	Gym / Fitness	0.0336472002941832
9	Speakeasy	0.0325735390826102
9	Lounge	0.019340664649973
9	Dog Run	0.0158646864775055
9	Laundry	0.0153949596974423
9	Medical Facility (IX)	0.0115834623963581
9	Rental Car	0.0114895170403455
9	Yoga Studio	0.00966429298067141
9	Cocktail	0.00906035854916161
9	Housing Development	0.00820142957990321
9	Wine Bar	0.00761091591353807
9	Nightclub	0.0074901290272361
10	Office	0.532060558355046
10	Building	0.0864919257818139
10	Coworking Space	0.0635049806479998
10	Tech Startup	0.0527462310003231
10	Gym	0.0332567388270557
10	Hotel	0.0292350975849529
10	Conference room	0.0266055629266549
10	Gym / Fitness	0.019842674769529
10	Café	0.0132860246248187
10	Event Space	0.0118079855358407
10	Food Truck	0.0106994562191073
10	Parking	0.00800117555667077
10	Non-Profit	0.00785509029787643
10	Lawyer	0.00760588603287434
10	American	0.00615362669544833
11	Government	0.12150527271121
11	Building	0.104933512169134
11	Office	0.0491677977763321
11	Parking	0.042514998915741
11	Lounge	0.0276030916105128
11	Gate	0.0268534804712912
11	Plane	0.0264920608148809
11	American	0.0259030806340639
11	Courthouse	0.0238684218276055
11	Coffee Shop	0.0234133007787924
11	Coworking Space	0.0218471489343475
11	Rental Car	0.0205754871803109
11	Police Station	0.0203211548295036
11	Travel	0.0203211548295036
11	Sandwiches	0.0173896398386194
12	Apparel	0.0960615910819936
12	Shoes	0.0501637860030557
12	Furniture / Home	0.0499018122297741
12	Cosmetics	0.0457102318572683
12	Women's Store	0.0437821048859157
12	Department Store	0.0387102926351837
12	Jewelry	0.0341519489800837
12	Shop	0.0318989745298619
12	Sporting Goods	0.0308406004858042
12	Mall	0.0276130835989747
12	Mobile Phones	0.0256639987257596
12	Electronics	0.02235265023148
12	Gift Shop	0.0201835073887083
12	American	0.0198586599098391
12	Men's Store	0.0187793279639189
13	Medical Facility (XIV)	0.512572808161661
13	Medical Facility (XII)	0.166611204416731
13	Medical Facility (XIII)	0.086466392109918
13	Medical Facility (XI)	0.0756903375082635
13	Medical Facility (VIII)	0.0272371759366792
13	Medical Facility (V)	0.0173991405956869
13	Medical Facility (VII)	0.0173656399078061
13	Pharmacy	0.0127090442923761
13	Medical Facility (VI)	0.0111903464417803
13	Building	0.00999548857403206
13	Medical Facility (IX)	0.00753877146277404
13	Optical	0.00577440190105237
13	Bank	0.00560689846164841
13	Medical Facility (II)	0.00560689846164841
13	Medical Facility (IV)	0.0053947274384034
14	Road	0.323966631397616
14	Gas Station	0.154879225363402
14	Intersection	0.061022744165304
14	Professional	0.0337693870472226
14	Convenience Store	0.0309420334210687
14	Travel	0.0297615404122107
14	Building	0.0278232000396413
14	Cemetery	0.0221976407628608
14	Donuts	0.0188164756016871
14	Liquor Store	0.0185978657852319
14	Nightlife	0.014998090807603
14	Sandwiches	0.0140653555907275
14	Fire Station	0.0134095261413619
14	City	0.0133366562025435
14	Housing Development	0.0124330689611953
15	Pizza	0.132244374696079
15	Deli / Bodega	0.0893768674084726
15	Italian	0.0751137022600031
15	Bar	0.0607205173745375
15	Laundry	0.0541155147351368
15	Bank	0.0457162397251903
15	Chinese	0.0447020857766209
15	Pharmacy	0.0373039627415442
15	Bagels	0.0337674258952509
15	Nail Salon	0.0336634101056541
15	Fire Station	0.0335853982634564
15	Ice Cream	0.0333123568157646
15	Liquor Store	0.0309589995761357
15	Donuts	0.0262912910179765
15	Diner	0.0240289475942448
16	Coffee Shop	0.0773509956908705
16	Mexican	0.0545577715288053
16	Asian	0.0470473605022244
16	Bakery	0.0432547276914593
16	Chinese	0.042206763362169
16	Sandwiches	0.0390254430768233
16	Sushi	0.0373037873929891
16	Japanese	0.0340850398101688
16	Thai	0.0317271200692655
16	Indian	0.0313528470945189
16	Burgers	0.0271859413090073
16	Vietnamese	0.0270986109482331
16	Korean	0.0247406912073298
16	Grocery Store	0.0239921452578367
16	Café	0.023305978137468
17	Church	0.395406601191048
17	Education (VIII)	0.115549358851215
17	Education (VI)	0.0853229156661224
17	Education (VII)	0.0802801724137931
17	Neighborhood	0.0311284338680242
17	Education (IV)	0.028126800979733
17	Park	0.0242396863893958
17	Convenience Store	0.0200824248391125
17	Funeral Home	0.0179212491595428
17	Spiritual	0.0177711675151282
17	Library	0.0172608899241187
17	Non-Profit	0.0169307103064067
17	Event Space	0.0158801387955048
17	Fire Station	0.0125183099606186
17	Professional	0.0122481630006724
18	Hotel	0.0673165355935294
18	American	0.0496598712417582
18	Beach	0.0450211424143377
18	Bar	0.0446323472236001
18	Harbor / Marina	0.0420448481955881
18	Boat / Ferry	0.0352342289923233
18	Seafood	0.0337863020750938
18	Event Space	0.0292414203626789
18	Park	0.0271633771018402
18	Pool	0.0241066424988001
18	Scenic Lookout	0.0237312540387776
18	Other Outdoors	0.0218945319308106
18	Resort	0.0199237425156926
18	Restaurant	0.0189584579042062
18	Café	0.0177518521398483
19	Salon / Barbershop	0.138656046329344
19	Shop	0.0390604213458233
19	Bank	0.0379817683676625
19	Spa	0.0353930012200764
19	Arts & Crafts	0.0273750140824139
19	Antiques	0.0259008550122607
19	Flower Shop	0.0240072197839338
19	Boutique	0.0237555340890296
19	Thrift / Vintage	0.0236956089235762
19	Yoga Studio	0.0212386771399876
19	Pet Store	0.0205795003200004
19	Smoke Shop	0.0197645180698344
19	American	0.0181585236356838
19	Nail Salon	0.0181105835033211
19	Bike Shop	0.0172117060215203
20	Medical Facility (XIII)	0.227876366615502
20	Salon / Barbershop	0.0856353526126958
20	Bank	0.0701682314276836
20	Medical Facility (X)	0.0560076935391222
20	Spa	0.0457080504364695
20	Nail Salon	0.0453666908364958
20	Veterinarians	0.0352906971269293
20	Gym / Fitness	0.0339841138304785
20	Martial Arts	0.027427655306847
20	Financial / Legal	0.0257090862862901
20	Gym	0.0235314474588721
20	Cosmetics	0.0213184955693878
20	Laundry	0.0199530571694933
20	Pet Store	0.0193527351143672
20	Education (VIII)	0.0177989603834528
