# Supplementary material for: Effect of mobile food environments on fast food visits
Source: Nat Commun. 2024 Mar 14;15:2291. doi: 10.1038/s41467-024-46425-2 (PMC10937966; doi:10.1038/s41467-024-46425-2)
Supplement: Supplementary file 4 — Source Data [file 41467_2024_46425_MOESM4_ESM.zip › sourcedata/figureS7left.csv]

qq	Estimate	Std. Error	t value	Pr(>|t|)
0.036144578313253	0.114424382302972	0.0190688947882116	6.00057756749012	1.96616897252493e-09
0.05	0.112949130833901	0.0213969453965557	5.27875024871926	1.30067942102622e-07
0.0619024693783984	0.212025567954017	0.0210199418223695	10.0868770116375	6.31465891148043e-24
0.0714285714285714	0.225811730620011	0.0215165731988675	10.4947813266053	9.12888435780825e-26
0.082089552238806	0.258150025674476	0.0186466853413394	13.8442849733814	1.37744568547224e-43
0.0915492957746479	0.300908460195616	0.0217433952234534	13.8390742155596	1.48101711987647e-43
0.102040816326531	0.321845382387477	0.020819085544633	15.4591507728564	6.54557851991222e-54
0.113138686131387	0.393459632830508	0.01922160442298	20.4696561313121	4.01442894386648e-93
0.125	0.414248261599681	0.0217536542097521	19.042697728181	7.5534935126588e-81
0.137254901960784	0.423846526194043	0.0194186092187764	21.8268219633471	1.29089683002677e-105
0.151260504201681	0.474465822705089	0.0185822246330172	25.5333164933358	8.41338856650842e-144
0.166666666666667	0.498304463765348	0.0201542214239039	24.7245702666705	5.82164029268285e-135
0.181818181818182	0.555298060950218	0.0186493190110658	29.7757821945522	8.04361816424042e-195
0.2	0.586348696259433	0.0197333080938254	29.7136543691274	5.11589613157569e-194
0.22	0.615133360634411	0.0190236652273671	32.33516534708	2.24257876165979e-229
0.241758241758242	0.671812725713056	0.0199431689057206	33.686357914782	9.15746847821709e-249
0.269230769230769	0.679629221843977	0.019216025795553	35.3678345915448	5.33378787880022e-274
0.307692307692308	0.770930483121483	0.0202592355618312	38.0532859084738	0
0.363636363636364	0.877356104313643	0.0213202417701456	41.1513205981647	0
