# Supplementary material for: Effect of mobile food environments on fast food visits
Source: Nat Commun. 2024 Mar 14;15:2291. doi: 10.1038/s41467-024-46425-2 (PMC10937966; doi:10.1038/s41467-024-46425-2)
Supplement: Supplementary file 4 — Source Data [file 41467_2024_46425_MOESM4_ESM.zip › sourcedata/figureS3.csv]

area	chain	n1	n2
14460	McDonald's	172	159
14460	Burger King	93	91
14460	Taco Bell	35	49
14460	Chick-Fil-A	3	6
14460	Domino's	94	81
14460	Starbucks	188	253
14460	Subway	251	229
14460	Dunkin' Donuts	756	828
14460	Pizza Hut	20	35
14460	Wendy's	60	65
16980	McDonald's	491	562
16980	Burger King	222	251
16980	Taco Bell	151	199
16980	Chick-Fil-A	23	26
16980	Domino's	107	117
16980	Starbucks	445	665
16980	Subway	847	878
16980	Dunkin' Donuts	545	683
16980	Pizza Hut	135	146
16980	Wendy's	149	182
19100	McDonald's	309	352
19100	Burger King	105	113
19100	Taco Bell	172	202
19100	Chick-Fil-A	98	110
19100	Domino's	130	138
19100	Starbucks	295	440
19100	Subway	592	570
19100	Dunkin' Donuts	23	49
19100	Pizza Hut	192	191
19100	Wendy's	121	145
19820	McDonald's	220	228
19820	Burger King	113	131
19820	Taco Bell	110	142
19820	Chick-Fil-A	2	3
19820	Domino's	48	56
19820	Starbucks	111	192
19820	Subway	392	391
19820	Dunkin' Donuts	47	67
19820	Pizza Hut	40	53
19820	Wendy's	113	121
31080	McDonald's	450	485
31080	Burger King	168	165
31080	Taco Bell	252	283
31080	Chick-Fil-A	37	43
31080	Domino's	210	171
31080	Starbucks	807	1124
31080	Subway	910	834
31080	Dunkin' Donuts	11	33
31080	Pizza Hut	258	189
31080	Wendy's	63	85
33100	McDonald's	229	252
33100	Burger King	166	169
33100	Taco Bell	96	115
33100	Chick-Fil-A	29	26
33100	Domino's	92	89
33100	Starbucks	196	312
33100	Subway	493	485
33100	Dunkin' Donuts	204	299
33100	Pizza Hut	85	106
33100	Wendy's	141	150
35620	McDonald's	596	628
35620	Burger King	315	336
35620	Taco Bell	137	189
35620	Chick-Fil-A	18	26
35620	Domino's	240	213
35620	Starbucks	640	835
35620	Subway	1060	974
35620	Dunkin' Donuts	1400	1847
35620	Pizza Hut	117	137
35620	Wendy's	219	236
37980	McDonald's	216	240
37980	Burger King	110	112
37980	Taco Bell	67	92
37980	Chick-Fil-A	60	54
37980	Domino's	93	86
37980	Starbucks	167	252
37980	Subway	229	249
37980	Dunkin' Donuts	382	511
37980	Pizza Hut	70	90
37980	Wendy's	101	123
41860	McDonald's	121	131
41860	Burger King	71	72
41860	Taco Bell	85	97
41860	Chick-Fil-A	4	5
41860	Domino's	46	35
41860	Starbucks	349	439
41860	Subway	264	249
41860	Pizza Hut	36	28
41860	Wendy's	27	28
42660	McDonald's	138	136
42660	Burger King	53	51
42660	Taco Bell	63	65
42660	Chick-Fil-A	3	7
42660	Domino's	67	60
42660	Starbucks	414	472
42660	Subway	324	272
42660	Pizza Hut	65	53
42660	Wendy's	40	45
47900	McDonald's	288	280
47900	Burger King	95	88
47900	Taco Bell	92	110
47900	Chick-Fil-A	57	67
47900	Domino's	134	121
47900	Starbucks	339	444
47900	Subway	470	409
47900	Dunkin' Donuts	140	202
47900	Pizza Hut	127	113
47900	Wendy's	95	98
