# Supplementary material for: Effect of mobile food environments on fast food visits
Source: Nat Commun. 2024 Mar 14;15:2291. doi: 10.1038/s41467-024-46425-2 (PMC10937966; doi:10.1038/s41467-024-46425-2)
Supplement: Supplementary file 4 — Source Data [file 41467_2024_46425_MOESM4_ESM.zip › sourcedata/figureS2B.csv]

type	Estimate	Std. Error	t value	Pr(>|t|)	class
All	1.99342217397652	0.038085887974014	52.3401784759916	0	Weighted data
Weekday	1.94368524305795	0.0460577024208843	42.2010899565978	0	Weighted data
Weekend	2.04891865842551	0.119218224750137	17.1862872704213	3.36396550121443e-66	Weighted data
Income Q1	2.07042409776955	0.0590488984822073	35.0628741769572	2.48201636242794e-269	Weighted data
Income Q2	1.92757119404296	0.0718834197431753	26.8152405788397	2.14627413410862e-158	Weighted data
Income Q3	1.93925533421996	0.0763952108021173	25.3845144722896	3.73900343416174e-142	Weighted data
Income Q4	1.9973030186242	0.0764745752163716	26.1172162509327	2.32431371117562e-150	Weighted data
Visits FFO Q1	2.46934580176385	0.068580439259891	36.0065614687311	6.60396106266424e-284	Weighted data
Visits FFO Q2	1.75767695971008	0.04219167460396	41.6593315199938	0	Weighted data
DMV	1.21021206319151	0.0198273944326405	61.0373726766246	0	Weighted data
All	1.87232593411644	0.0335365424962937	55.829426492709	0	Raw data
Action	8.72859258544735	0.0395912358934814	220.467797694704	0	Raw data
Home	0.463803966657668	0.021315379577986	21.7591230294896	5.6620822371508e-105	Raw data
Weekday	1.8090053073007	0.0412618027066203	43.8421297334752	0	Raw data
Weekend	2.01589855406092	0.0945650770676311	21.3175795607843	7.79890448063212e-101	Raw data
Income Q1	1.92099900745288	0.0535493773833428	35.8734144320869	7.93672983800058e-282	Raw data
Income Q2	1.79769087964168	0.0626048668156807	28.71487427542	2.48801140915571e-181	Raw data
Income Q3	1.83141474984	0.0680775608485789	26.9018855407219	2.08744787328342e-159	Raw data
Income Q4	1.95879855794414	0.0708619417054564	27.6424623825022	3.43832157755297e-168	Raw data
Visits FFO Q1	2.20497386288793	0.0512308837080337	43.0399341821652	0	Raw data
Visits FFO Q2	1.65409119592393	0.041247934310031	40.1011886678086	0	Raw data
DMV	1.08642161706547	0.197438144661535	5.50259231278692	3.74247155204744e-08	Raw data
