# Supplementary material for: Effect of mobile food environments on fast food visits
Source: Nat Commun. 2024 Mar 14;15:2291. doi: 10.1038/s41467-024-46425-2 (PMC10937966; doi:10.1038/s41467-024-46425-2)
Supplement: Supplementary file 4 — Source Data [file 41467_2024_46425_MOESM4_ESM.zip › sourcedata/figureS2C.csv]

quant	mean_der	mean_der_w	type	var
3	1164.42599262087	87704.3180490944	Food Swamp intervention	Income
4	672.889908185149	49881.9498987139	Food Swamp intervention	Income
2	1280.73602039013	103336.846306888	Food Swamp intervention	Income
1	1423.21685938418	123266.481627597	Food Swamp intervention	Income
3	3287.94665146265	251558.836963556	Behavior- Environment intervention	Income
4	2270.17738739123	174634.417070643	Behavior- Environment intervention	Income
1	3879.56778360859	356233.038463804	Behavior- Environment intervention	Income
2	3629.50714023779	295945.778571483	Behavior- Environment intervention	Income
4	275.965888854779	21765.5988506452	Low Food Access intervention	Income
1	1373.35535120854	120834.269222699	Low Food Access intervention	Income
2	1070.03881674359	95252.9551573555	Low Food Access intervention	Income
3	648.999947225864	52874.372888672	Low Food Access intervention	Income
4	1303.27784054323	116540.405377667	Food Hotspots intervention	Income
1	2109.44205490386	222855.426529263	Food Hotspots intervention	Income
3	1653.98399065954	145743.996362565	Food Hotspots intervention	Income
2	1806.53389133977	170022.619467378	Food Hotspots intervention	Income
