# Supplementary material for: Effect of mobile food environments on fast food visits
Source: Nat Commun. 2024 Mar 14;15:2291. doi: 10.1038/s41467-024-46425-2 (PMC10937966; doi:10.1038/s41467-024-46425-2)
Supplement: Supplementary file 4 — Source Data [file 41467_2024_46425_MOESM4_ESM.zip › sourcedata/figureS19.csv]

quant	cor	cmin	cmax	type
1	0.289816600829675	0.287183726667769	0.292445095819295	income
2	0.222685304502224	0.219954222885922	0.225412895327245	income
3	0.166430045880766	0.163635364108128	0.169222056428866	income
4	0.183625509894566	0.18084701554071	0.186401073220691	income
1	0.270363205056642	0.267699369267406	0.273022907673876	% White pop.
2	0.215772826660586	0.213032489627154	0.218509768988909	% White pop.
3	0.213026687775583	0.210282197501394	0.215767820477214	% White pop.
4	0.160707479814328	0.157907138149777	0.16350523653618	% White pop.
1	0.225926015620294	0.223199021834651	0.22864947306403	% High Education
2	0.185797153995583	0.18302201757004	0.188569329471027	% High Education
3	0.211871975307302	0.209127537893452	0.214613075168029	% High Education
4	0.222079474547914	0.219345293552303	0.224810167323763	% High Education
1	0.19400816607787	0.191844060119155	0.19617038539097	% Public transp.
2	0.220122753053766	0.217387519976442	0.222854529089644	% Public transp.
3	0.257395611817222	0.254392083538877	0.260394174783134	% Public transp.
4	0.283487573274513	0.279978045321148	0.286989524051961	% Public transp.
