# Supplementary material for: Effect of mobile food environments on fast food visits
Source: Nat Commun. 2024 Mar 14;15:2291. doi: 10.1038/s41467-024-46425-2 (PMC10937966; doi:10.1038/s41467-024-46425-2)
Supplement: Supplementary file 4 — Source Data [file 41467_2024_46425_MOESM4_ESM.zip › sourcedata/figureS2A.csv]

tract_home	nusers	pop	weight
25009201100	12	2897	0.0041422160856058
25009202101	12	2044	0.00587084148727984
25009202102	27	5597	0.0048240128640343
25009202200	27	5101	0.00529307978827681
25009203100	45	6859	0.0065607231374836
25009203200	27	4806	0.00561797752808989
25009203301	33	4100	0.00804878048780488
25009203302	24	4598	0.00521966072205307
25009204101	17	4974	0.00341777241656614
25009204102	29	5055	0.00573689416419387
25009204200	16	4706	0.00339991500212495
25009204300	16	3985	0.00401505646173149
25009204400	22	3546	0.00620417371686407
25009204500	13	3177	0.00409191060749134
25009204600	21	5045	0.00416253716551041
25009204701	36	6267	0.00574437529918621
25009204702	35	5614	0.00623441396508728
25009205100	29	4893	0.00592683425301451
25009205200	18	3638	0.00494777350192413
25009205300	25	4206	0.00594388968140751
25009205400	33	4703	0.00701679778864555
25009205500	14	4948	0.00282942603071948
25009205600	23	3094	0.00743374272786037
25009205700	24	4344	0.00552486187845304
25009205800	16	3632	0.00440528634361234
25009205900	24	4387	0.0054707089126966
25009206000	21	3453	0.00608166811468289
25009206100	13	4110	0.00316301703163017
25009206200	23	5280	0.00435606060606061
25009206300	12	3404	0.00352526439482961
25009206400	20	5457	0.00366501740883269
25009206500	20	3146	0.00635727908455181
25009206600	27	4097	0.00659018794239688
25009206700	26	4472	0.00581395348837209
25009206800	24	3637	0.00659884520208963
25009206900	13	3819	0.00340403246923278
25009207000	11	1363	0.00807043286867205
25009207100	20	3502	0.00571102227298687
25009207200	20	2813	0.00710984713828653
25009208101	31	4944	0.00627022653721683
25009208102	19	3570	0.00532212885154062
25009208200	39	5601	0.00696304231387252
25009208300	54	7502	0.0071980805118635
25009208400	35	6156	0.00568551007147498
25009209100	49	6676	0.0073397243858598
25009209200	46	5813	0.00791329778083606
25009210100	43	6519	0.00659610369688603
25009210200	24	4149	0.00578452639190166
25009210300	52	8772	0.00592795257637939
25009210400	55	7067	0.00778265176170935
25009210500	42	6295	0.00667196187450357
25009210600	23	5026	0.00457620374054914
25009210700	25	4253	0.00587820362097343
25009210800	30	4826	0.00621632822213013
25009210900	23	4181	0.00550107629753647
25009211100	34	4152	0.0081888246628131
25009211200	58	5868	0.00988411724608044
25009211300	57	7139	0.00798431152822524
25009211401	28	4240	0.00660377358490566
25009211402	49	6159	0.00795583698652379
25009212100	72	9514	0.00756779482867353
25009213100	44	8198	0.00536716272261527
25009214100	30	6434	0.00466272925085483
25009215101	20	5014	0.00398883127243718
25009215102	5	2566	0.0019485580670304
25009216100	16	5135	0.00311587147030185
25009217100	58	7588	0.00764364786505008
25009217201	25	4256	0.00587406015037594
25009217202	30	3415	0.00878477306002928
25009217300	24	4074	0.00589101620029455
25009217400	36	5902	0.00609962724500169
25009217500	23	6490	0.00354391371340524
25009217600	41	8534	0.00480431216311226
25009218100	13	4354	0.00298576022048691
25009220101	19	3469	0.00547708273277602
25009220102	12	2995	0.00400667779632721
25009221100	29	4568	0.00634851138353765
25009221300	19	3833	0.00495695277850248
25009221400	20	3373	0.00592943966795138
25009221500	17	2881	0.00590072891357168
25009221600	24	2761	0.0086925027164071
25009221700	16	2465	0.00649087221095335
25009221800	11	1827	0.0060207991242474
25009221901	30	3386	0.00886001181334909
25009221902	26	3819	0.00680806493846557
25009222100	11	2532	0.00434439178515008
25009223100	19	4503	0.00421940928270042
25009223200	11	3653	0.00301122365179305
25009223300	21	5526	0.00380021715526602
25009250100	4	2930	0.00136518771331058
25009250200	22	4516	0.00487156775907883
25009250300	8	2205	0.0036281179138322
25009250400	11	3915	0.00280970625798212
25009250500	12	3435	0.00349344978165939
25009250600	21	5578	0.0037647902474005
25009250700	24	5106	0.00470035252643948
25009250800	27	4556	0.00592625109745391
25009250900	4	1253	0.00319233838786911
25009251000	3	1658	0.00180940892641737
25009251100	2	2046	0.000977517106549365
25009251200	2	1544	0.00129533678756477
25009251300	9	2632	0.00341945288753799
25009251400	15	5150	0.0029126213592233
25009251500	27	5876	0.00459496255956433
25009251600	33	6536	0.00504895960832313
25009251700	21	5734	0.00366236484129752
25009251800	38	7817	0.00486119994882948
25009252101	18	3810	0.0047244094488189
25009252102	37	4075	0.00907975460122699
25009252201	22	3229	0.00681325487767111
25009252202	31	3166	0.00979153506001263
25009252300	26	5700	0.00456140350877193
25009252400	19	4531	0.00419333480467888
25009252501	27	3958	0.00682162708438605
25009252502	35	4608	0.00759548611111111
25009252601	39	7350	0.00530612244897959
25009252602	31	4423	0.00700881754465295
25009252603	20	2918	0.00685400959561343
25009253100	32	5189	0.00616689150125265
25009253201	15	2969	0.0050522061300101
25009253202	35	6905	0.00506879073135409
25009253203	29	4504	0.00643872113676732
25009253204	28	5825	0.0048068669527897
25009253205	22	4313	0.00510085787155112
25009254100	36	6257	0.00575355601726067
25009254200	25	5355	0.00466853408029879
25009254301	31	4211	0.00736167181192116
25009254302	27	4549	0.00593537041107936
25009254401	28	3426	0.00817279626386457
25009254402	59	7204	0.00818989450305386
25009254403	32	3961	0.00807876798788185
25009260100	14	4444	0.00315031503150315
25009260200	13	3414	0.00380785002929115
25009260301	23	4348	0.00528978840846366
25009260302	28	2796	0.0100143061516452
25009260401	32	3772	0.00848356309650053
25009260402	61	6491	0.0093976274842089
25009260500	34	3819	0.00890285415030113
25009260600	26	3413	0.00761793143861705
25009260700	25	4790	0.00521920668058455
25009260800	33	5103	0.00646678424456202
25009260900	35	3991	0.00876973189676773
25009261000	16	3119	0.0051298493106765
25009261101	37	4665	0.00793140407288317
25009261102	43	4571	0.00940713191861737
25009262100	47	6695	0.0070201643017177
25009263100	25	4484	0.00557537912578055
25009264100	40	6681	0.00598712767549768
25009265101	29	3801	0.00762957116548277
25009265102	15	4713	0.00318268618714195
25009266100	25	4062	0.00615460364352536
25009266200	31	5441	0.00569748208049991
25009266300	25	3901	0.00640861317610869
25009266400	13	3678	0.00353452963567156
25009267101	31	3735	0.00829986613119143
25009267102	45	5147	0.00874295706236643
25009268100	19	2700	0.00703703703703704
25009268200	29	5284	0.0054882664647994
25009268300	17	4091	0.00415546321192862
25009268400	15	4692	0.00319693094629156
25009269100	36	6905	0.00521361332367849
25009270100	39	6145	0.00634662327095199
25017300100	6	3196	0.00187734668335419
25017301101	32	4092	0.00782013685239492
25017301102	21	5277	0.00397953382603752
25017310100	19	4151	0.00457721031076849
25017310200	48	6735	0.00712694877505568
25017310300	14	3335	0.00419790104947526
25017310400	8	3306	0.00241984271022384
25017310500	19	3465	0.00548340548340548
25017310601	20	5989	0.003339455668726
25017310602	32	5345	0.00598690364826941
25017310700	18	4749	0.00379027163613392
25017311100	11	2498	0.0044035228182546
25017311200	10	3411	0.00293169158604515
25017311300	20	3853	0.0051907604464054
25017311400	21	4957	0.00423643332660884
25017311500	11	1727	0.00636942675159236
25017311600	31	5642	0.0054945054945055
25017311700	15	4954	0.00302785627775535
25017311800	19	3335	0.00569715142428786
25017311900	19	2525	0.00752475247524752
25017312000	6	3060	0.00196078431372549
25017312100	16	3038	0.00526662277814352
25017312200	27	4143	0.00651701665459812
25017312300	28	4814	0.00581636892397175
25017312400	13	2592	0.00501543209876543
25017312501	31	4384	0.00707116788321168
25017312502	16	4090	0.0039119804400978
25017313101	42	6227	0.00674482094106311
25017313102	40	5906	0.00677277345072807
25017314101	35	6643	0.00526870389884089
25017314102	51	7611	0.00670082774931021
25017314200	21	4126	0.00508967523024721
25017314301	60	8205	0.00731261425959781
25017314302	27	3059	0.0088264138607388
25017315100	43	6062	0.0070933685252392
25017315200	55	7867	0.00699122918520402
25017315401	20	3869	0.00516929439131559
25017315402	37	3063	0.0120796604635978
25017315403	11	1779	0.00618324901630129
25017315500	38	7034	0.00540233153255616
25017316101	38	4974	0.00763972657820668
25017316102	45	6758	0.00665877478543948
25017316201	31	4212	0.00735992402659069
25017316202	42	4607	0.00911656175385283
25017316300	64	8500	0.00752941176470588
25017316400	51	5951	0.00856998823727105
25017316500	43	6178	0.00696018128844286
25017317101	40	6197	0.00645473616265935
25017317102	40	4661	0.00858184938854323
25017317103	24	5065	0.00473840078973347
25017317201	17	2771	0.00613496932515337
25017317202	22	3565	0.0061711079943899
25017317203	35	4195	0.00834326579261025
25017317301	23	2735	0.00840950639853748
25017317302	20	5717	0.00349833828931258
25017318100	40	7150	0.00559440559440559
25017318200	24	4515	0.0053156146179402
25017318300	50	8109	0.00616598840794179
25017318400	32	4076	0.00785083415112856
25017320102	20	5449	0.00367039823820885
25017320103	16	2910	0.00549828178694158
25017320104	42	7898	0.00531780197518359
25017321100	26	6144	0.00423177083333333
25017321200	36	6339	0.0056791292001893
25017321300	34	6028	0.00564034505640345
25017321400	56	2903	0.0192903892524974
25017321500	43	7483	0.00574635841240144
25017321600	22	7882	0.00279116975386958
25017322100	32	4642	0.00689358035329599
25017322200	20	3817	0.00523971705527902
25017322300	23	6203	0.00370788328228277
25017322400	24	5018	0.00478278198485452
25017323100	43	7027	0.00611925430482425
25017324101	36	4936	0.00729335494327391
25017324102	25	4602	0.00543242068665798
25017325100	53	7929	0.00668432336990793
25017326101	22	4242	0.00518623290900519
25017326102	39	6940	0.00561959654178674
25017327101	17	3973	0.00427888245658193
25017327102	20	4297	0.00465441005352572
25017327103	20	3761	0.00531773464504121
25017328100	11	3310	0.00332326283987915
25017330100	52	8730	0.00595647193585338
25017330200	62	6746	0.00919063148532464
25017331101	38	3347	0.0113534508515088
25017331102	44	7277	0.00604644771196922
25017331200	30	5436	0.00551876379690949
25017331300	50	7250	0.00689655172413793
25017332100	37	6407	0.00577493366630248
25017332200	58	8515	0.00681150910158544
25017332300	37	6011	0.00615538180003327
25017332400	48	3828	0.0125391849529781
25017333100	50	7829	0.00638651168731639
25017333200	34	3874	0.00877645844088797
25017333300	34	3896	0.00872689938398357
25017333400	44	6014	0.00731626205520452
25017333501	58	5268	0.0110098709187547
25017333502	21	3548	0.00591882750845547
25017333600	46	7014	0.00655831194753351
25017334100	42	7251	0.0057923045097228
25017334200	20	3966	0.00504286434694907
25017334300	45	7640	0.00589005235602094
25017334400	50	6633	0.00753806723955978
25017335100	40	5655	0.00707338638373121
25017335200	36	6334	0.00568361225134196
25017335301	19	4242	0.00447901933050448
25017335302	26	5101	0.00509703979611841
25017335400	35	5067	0.00690744029998027
25017336100	30	5567	0.00538889886833124
25017336200	30	6091	0.0049252996223937
25017336300	41	6437	0.00636942675159236
25017336401	35	4597	0.00761366108331521
25017336402	23	3531	0.0065137354856981
25017337101	15	3136	0.00478316326530612
25017337102	38	5017	0.00757424755830177
25017337201	17	3091	0.00549983824005176
25017337202	27	4874	0.00553959786622897
25017337300	25	3975	0.00628930817610063
25017338100	15	3213	0.00466853408029879
25017338200	14	4133	0.00338736994918945
25017338300	22	3294	0.00667880995749848
25017338400	24	5931	0.00404653515427415
25017338500	24	5920	0.00405405405405405
25017339100	36	6280	0.00573248407643312
25017339200	33	5779	0.00571033050700813
25017339300	10	2293	0.00436109899694723
25017339400	17	2578	0.00659425911559348
25017339500	44	5849	0.00752265344503334
25017339600	23	5382	0.00427350427350427
25017339700	17	4413	0.00385225470201677
25017339801	32	4947	0.00646856680816657
25017339802	30	4419	0.00678886625933469
25017339900	28	4742	0.00590468156895825
25017340000	14	2539	0.00551398188263096
25017340100	32	6625	0.00483018867924528
25017341101	25	3172	0.00788146279949559
25017341102	9	2655	0.00338983050847458
25017341200	34	7725	0.00440129449838188
25017341300	20	4080	0.00490196078431373
25017341400	30	6902	0.00434656621269197
25017341500	21	5476	0.00383491599707816
25017341600	15	3932	0.0038148524923703
25017341700	24	5205	0.00461095100864553
25017341800	37	4966	0.00745066451872735
25017341901	6	1482	0.00404858299595142
25017341902	54	8483	0.00636567252151362
25017342101	10	3908	0.00255885363357216
25017342102	18	3699	0.0048661800486618
25017342201	18	4661	0.00386183222484445
25017342202	19	4109	0.00462399610610854
25017342300	43	7414	0.00579983814405179
25017342400	52	7025	0.00740213523131673
25017342500	33	7979	0.00413585662363705
25017342600	17	5148	0.0033022533022533
25017350103	6	1392	0.00431034482758621
25017350104	33	4915	0.00671414038657172
25017350200	25	6220	0.00401929260450161
25017350300	9	2635	0.00341555977229602
25017350400	30	5631	0.0053276505061268
25017350500	13	1510	0.00860927152317881
25017350600	16	2374	0.0067396798652064
25017350700	19	5405	0.00351526364477336
25017350800	9	2027	0.00444005920078934
25017350900	19	3727	0.00509793399517038
25017351000	25	7692	0.00325013000520021
25017351100	22	6059	0.00363096220498432
25017351203	24	4751	0.00505156809092823
25017351204	23	4375	0.00525714285714286
25017351300	26	4248	0.00612052730696798
25017351403	14	3891	0.00359804677460807
25017351404	8	1966	0.00406917599186165
25017351500	6	1955	0.0030690537084399
25017352101	18	1726	0.0104287369640788
25017352102	20	2376	0.00841750841750842
25017352200	6	1691	0.00354819633353046
25017352300	25	3911	0.00639222705190488
25017352400	30	2087	0.0143747005270724
25017352500	13	2760	0.00471014492753623
25017352600	14	2597	0.00539083557951483
25017352700	3	1181	0.00254022015241321
25017352800	11	2078	0.00529355149181906
25017352900	19	2909	0.00653145410794087
25017353000	3	2649	0.00113250283125708
25017353101	12	2598	0.0046189376443418
25017353102	19	1341	0.0141685309470544
25017353200	17	3759	0.00452247938281458
25017353300	20	3619	0.00552638850511191
25017353400	11	2943	0.00373768263676521
25017353500	11	2671	0.0041183077499064
25017353600	10	3984	0.00251004016064257
25017353700	24	2782	0.00862688713156003
25017353800	17	4652	0.00365434221840069
25017353900	23	3849	0.00597557807222655
25017354000	16	4153	0.00385263664820612
25017354100	12	2130	0.00563380281690141
25017354200	15	3408	0.00440140845070423
25017354300	22	3282	0.00670322973796466
25017354400	3	1775	0.00169014084507042
25017354500	12	2224	0.00539568345323741
25017354600	27	5461	0.00494414942318257
25017354700	12	2750	0.00436363636363636
25017354800	11	2154	0.00510677808727948
25017354900	37	6553	0.00564626888448039
25017355000	13	3213	0.00404606286959228
25017356100	14	3026	0.0046265697290152
25017356300	24	5125	0.00468292682926829
25017356400	36	7399	0.00486552236788755
25017356500	30	5945	0.00504625735912532
25017356601	18	3615	0.0049792531120332
25017356602	17	4330	0.00392609699769053
25017356701	27	6500	0.00415384615384615
25017356702	27	5983	0.004512786227645
25017357100	18	4386	0.00410396716826265
25017357200	8	2575	0.00310679611650486
25017357300	11	3097	0.00355182434614143
25017357400	10	2373	0.00421407501053519
25017357500	7	2111	0.00331596399810516
25017357600	12	2613	0.00459242250287027
25017357700	14	3708	0.00377562028047465
25017357800	24	3976	0.00603621730382294
25017358100	28	5390	0.0051948051948052
25017358300	29	5855	0.00495303159692571
25017358400	30	5104	0.00587774294670846
25017358500	31	4415	0.00702151755379389
25017358600	36	4898	0.00734993875051041
25017358700	18	5179	0.00347557443521915
25017359100	53	6731	0.0078740157480315
25017359300	51	7357	0.00693217344026098
25017360100	18	1873	0.00961025093432995
25017360200	28	4778	0.00586019254918376
25017361100	32	5853	0.00546728173586195
25017361200	34	7487	0.00454120475490851
25017361300	29	6092	0.00476034143138542
25017362100	15	5125	0.00292682926829268
25017363102	23	4726	0.00486669487939061
25017363103	17	3627	0.00468706920319824
25017363104	43	6472	0.00664400494437577
25017363201	11	3348	0.00328554360812425
25017363202	14	3718	0.00376546530392684
25017364101	18	3714	0.00484652665589661
25017364102	32	5119	0.00625122094159015
25017365100	47	7867	0.00597432312190161
25017365201	30	5971	0.00502428403952437
25017365202	20	4756	0.00420521446593776
25017366100	28	4843	0.00578154036754078
25017366201	14	3514	0.00398406374501992
25017366202	37	5187	0.00713321765953345
25017367100	19	3954	0.00480526049570056
25017367200	29	7158	0.00405141100866164
25017368101	53	6091	0.00870136266622886
25017368102	22	3796	0.00579557428872497
25017368200	43	4436	0.00969341749323715
25017368300	23	4455	0.00516273849607183
25017368400	43	7341	0.00585751260046315
25017368500	26	3246	0.00800985828712261
25017368600	21	3708	0.00566343042071198
25017368700	21	2383	0.00881242131766681
25017368800	27	4790	0.00563674321503132
25017368901	19	4231	0.00449066414559206
25017368902	21	4444	0.00472547254725473
25017369000	12	1629	0.00736648250460405
25017369100	33	5295	0.00623229461756374
25017370101	39	7641	0.00510404397330192
25017370102	33	6337	0.00520751144074483
25017370201	22	3663	0.00600600600600601
25017370202	20	4491	0.00445335114673792
25017370300	28	3839	0.00729356603282105
25017370400	24	5251	0.00457055798895449
25017373100	30	3222	0.00931098696461825
25017373200	27	4700	0.00574468085106383
25017373300	13	3155	0.00412044374009509
25017373400	15	3542	0.00423489553924337
25017373500	37	6367	0.00581121407256165
25017373600	36	6196	0.00581020012911556
25017373700	31	3555	0.00872011251758087
25017373800	23	5868	0.00391956373551466
25017373900	32	6492	0.00492914356130622
25017374000	32	5410	0.00591497227356747
25017374100	34	4751	0.00715638812881499
25017374200	15	4437	0.00338066260987153
25017374300	26	3656	0.00711159737417943
25017374400	20	3943	0.00507227998985544
25017374500	25	4641	0.00538677009265245
25017374600	32	5056	0.00632911392405063
25017374700	22	4929	0.00446337999594238
25017374800	34	4740	0.00717299578059072
25017382100	44	5057	0.00870081075736603
25017382200	24	5503	0.00436125749591132
25017382300	32	5877	0.00544495490896716
25017382400	28	4812	0.0058187863674148
25017382500	50	4869	0.0102690490860546
25017382601	26	4661	0.0055782021025531
25017382602	29	4050	0.0071604938271605
25017383101	26	3269	0.00795350260018354
25017383102	32	5645	0.00566873339238264
25017383200	48	6063	0.00791687283523009
25017383300	26	3086	0.0084251458198315
25017383400	48	6131	0.00782906540531724
25017383501	24	4931	0.00486716690326506
25017383502	34	3837	0.00886108939275476
25017383600	46	4902	0.00938392492860057
25017383700	47	5285	0.00889309366130558
25017383800	40	5521	0.00724506429994566
25017383901	53	8079	0.00656021784874366
25017383902	42	5401	0.00777633771523792
25017384001	17	1522	0.0111695137976347
25017384002	24	5999	0.0040006667777963
25017385100	50	6953	0.00719114051488566
25017385201	21	2572	0.00816485225505443
25017385202	43	7895	0.00544648511716276
25017386100	20	4255	0.00470035252643948
25017387100	19	4297	0.00442168955084943
25017387201	24	5095	0.00471050049067714
25017387202	19	4159	0.0045684058667949
25017388100	27	5287	0.0051068658974844
25017388200	22	7433	0.002959773980896
25017388300	30	6375	0.00470588235294118
25021400100	15	3471	0.00432152117545376
25021400200	14	4466	0.00313479623824451
25021400300	19	4354	0.00436380339917317
25021400400	20	5675	0.00352422907488987
25021400500	25	5279	0.00473574540632696
25021400600	30	5323	0.00563591959421379
25021400700	21	3365	0.0062407132243685
25021400800	14	5480	0.00255474452554745
25021400900	13	3707	0.00350687887779876
25021401000	14	3259	0.00429579625652041
25021401100	19	4332	0.0043859649122807
25021401200	29	6569	0.00441467498858274
25021402101	17	3488	0.00487385321100918
25021402102	32	4316	0.00741427247451344
25021402200	12	2239	0.00535953550692273
25021402300	27	4259	0.0063395163183846
25021402400	52	6479	0.00802592992745794
25021402500	17	4491	0.00378534847472723
25021403100	32	5730	0.00558464223385689
25021403300	28	4167	0.00671946244300456
25021403400	34	6995	0.00486061472480343
25021403500	41	6427	0.00637933717130854
25021404100	23	4122	0.00557981562348375
25021404201	22	3895	0.00564826700898588
25021404202	31	5022	0.00617283950617284
25021404301	22	5610	0.00392156862745098
25021404302	15	3680	0.00407608695652174
25021404400	27	6580	0.00410334346504559
25021405100	30	5864	0.00511596180081855
25021406101	17	5866	0.00289805659734061
25021406102	41	6644	0.00617098133654425
25021407100	54	8110	0.00665844636251541
25021408101	48	8122	0.00590987441516868
25021408102	20	5013	0.00398962696987832
25021409101	19	6356	0.00298930144745123
25021409102	21	5283	0.00397501419647927
25021410100	43	6374	0.00674615625980546
25021410300	20	4668	0.00428449014567267
25021410400	36	6306	0.00570884871550904
25021411100	41	8154	0.00502820701496198
25021411200	42	7039	0.00596675664156841
25021411301	28	4529	0.00618238021638331
25021411302	13	3892	0.00334018499486125
25021412100	26	6591	0.00394477317554241
25021412200	22	3738	0.00588550026752274
25021412300	35	5035	0.00695134061569017
25021413100	32	5804	0.00551343900758098
25021413200	38	6107	0.00622236777468479
25021413300	26	4977	0.00522403054048624
25021413401	22	2988	0.00736278447121821
25021413402	26	4539	0.0057281339502093
25021413500	39	4603	0.00847273517271345
25021414100	22	5604	0.00392576730906495
25021414200	46	7458	0.00616787342451059
25021414300	23	5131	0.0044825570064315
25021415101	29	4953	0.00585503735110034
25021415102	26	6499	0.00400061547930451
25021415200	46	5789	0.00794610468129211
25021415300	24	3797	0.00632077956281275
25021416101	22	4575	0.00480874316939891
25021416102	10	3889	0.00257135510413988
25021416200	37	6725	0.00550185873605948
25021416300	13	3737	0.00347872625100348
25021416400	32	6051	0.00528838208560569
25021417100	18	4470	0.00402684563758389
25021417200	30	6300	0.00476190476190476
25021417300	16	2988	0.00535475234270415
25021417400	16	2365	0.00676532769556025
25021417501	15	5117	0.00293140512018761
25021417502	18	3178	0.00566393958464443
25021417601	13	3986	0.00326141495233317
25021417602	22	5012	0.00438946528332003
25021417701	26	5283	0.00492144614802196
25021417702	12	2912	0.00412087912087912
25021417801	27	4150	0.00650602409638554
25021417802	4	3213	0.00124494242141301
25021417901	35	6264	0.0055874840357599
25021417902	15	3875	0.00387096774193548
25021418002	27	6905	0.00391020999275887
25021418003	13	2685	0.00484171322160149
25021418004	28	4406	0.00635497049477985
25021418101	20	4785	0.00417972831765935
25021418102	21	3392	0.00619103773584906
25021418200	23	6040	0.00380794701986755
25021419100	24	3648	0.00657894736842105
25021419200	15	4744	0.00316188870151771
25021419300	23	4139	0.00555689780140131
25021419400	22	2950	0.00745762711864407
25021419500	17	2917	0.00582790538224203
25021419600	26	7160	0.00363128491620112
25021419700	25	4125	0.00606060606060606
25021419800	31	4381	0.00707601004336909
25021420100	60	7798	0.00769428058476532
25021420201	31	3627	0.00854700854700855
25021420202	28	6369	0.00439629455173497
25021420301	52	7149	0.00727374457966149
25021420302	52	8583	0.00605848770826052
25021421100	25	4949	0.00505152556071934
25021421200	33	5510	0.00598911070780399
25021422100	26	5969	0.00435583849891104
25021422200	44	7127	0.00617370562649081
25021422301	13	3130	0.00415335463258786
25021422302	37	6462	0.0057257814917982
25021422400	31	6109	0.00507448027500409
25021422501	14	4233	0.00330734703519962
25021422502	30	5342	0.00561587420441782
25021422600	31	7132	0.00434660684240045
25021422700	21	3686	0.00569723277265328
25021422800	22	3969	0.0055429579239103
25021423100	38	8316	0.00456950456950457
25021440100	42	8892	0.00472334682860999
25021441202	15	2965	0.00505902192242833
25021441203	25	3943	0.0063403499873193
25021441204	28	4575	0.00612021857923497
25021442101	38	5826	0.00652248541023
25021442102	47	7088	0.00663092550790068
25021442103	37	7273	0.00508730922590403
25021442201	18	4004	0.0044955044955045
25021442202	36	8682	0.00414651002073255
25021443101	50	8087	0.00618276245826635
25021443102	56	8746	0.0064029270523668
25021456101	20	4313	0.00463714351959193
25021456102	34	4865	0.00698869475847893
25021456200	28	3792	0.00738396624472574
25021456301	10	1811	0.00552181115405853
25021456302	29	5272	0.00550075872534143
25021456401	23	2743	0.00838497994896099
25021456402	36	5464	0.00658857979502196
25021457100	22	4476	0.00491510277033065
25021457200	28	5897	0.00474817703917246
25023500101	17	3909	0.00434893834740343
25023500103	8	2209	0.00362154821186057
25023500104	30	4319	0.00694605232692753
25023501101	6	3238	0.00185299567634342
25023501102	29	8714	0.0033279779664907
25023501201	17	3824	0.00444560669456067
25023501202	34	7125	0.0047719298245614
25023502101	40	6204	0.00644745325596389
25023502102	39	5637	0.0069185737094199
25023502200	26	5884	0.004418762746431
25023503101	34	7274	0.00467418201814683
25023503102	25	5760	0.00434027777777778
25023504101	39	5691	0.00685292567211386
25023504102	17	5154	0.00329840900271634
25023505101	22	5455	0.00403299725022915
25023505102	14	5212	0.00268610897927859
25023505200	32	6818	0.00469345849222646
25023506101	35	6479	0.00540206822040438
25023506102	35	5880	0.00595238095238095
25023506202	14	2627	0.00532927293490674
25023506203	21	5098	0.00411926245586504
25023506204	10	5512	0.00181422351233672
25023507101	29	5386	0.00538432974378017
25023507103	18	4452	0.00404312668463612
25023507104	27	5606	0.00481626828398145
25023508101	45	6131	0.00733974881748491
25023508102	18	5213	0.00345290619604834
25023508200	32	6316	0.00506649778340722
25023509101	46	7112	0.00646794150731159
25023509102	29	5994	0.00483817150483817
25023510100	28	4732	0.00591715976331361
25023510200	44	6827	0.00644499780284166
25023510300	19	3621	0.00524716929025131
25023510400	27	3318	0.0081374321880651
25023510501	18	2621	0.00686760778328882
25023510502	40	5500	0.00727272727272727
25023510503	25	4726	0.00528988573846805
25023510600	20	2977	0.00671817265703729
25023510700	22	5075	0.00433497536945813
25023510800	23	5523	0.00416440340394713
25023510900	17	2345	0.00724946695095949
25023511000	12	3191	0.00376057662174867
25023511100	34	5415	0.00627885503231764
25023511200	29	4905	0.00591233435270133
25023511301	35	5724	0.00611460517120895
25023511302	21	3360	0.00625
25023511400	17	2909	0.00584393262289447
25023511500	21	3841	0.00546732621713096
25023511600	46	5864	0.00784447476125512
25023511701	35	4437	0.00788821275636691
25023511702	32	2639	0.0121258052292535
25023520100	48	6743	0.0071184932522616
25023520201	42	3575	0.0117482517482517
25023520202	33	5878	0.00561415447431099
25023521101	20	3440	0.00581395348837209
25023521102	19	3583	0.00530281886687134
25023521201	16	3106	0.0051513200257566
25023521202	22	3740	0.00588235294117647
25023522101	22	4915	0.00447609359104781
25023522102	29	5562	0.00521395181589356
25023523100	20	3357	0.00595770032767352
25023523201	14	3003	0.00466200466200466
25023523202	35	7862	0.00445179343678453
25023524101	27	3155	0.00855784469096672
25023524102	21	3889	0.00539984571869375
25023525101	55	6264	0.00878033205619413
25023525104	29	6825	0.00424908424908425
25023525203	28	5677	0.00493218249075216
25023525204	18	3771	0.00477326968973747
25023526100	44	7753	0.00567522249451825
25023530100	30	4032	0.00744047619047619
25023530200	20	3469	0.00576535024502739
25023530300	20	3913	0.00511116790186558
25023530400	26	6007	0.00432828366905277
25023530500	20	5007	0.00399440782903935
25023530600	26	6475	0.00401544401544402
25023530700	25	5115	0.00488758553274682
25023530801	34	5893	0.00576955710164602
25023530802	27	5077	0.00531810124089029
25023530901	61	8605	0.00708890180127833
25023530902	23	4623	0.00497512437810945
25023540101	24	3878	0.00618875709128417
25023540102	18	2841	0.00633579725448786
25023540103	13	4474	0.00290567724631203
25023541100	17	5439	0.00312557455414598
25023542101	32	7652	0.00418191322530057
25023542102	13	2429	0.00535199670646357
25023542200	38	6546	0.00580507179957226
25023542300	44	7415	0.00593391773432232
25023543100	17	2913	0.00583590799862685
25023544100	40	5946	0.0067272115708039
25023544200	33	5611	0.00588130458028872
25023545100	43	7445	0.00577568838146407
25023545200	26	5334	0.00487439070116236
25023545300	16	3387	0.0047239444936522
25023545400	13	2170	0.00599078341013825
25023560100	20	5615	0.00356188780053428
25023561100	17	5014	0.0033905065815716
25023561200	10	2993	0.00334112930170398
25025000100	38	3694	0.010286951813752
25025000201	29	3553	0.00816211652124965
25025000202	14	2869	0.00487974904147787
25025000301	14	2590	0.00540540540540541
25025000302	18	3110	0.00578778135048232
25025000401	26	5127	0.00507119173005656
25025000402	17	3277	0.00518767165090021
25025000502	12	2895	0.00414507772020725
25025000503	9	2076	0.00433526011560694
25025000504	13	3728	0.00348712446351931
25025000601	22	3522	0.00624645088018171
25025000602	16	3575	0.00447552447552448
25025000701	18	3532	0.00509626274065685
25025000703	6	1958	0.00306435137895812
25025000704	13	4520	0.00287610619469027
25025000802	43	5674	0.00757842791681354
25025000803	7	2776	0.00252161383285303
25025010103	16	2592	0.00617283950617284
25025010104	21	4837	0.00434153400868307
25025010203	10	2776	0.00360230547550432
25025010204	9	2133	0.00421940928270042
25025010300	14	3982	0.00351582119537921
25025010403	5	1885	0.0026525198938992
25025010404	5	1733	0.00288517022504328
25025010405	10	2979	0.00335683115139309
25025010408	2	1410	0.00141843971631206
25025010500	4	1167	0.00342759211653813
25025010600	30	3146	0.00953591862682772
25025010701	11	2793	0.00393841747225206
25025010702	12	2486	0.00482703137570394
25025010801	14	3253	0.00430371964340609
25025010802	15	3162	0.0047438330170778
25025020101	13	4418	0.00294250792213671
25025020200	19	3782	0.00502379693283977
25025020301	24	2360	0.0101694915254237
25025020302	7	1011	0.00692383778437191
25025020303	28	3702	0.0075634792004322
25025030100	12	2186	0.00548947849954254
25025030200	8	1686	0.00474495848161329
25025030300	32	4118	0.00777076250607091
25025030400	6	2846	0.00210822206605762
25025030500	16	2665	0.00600375234521576
25025040100	14	2502	0.00559552358113509
25025040200	4	1920	0.00208333333333333
25025040300	13	4176	0.00311302681992337
25025040401	7	723	0.00968188105117566
25025040600	31	2973	0.010427177934746
25025040801	18	4133	0.00435518993467215
25025050101	28	5450	0.00513761467889908
25025050200	15	3541	0.00423609149957639
25025050300	8	2143	0.00373308446103593
25025050400	8	2556	0.00312989045383412
25025050500	12	2481	0.00483675937122128
25025050600	12	2540	0.0047244094488189
25025050700	19	5476	0.00346968590211833
25025050901	15	4698	0.00319284802043423
25025051000	36	4460	0.00807174887892377
25025051101	30	7121	0.00421289144783036
25025051200	9	2396	0.00375626043405676
25025060101	15	3604	0.00416204217536071
25025060200	6	2414	0.00248550124275062
25025060301	11	3499	0.00314375535867391
25025060400	16	4494	0.00356030262572319
25025060501	18	4136	0.00435203094777563
25025060600	36	2891	0.0124524386025597
25025060700	6	2563	0.00234100663285213
25025060800	30	4461	0.00672494956287828
25025061000	3	2525	0.00118811881188119
25025061101	6	2211	0.00271370420624152
25025061200	49	3901	0.012560881825173
25025070101	47	3390	0.0138643067846608
25025070200	31	5630	0.00550621669626998
25025070300	36	3707	0.0097113568923658
25025070402	15	1897	0.00790722192936215
25025070500	13	3563	0.00364861072130227
25025070600	17	2485	0.006841046277666
25025070700	7	2736	0.00255847953216374
25025070800	15	3570	0.00420168067226891
25025070900	16	3154	0.00507292327203551
25025071101	28	3494	0.00801373783629079
25025071201	21	3493	0.00601202404809619
25025080100	36	2771	0.0129916997473836
25025080300	12	2075	0.00578313253012048
25025080401	13	3129	0.004154682007031
25025080500	6	3195	0.00187793427230047
25025080601	23	4524	0.00508399646330681
25025080801	21	4298	0.00488599348534202
25025080900	16	3727	0.00429299704856453
25025081001	15	3453	0.00434404865334492
25025081100	19	4156	0.00457170356111646
25025081200	13	3416	0.0038056206088993
25025081300	6	3135	0.00191387559808612
25025081400	19	2754	0.00689905591866376
25025081500	7	2242	0.00312221231043711
25025081700	14	2529	0.0055357848952155
25025081800	8	2488	0.00321543408360129
25025081900	12	2679	0.00447928331466965
25025082000	8	1406	0.00568990042674253
25025082100	13	2724	0.00477239353891336
25025090100	12	4004	0.002997002997003
25025090200	11	2481	0.00443369609028618
25025090300	16	3559	0.00449564484405732
25025090400	7	3108	0.00225225225225225
25025090600	8	2581	0.00309957380860132
25025090700	25	4549	0.005495713343592
25025090901	8	3918	0.00204185809086269
25025091001	22	3232	0.00680693069306931
25025091100	22	5318	0.00413689356901091
25025091200	13	2488	0.00522508038585209
25025091300	9	2696	0.00333827893175074
25025091400	16	2952	0.00542005420054201
25025091500	16	4873	0.00328339831725836
25025091600	5	1648	0.00303398058252427
25025091700	15	3315	0.00452488687782806
25025091800	17	2340	0.00726495726495727
25025091900	14	4018	0.00348432055749129
25025092000	16	4429	0.00361255362384285
25025092101	16	4691	0.00341078661266255
25025092200	15	3216	0.00466417910447761
25025092300	11	2561	0.0042951971885982
25025092400	16	4794	0.0033375052148519
25025100100	23	5904	0.00389566395663957
25025100200	10	2919	0.00342583076396026
25025100300	19	3731	0.00509246850710265
25025100400	20	4441	0.0045034902049088
25025100500	5	1905	0.0026246719160105
25025100601	15	4635	0.00323624595469256
25025100603	12	2070	0.00579710144927536
25025100700	10	3489	0.00286615075952995
25025100800	28	5561	0.00503506563567704
25025100900	25	4258	0.0058713010803194
25025101001	15	2781	0.00539374325782093
25025101002	30	5307	0.00565291124929339
25025101101	15	3721	0.00403117441547971
25025101102	27	5099	0.0052951559129241
25025110103	12	4278	0.00280504908835905
25025110201	10	2476	0.00403877221324717
25025110301	18	2712	0.00663716814159292
25025110401	11	3873	0.00284017557449006
25025110403	25	4590	0.00544662309368192
25025110501	12	3590	0.00334261838440111
25025110502	16	4670	0.00342612419700214
25025110601	6	1856	0.00323275862068966
25025110607	15	5277	0.00284252416145537
25025120103	5	1661	0.00301023479831427
25025120104	5	1324	0.00377643504531722
25025120105	10	2719	0.00367782272894447
25025120201	18	3638	0.00494777350192413
25025120301	13	2804	0.00463623395149786
25025120400	21	6757	0.00310788811602782
25025120500	5	2665	0.00187617260787993
25025120600	5	2407	0.0020772746157042
25025120700	8	2205	0.0036281179138322
25025130100	25	3866	0.00646663217796172
25025130200	19	5016	0.00378787878787879
25025130300	15	4590	0.00326797385620915
25025130402	25	4214	0.00593260560037969
25025130404	13	3209	0.00405110626363353
25025130406	13	5650	0.00230088495575221
25025140102	34	5041	0.00674469351319183
25025140105	19	3928	0.00483706720977597
25025140106	9	1912	0.0047071129707113
25025140107	17	2532	0.00671406003159558
25025140201	8	2397	0.0033375052148519
25025140202	31	6282	0.00493473416109519
25025140300	50	6961	0.00718287602355983
25025140400	36	8418	0.00427655024946543
25025160101	36	7750	0.00464516129032258
25025160200	12	4347	0.00276052449965493
25025160300	13	2553	0.00509204857030944
25025160400	18	3067	0.0058689272905119
25025160501	22	4999	0.00440088017603521
25025160502	17	4524	0.00375773651635721
25025160601	12	4633	0.00259011439671919
25025160602	27	5149	0.0052437366478928
25025170100	39	7720	0.00505181347150259
25025170200	17	4386	0.00387596899224806
25025170300	44	8317	0.00529036912348203
25025170400	19	5392	0.00352373887240356
25025170501	29	3645	0.00795610425240055
25025170502	17	2718	0.00625459896983076
25025170601	35	5561	0.0062938320445963
25025170701	17	2057	0.00826446280991736
25025170702	12	2933	0.00409137401977497
25025170800	22	5799	0.00379375754440421
25025180101	12	4786	0.00250731299623903
25025180200	16	2912	0.0054945054945055
25025180301	22	3170	0.00694006309148265
25025180400	8	2014	0.00397219463753724
25025180500	17	4278	0.00397381954184198
25025981100	1	538	0.00185873605947955
25025981300	74	428	0.172897196261682
33015003301	40	4608	0.00868055555555556
33015003302	37	5104	0.00724921630094044
33015003400	40	5588	0.00715819613457409
33015003500	33	4780	0.00690376569037657
33015003601	38	6332	0.00600126342387871
33015003602	45	5458	0.00824477830707219
33015003701	24	3605	0.00665742024965326
33015003703	47	5576	0.00842898134863702
33015003801	26	4085	0.00636474908200734
33015003802	23	4134	0.00556361877116594
33015003901	26	4149	0.00626657025789347
33015003902	26	3295	0.0078907435508346
33015004000	30	5222	0.00574492531597089
33015050000	8	3914	0.00204394481349004
33015051000	29	4866	0.00595972050965886
33015052000	43	6231	0.00690097897608731
33015053000	37	4447	0.00832021587587138
33015054000	29	4505	0.00643729189789123
33015055001	51	5605	0.00909901873327386
33015055002	30	4652	0.00644883920894239
33015056000	6	4382	0.00136923779096303
33015057000	19	4271	0.00444860688363381
33015058000	18	4901	0.00367271985309121
33015059000	41	6735	0.00608760207869339
33015060000	19	4686	0.0040546308151942
33015061001	32	6564	0.00487507617306521
33015062000	12	2406	0.00498753117206983
33015062500	17	2961	0.00574130361364404
33015063001	34	3663	0.00928200928200928
33015063002	21	4200	0.005
33015064000	13	2377	0.00546907867059319
33015065001	41	7407	0.0055353044417443
33015065005	27	2550	0.0105882352941176
33015065006	8	1555	0.00514469453376206
33015065007	13	1419	0.00916138125440451
33015065008	19	1657	0.0114665057332529
33015066000	29	4384	0.00661496350364963
33015067000	36	7361	0.00489063985871485
33015067501	34	7271	0.00467611057626186
33015067502	16	3183	0.00502670436694942
33015069100	28	4218	0.00663821716453295
33015069200	20	2966	0.00674308833445718
33015069300	15	2129	0.00704556129638328
33015069700	11	3504	0.00313926940639269
33015071000	29	5175	0.00560386473429952
33015100100	72	6525	0.0110344827586207
33015100200	36	5639	0.00638411065791807
33015100301	42	4543	0.00924499229583975
33015100302	28	4361	0.00642054574638844
33015100400	63	7792	0.00808521560574949
33015101100	65	7620	0.00853018372703412
33015102100	35	4787	0.00731146856068519
33015103100	50	6829	0.00732171621027969
33015104101	31	4806	0.00645027049521432
33015104102	37	3747	0.00987456631972244
33015105100	55	6099	0.00901787178225939
33015106101	50	7619	0.00656254101588135
33015106102	44	6619	0.00664752983834416
33015106200	15	3882	0.00386398763523957
33015106400	16	4116	0.00388726919339164
33015107100	16	2493	0.00641797031688728
33015107200	33	5936	0.00555929919137466
33015107400	18	1147	0.015693112467306
33015107500	46	4622	0.0099524015577672
33017080100	13	3041	0.00427490956922065
33017080202	13	2547	0.00510404397330192
33017080203	54	5728	0.00942737430167598
33017080204	41	4618	0.00887830229536596
33017080500	17	6232	0.00272785622593068
33017081100	35	7240	0.00483425414364641
33017081200	33	4488	0.00735294117647059
33017081300	28	4292	0.0065237651444548
33017081400	7	1957	0.00357690342360756
33017081500	38	5680	0.00669014084507042
33017081600	34	7093	0.00479345833920767
33017082000	16	2530	0.00632411067193676
33017083001	17	6130	0.00277324632952692
33017083002	43	4723	0.00910438280753758
33017084100	41	4787	0.00856486317108836
33017084200	49	7920	0.00618686868686869
33017084300	53	6356	0.00833857772183763
33017084400	34	3920	0.0086734693877551
33017084500	20	4232	0.00472589792060492
33017084600	24	2837	0.00845964046528023
33017085000	28	6322	0.00442897817146473
33017086000	22	4064	0.00541338582677165
33017087000	47	6827	0.00688442947121723
33017088000	26	4591	0.00566325419298628
33017088500	12	4407	0.00272294077603812
17031010100	24	3749	0.00640170712189917
17031010201	47	7032	0.00668373151308305
17031010202	27	2275	0.0118681318681319
17031010300	35	6205	0.0056406124093473
17031010400	40	5603	0.00713903266107443
17031010501	23	3906	0.00588837685611879
17031010502	24	3045	0.00788177339901478
17031010503	10	2112	0.00473484848484849
17031010600	39	6624	0.00588768115942029
17031010701	20	3921	0.00510073960724305
17031010702	35	5608	0.00624108416547789
17031020100	31	4025	0.00770186335403727
17031020200	45	6796	0.00662154208357858
17031020301	33	5297	0.00622994147630734
17031020302	39	4940	0.00789473684210526
17031020400	20	4624	0.00432525951557093
17031020500	35	5927	0.00590517968618188
17031020601	31	3861	0.00802900802900803
17031020602	34	4378	0.00776610324349018
17031020701	18	1692	0.0106382978723404
17031020702	40	7150	0.00559440559440559
17031020801	31	5084	0.00609756097560976
17031020802	32	4877	0.00656141070330121
17031020901	35	5203	0.00672688833365366
17031020902	18	4146	0.00434153400868307
17031030101	32	3547	0.00902170848604455
17031030102	27	2914	0.0092656142759094
17031030103	18	1435	0.0125435540069686
17031030104	23	2831	0.00812433768986224
17031030200	34	5251	0.00647495715101885
17031030300	32	3174	0.0100819155639572
17031030400	23	2584	0.00890092879256966
17031030500	45	6468	0.00695732838589982
17031030601	21	4001	0.00524868782804299
17031030603	12	1954	0.00614124872057318
17031030604	44	2973	0.0147998654557686
17031030701	13	1654	0.00785973397823458
17031030702	7	1572	0.0044529262086514
17031030703	31	2727	0.0113678034470114
17031030706	38	3590	0.0105849582172702
17031030800	43	4184	0.0102772466539197
17031030900	19	3040	0.00625
17031031000	29	3987	0.0072736393278154
17031031100	31	4377	0.00708247658213388
17031031200	3	1104	0.00271739130434783
17031031300	55	7800	0.00705128205128205
17031031400	69	4923	0.0140158439975625
17031031501	18	2188	0.00822669104204753
17031031502	26	4052	0.00641658440276407
17031031700	44	5009	0.00878418846077061
17031031800	18	1770	0.0101694915254237
17031031900	24	2327	0.010313708637731
17031032100	40	4827	0.00828672053035011
17031040100	26	3996	0.00650650650650651
17031040201	51	6703	0.00760853349246606
17031040202	28	4711	0.00594353640416048
17031040300	36	2939	0.0122490643075876
17031040401	25	3179	0.00786410821012897
17031040402	28	3640	0.00769230769230769
17031040600	19	2560	0.007421875
17031040700	29	3393	0.00854700854700855
17031040800	11	1838	0.00598476605005441
17031040900	15	2153	0.00696702275894101
17031050100	7	2584	0.00270897832817338
17031050200	27	4953	0.00545124167171411
17031050300	18	2633	0.00683630839346753
17031050500	33	6129	0.00538423886441508
17031050600	28	2164	0.0129390018484288
17031050700	11	1610	0.00683229813664596
17031050800	13	1436	0.00905292479108635
17031050900	7	1452	0.00482093663911846
17031051000	10	1708	0.00585480093676815
17031051100	10	1516	0.00659630606860158
17031051200	17	1699	0.0100058858151854
17031051300	15	2691	0.00557413600891862
17031051400	21	1852	0.0113390928725702
17031060100	21	2708	0.00775480059084195
17031060200	17	2255	0.00753880266075388
17031060300	24	3259	0.00736422215403498
17031060400	21	3971	0.00528834046839587
17031060500	9	1264	0.00712025316455696
17031060800	58	5042	0.0115033716779056
17031060900	52	7062	0.00736335315774568
17031061000	29	1878	0.0154419595314164
17031061100	18	1508	0.0119363395225464
17031061200	11	2061	0.00533721494420184
17031061500	17	1820	0.00934065934065934
17031061800	8	1216	0.00657894736842105
17031061901	27	3810	0.00708661417322835
17031061902	28	4327	0.00647099607118096
17031062000	32	2942	0.0108769544527532
17031062100	32	3671	0.00871697085262871
17031062200	35	2878	0.0121612230715775
17031062300	23	1682	0.0136741973840666
17031062400	22	1486	0.0148048452220727
17031062500	14	1531	0.00914435009797518
17031062600	18	2247	0.00801068090787717
17031062700	26	2880	0.00902777777777778
17031062800	35	3760	0.00930851063829787
17031062900	32	3920	0.00816326530612245
17031063000	33	3302	0.00999394306480921
17031063100	15	2374	0.006318449873631
17031063200	59	6256	0.0094309462915601
17031063301	17	2596	0.00654853620955316
17031063302	36	4336	0.00830258302583026
17031063303	22	1292	0.0170278637770898
17031063400	18	2060	0.0087378640776699
17031070101	51	3671	0.013892672296377
17031070102	30	2779	0.0107952500899604
17031070103	20	1562	0.0128040973111396
17031070200	34	3985	0.00853199498117942
17031070300	45	3490	0.0128939828080229
17031070400	33	3400	0.00970588235294118
17031070500	20	2301	0.00869187309865276
17031070600	26	3366	0.0077243018419489
17031070700	34	4342	0.00783049286043298
17031071000	11	1686	0.00652431791221827
17031071100	15	2898	0.005175983436853
17031071200	19	1993	0.0095333667837431
17031071300	24	3809	0.00630086636912576
17031071400	38	4703	0.00807994896874335
17031071500	66	5977	0.0110423289275556
17031071600	12	1712	0.00700934579439252
17031071700	15	1780	0.00842696629213483
17031071800	16	2841	0.00563181978176698
17031080100	57	6188	0.00921137685843568
17031080201	39	2897	0.0134622022782188
17031080202	49	3661	0.0133843212237094
17031080300	39	4748	0.0082139848357203
17031080400	12	1137	0.0105540897097625
17031081000	101	7380	0.0136856368563686
17031081100	36	2449	0.0146998775010208
17031081201	89	4381	0.0203149965761242
17031081202	44	3009	0.0146227982718511
17031081300	84	4694	0.0178951853429911
17031081401	39	1100	0.0354545454545455
17031081402	93	4742	0.0196119780683256
17031081403	126	7544	0.0167020148462354
17031081500	121	5015	0.0241276171485543
17031081600	59	3816	0.015461215932914
17031081700	93	3338	0.0278609946075494
17031081800	153	8265	0.0185117967332123
17031081900	16	1007	0.015888778550149
17031090100	31	3293	0.00941390829031278
17031090200	63	6556	0.00960951799877974
17031090300	18	1301	0.0138355111452729
17031100100	44	4156	0.0105871029836381
17031100200	69	5712	0.0120798319327731
17031100300	63	5943	0.0106007067137809
17031100400	36	3061	0.0117608624632473
17031100500	60	3726	0.0161030595813205
17031100600	41	5030	0.00815109343936382
17031100700	55	4714	0.0116673737802291
17031110100	41	4620	0.00887445887445888
17031110200	25	3057	0.00817795224075891
17031110300	49	5241	0.00934936080900592
17031110400	42	4442	0.00945520036019811
17031110501	37	4816	0.0076827242524917
17031110502	24	3535	0.00678925035360679
17031120100	24	3279	0.00731930466605673
17031120200	53	4613	0.0114892694558855
17031120300	43	5855	0.00734415029888984
17031120400	27	3598	0.00750416898276821
17031130100	17	3230	0.00526315789473684
17031130200	17	1664	0.0102163461538462
17031130300	23	5496	0.00418486171761281
17031140100	22	3558	0.00618324901630129
17031140200	36	6138	0.00586510263929619
17031140301	15	2779	0.00539762504498021
17031140302	29	4152	0.00698458574181118
17031140400	47	7056	0.0066609977324263
17031140500	40	4366	0.00916170407695831
17031140601	31	2757	0.0112441059122234
17031140602	30	4383	0.00684462696783025
17031140701	22	2733	0.00804976216611782
17031140702	31	6090	0.00509031198686371
17031140800	37	5537	0.00668231894527723
17031150200	63	6736	0.00935273159144893
17031150300	81	8095	0.0100061766522545
17031150401	37	4999	0.00740148029605921
17031150402	39	3527	0.0110575559965977
17031150501	34	4243	0.00801319820881452
17031150502	39	4270	0.00913348946135831
17031150600	29	4064	0.00713582677165354
17031150700	43	4357	0.00986917603855864
17031150800	42	5020	0.00836653386454183
17031151001	11	1692	0.00650118203309693
17031151002	38	4438	0.00856241550247859
17031151100	37	5486	0.00674444039372949
17031151200	30	3574	0.00839395635142697
17031160100	21	2556	0.00821596244131455
17031160200	22	2607	0.00843881856540084
17031160300	42	3969	0.0105820105820106
17031160400	42	4819	0.00871550114131563
17031160501	29	4306	0.00673478866697631
17031160502	19	4023	0.00472284364901815
17031160601	30	4263	0.00703729767769177
17031160602	32	3909	0.00818623688922998
17031160700	46	5241	0.00877695096355657
17031160800	33	5275	0.00625592417061611
17031160900	25	2492	0.0100321027287319
17031161000	14	1932	0.0072463768115942
17031161100	21	1820	0.0115384615384615
17031161200	28	2948	0.00949796472184532
17031161300	42	3817	0.0110034058160859
17031170100	20	1894	0.0105596620908131
17031170200	38	4023	0.00944568729803629
17031170300	53	5203	0.010186430905247
17031170400	42	3867	0.0108611326609775
17031170500	47	5316	0.00884123401053424
17031170600	35	2737	0.0127877237851662
17031170700	36	3043	0.0118304304962208
17031170800	37	3860	0.00958549222797927
17031170900	28	1711	0.016364699006429
17031171000	70	7943	0.00881279113685006
17031171100	44	3847	0.0114374837535742
17031180100	66	5621	0.0117416829745597
17031190100	17	2593	0.00655611261087543
17031190200	38	5502	0.0069065794256634
17031190300	30	5100	0.00588235294117647
17031190401	29	3917	0.00740362522338524
17031190402	30	5022	0.00597371565113501
17031190601	25	4778	0.00523231477605693
17031190602	38	5678	0.00669249735822473
17031190701	16	2785	0.00574506283662478
17031190702	34	5006	0.00679184978026368
17031190800	42	6948	0.00604490500863558
17031190900	17	1994	0.00852557673019057
17031191000	20	2649	0.00755001887504719
17031191100	34	7705	0.00441271901362752
17031191200	29	3854	0.00752464971458225
17031191301	40	5868	0.00681663258350375
17031191302	23	5197	0.00442563017125265
17031200100	34	4625	0.00735135135135135
17031200200	37	4866	0.00760378133990958
17031200300	13	2136	0.00608614232209738
17031200401	37	3722	0.00994089199355185
17031200402	28	4186	0.00668896321070234
17031210100	55	3480	0.0158045977011494
17031210400	21	2682	0.00782997762863535
17031210501	30	3972	0.00755287009063444
17031210502	21	4686	0.00448143405889885
17031210601	23	2686	0.00856291883842144
17031210602	38	3997	0.00950713034776082
17031210700	32	4282	0.00747314339093881
17031210800	12	1165	0.0103004291845494
17031210900	33	3067	0.0107597000326052
17031220300	14	2306	0.00607111882046834
17031220400	20	2564	0.0078003120124805
17031220500	19	2771	0.00685673042223024
17031220601	7	1917	0.00365153886280647
17031220602	25	4236	0.00590179414542021
17031220701	14	2726	0.00513573000733676
17031220702	32	3948	0.00810536980749747
17031220901	14	3064	0.00456919060052219
17031220902	21	2954	0.00710900473933649
17031221000	25	3008	0.00831117021276596
17031221100	34	5259	0.00646510743487355
17031221200	20	3069	0.0065167807103291
17031221300	19	1498	0.0126835781041389
17031221400	29	2994	0.00968603874415498
17031221500	25	2816	0.00887784090909091
17031221600	23	2950	0.00779661016949153
17031222200	9	2095	0.00429594272076372
17031222500	9	1535	0.00586319218241042
17031222600	18	1681	0.0107079119571684
17031222700	16	2760	0.00579710144927536
17031222800	5	1107	0.00451671183378501
17031222900	5	901	0.00554938956714761
17031230100	5	1587	0.00315059861373661
17031230200	17	2268	0.00749559082892416
17031230300	9	1092	0.00824175824175824
17031230400	18	2430	0.00740740740740741
17031230500	14	3559	0.00393368923855015
17031230600	38	6445	0.00589604344453064
17031230700	32	4511	0.00709377078253159
17031230800	11	1339	0.0082150858849888
17031230900	25	5435	0.00459981600735971
17031231100	3	1294	0.00231839258114374
17031231200	41	5783	0.00708974580667474
17031231500	29	4488	0.00646167557932264
17031240200	13	1525	0.00852459016393443
17031240300	6	1312	0.00457317073170732
17031240500	19	2275	0.00835164835164835
17031240600	14	1548	0.00904392764857881
17031240700	9	1630	0.00552147239263804
17031240800	14	1672	0.00837320574162679
17031240900	7	1152	0.00607638888888889
17031241000	18	2093	0.0086000955566173
17031241100	26	3822	0.00680272108843537
17031241200	17	1956	0.00869120654396728
17031241300	13	2028	0.00641025641025641
17031241400	28	3992	0.00701402805611223
17031241500	27	3077	0.00877478063048424
17031241600	39	3541	0.0110138378988986
17031242000	33	4901	0.00673331973066721
17031242100	36	3622	0.00993926007730536
17031242200	36	3642	0.00988467874794069
17031242300	29	3096	0.00936692506459948
17031242400	24	2767	0.00867365377665342
17031242500	27	3958	0.00682162708438605
17031242600	38	6182	0.00614687803299903
17031242700	15	1679	0.00893388921977368
17031242800	17	1378	0.0123367198838897
17031242900	18	1673	0.0107591153616258
17031243000	21	2186	0.00960658737419945
17031243100	23	2445	0.00940695296523517
17031243200	15	2243	0.00668747213553277
17031243300	25	2468	0.010129659643436
17031243400	27	2288	0.0118006993006993
17031243500	47	3241	0.0145016970070966
17031250200	21	2867	0.00732472968259505
17031250300	42	4864	0.00863486842105263
17031250400	45	5051	0.00890912690556326
17031250500	67	7589	0.00882856766372381
17031250600	29	3019	0.00960582974494866
17031250700	22	2720	0.00808823529411765
17031250800	25	2444	0.0102291325695581
17031251000	9	1064	0.00845864661654135
17031251100	22	3074	0.00715679895901106
17031251200	29	3625	0.008
17031251300	41	4686	0.00874946649594537
17031251400	19	4694	0.00404772049424798
17031251500	26	4395	0.00591581342434585
17031251600	18	3863	0.00465959099145742
17031251700	9	1301	0.00691775557263643
17031251800	27	3970	0.00680100755667506
17031251900	22	4866	0.00452116728318948
17031252000	32	5076	0.00630417651694248
17031252101	21	1462	0.0143638850889193
17031252102	29	5940	0.00488215488215488
17031252201	15	2851	0.00526131182041389
17031252202	28	5146	0.00544111931597357
17031260100	16	1201	0.0133222314737719
17031260200	11	1148	0.00958188153310105
17031260300	11	1639	0.00671140939597315
17031260400	5	1470	0.00340136054421769
17031260500	13	1679	0.00774270399047052
17031260600	13	1978	0.00657229524772498
17031260700	10	1911	0.00523286237571952
17031260800	14	2524	0.00554675118858954
17031260900	3	614	0.00488599348534202
17031261000	26	2490	0.0104417670682731
17031270500	9	1890	0.00476190476190476
17031271200	12	1251	0.00959232613908873
17031271300	28	1341	0.0208799403430276
17031271400	11	1179	0.00932994062765055
17031271500	9	1452	0.00619834710743802
17031271800	4	967	0.00413650465356774
17031280100	154	6725	0.0228996282527881
17031280400	19	1638	0.0115995115995116
17031280800	9	1002	0.00898203592814371
17031280900	7	1007	0.00695134061569017
17031281900	101	5358	0.0188503172825681
17031282700	28	2187	0.0128029263831733
17031282800	9	1583	0.00568540745420089
17031283100	18	2988	0.00602409638554217
17031283200	17	1505	0.0112956810631229
17031283800	29	3656	0.00793216630196937
17031290900	42	3904	0.0107581967213115
17031291200	10	2359	0.00423908435777872
17031291600	9	1068	0.00842696629213483
17031292200	14	1881	0.00744284954811271
17031292400	11	2204	0.00499092558983666
17031292500	15	4104	0.00365497076023392
17031300500	14	2980	0.00469798657718121
17031300600	15	3347	0.0044816253361219
17031300700	26	4691	0.00554252824557664
17031300800	21	3999	0.00525131282820705
17031300900	25	4107	0.00608716824933041
17031301100	16	2708	0.00590841949778434
17031301200	26	3231	0.00804704425874342
17031301600	18	5114	0.00351974970668752
17031301701	17	4276	0.00397567820392891
17031301702	11	4477	0.00245700245700246
17031301801	26	4057	0.00640867636184373
17031301802	20	3253	0.00614817091915155
17031301803	29	5183	0.00559521512637469
17031310200	17	1521	0.0111768573307035
17031310300	10	1800	0.00555555555555556
17031310400	5	1266	0.00394944707740916
17031310500	22	1505	0.0146179401993355
17031310600	41	4654	0.00880962612806188
17031310700	15	1327	0.0113036925395629
17031310800	22	4095	0.00537240537240537
17031310900	27	5220	0.00517241379310345
17031320100	206	12695	0.0162268609688854
17031320400	50	3057	0.0163559044815178
17031320600	65	4624	0.0140570934256055
17031330100	272	18726	0.0145252589981843
17031330200	41	3634	0.0112823335167859
17031340300	15	1824	0.00822368421052632
17031340400	10	2128	0.00469924812030075
17031340500	9	1490	0.00604026845637584
17031340600	5	885	0.00564971751412429
17031350100	30	2077	0.0144439094848339
17031350400	10	1721	0.00581057524694945
17031351000	51	3831	0.0133124510571652
17031351100	12	1934	0.0062047569803516
17031351400	18	1785	0.0100840336134454
17031351500	5	456	0.0109649122807018
17031360200	11	1609	0.00683654443753884
17031380100	18	1891	0.00951877313590693
17031380200	14	1770	0.00790960451977401
17031380500	6	767	0.00782268578878748
17031380700	10	1085	0.00921658986175115
17031381200	21	1891	0.0111052353252247
17031381400	18	1705	0.0105571847507331
17031381800	5	755	0.00662251655629139
17031381900	10	1257	0.00795544948289578
17031390100	14	1510	0.00927152317880795
17031390200	14	1674	0.00836320191158901
17031390300	17	2735	0.00621572212065814
17031390400	19	2370	0.0080168776371308
17031390500	11	1551	0.00709219858156028
17031390600	12	1885	0.00636604774535809
17031390700	50	5349	0.0093475415965601
17031400300	16	1312	0.0121951219512195
17031400400	12	1946	0.00616649537512847
17031400500	17	2273	0.00747910250769908
17031400800	9	2102	0.00428163653663178
17031410100	12	1777	0.00675295441755768
17031410200	4	1377	0.00290486564996369
17031410500	20	2567	0.00779119594857811
17031410600	22	2501	0.00879648140743703
17031410700	11	1998	0.00550550550550551
17031410800	27	3189	0.00846660395108184
17031410900	21	3075	0.00682926829268293
17031411000	36	3070	0.0117263843648208
17031411100	10	2292	0.0043630017452007
17031411200	12	1046	0.011472275334608
17031420100	9	1378	0.00653120464441219
17031420200	11	1720	0.0063953488372093
17031420300	20	2524	0.00792393026941363
17031420400	8	1105	0.00723981900452489
17031420500	7	805	0.00869565217391304
17031420600	10	2147	0.00465766185374942
17031420700	14	2331	0.00600600600600601
17031420800	22	2120	0.010377358490566
17031421200	12	1526	0.00786369593709043
17031430101	20	2022	0.00989119683481701
17031430102	19	2365	0.0080338266384778
17031430200	27	3523	0.00766392279307409
17031430300	11	1483	0.0074173971679029
17031430400	12	1672	0.00717703349282297
17031430500	18	3334	0.00539892021595681
17031430600	17	1668	0.0101918465227818
17031430700	9	2526	0.00356294536817102
17031430800	18	1652	0.0108958837772397
17031430900	9	1382	0.0065123010130246
17031431200	22	3059	0.0071918927754168
17031431301	19	3194	0.00594865372573575
17031431302	25	4263	0.00586441473140981
17031431400	37	6361	0.0058166954881308
17031440101	27	3712	0.00727370689655172
17031440102	25	3431	0.00728650539201399
17031440201	37	5213	0.00709764051409937
17031440202	39	3514	0.0110984632896984
17031440300	31	2462	0.012591389114541
17031440600	22	1881	0.0116959064327485
17031440700	13	1564	0.00831202046035806
17031440800	14	1699	0.00824014125956445
17031440900	23	1706	0.0134818288393904
17031450300	41	3737	0.010971367407011
17031460100	21	3336	0.00629496402877698
17031460200	12	2551	0.00470403763230106
17031460301	12	2868	0.00418410041841004
17031460302	26	3362	0.00773349196906603
17031460400	29	3302	0.00878255602665052
17031460500	41	4666	0.00878696956708101
17031460600	9	982	0.00916496945010183
17031460700	9	2569	0.0035033086804204
17031461000	12	1703	0.00704638872577804
17031470100	33	2442	0.0135135135135135
17031480100	26	2066	0.0125847047434656
17031480200	3	1130	0.00265486725663717
17031480300	19	1238	0.0153473344103393
17031480400	48	4768	0.0100671140939597
17031480500	25	3084	0.00810635538261998
17031490300	21	2296	0.00914634146341463
17031490400	7	780	0.00897435897435897
17031490500	26	2089	0.0124461464815701
17031490600	15	1528	0.00981675392670157
17031490700	32	2661	0.0120255543028936
17031490800	26	4266	0.00609470229723394
17031490901	32	3962	0.00807672892478546
17031490902	40	4936	0.00810372771474878
17031491000	29	4759	0.00609371716747216
17031491100	42	4369	0.00961318379491875
17031491200	17	1460	0.0116438356164384
17031491300	15	1696	0.00884433962264151
17031491400	19	3155	0.00602218700475436
17031500100	37	3073	0.0120403514480963
17031500200	23	2131	0.010793054903801
17031500300	14	1416	0.00988700564971752
17031510100	18	1445	0.0124567474048443
17031510200	35	2413	0.014504765851637
17031510300	48	5761	0.00833188682520396
17031520100	11	2181	0.00504355800091701
17031520200	29	3510	0.00826210826210826
17031520300	35	5835	0.00599828620394173
17031520400	17	3190	0.00532915360501568
17031520500	33	4638	0.00711513583441139
17031520600	24	2849	0.00842400842400842
17031530100	24	2223	0.0107962213225371
17031530200	27	2968	0.00909703504043127
17031530300	42	4168	0.0100767754318618
17031530400	27	2004	0.0134730538922156
17031530501	47	4966	0.0094643576318969
17031530502	23	1510	0.0152317880794702
17031530503	47	5650	0.00831858407079646
17031530600	25	2622	0.009534706331045
17031540101	29	3638	0.0079714128642111
17031540102	19	3439	0.00552486187845304
17031550100	68	4604	0.0147697654213727
17031550200	17	2398	0.00708924103419516
17031560100	13	1477	0.00880162491536899
17031560200	14	1265	0.0110671936758893
17031560300	27	3332	0.00810324129651861
17031560400	12	1697	0.00707130229817325
17031560700	28	3500	0.008
17031560800	56	4652	0.0120378331900258
17031560900	52	5141	0.0101147636646567
17031561000	59	4286	0.01376574895007
17031561100	75	5639	0.0133002305373293
17031570100	30	1296	0.0231481481481482
17031570200	29	1892	0.0153276955602537
17031570300	36	5995	0.00600500417014179
17031570400	13	1770	0.00734463276836158
17031570500	14	2306	0.00607111882046834
17031580100	23	2966	0.00775455158462576
17031580200	34	3450	0.00985507246376812
17031580300	16	2352	0.00680272108843537
17031580400	34	4210	0.00807600950118765
17031580501	24	5090	0.00471512770137525
17031580502	29	5404	0.00536639526276832
17031580600	35	5289	0.00661750803554547
17031580700	39	6124	0.00636838667537557
17031580800	8	1886	0.00424178154825027
17031590500	14	1835	0.00762942779291553
17031590600	19	3838	0.00495049504950495
17031590700	37	3284	0.0112667478684531
17031600400	20	4470	0.00447427293064877
17031600600	14	2891	0.00484261501210654
17031600700	18	2517	0.00715137067938021
17031600900	30	3018	0.0099403578528827
17031610300	45	6052	0.00743555849306015
17031610400	12	2040	0.00588235294117647
17031610800	14	1664	0.00841346153846154
17031611000	10	904	0.0110619469026549
17031611100	20	2368	0.00844594594594595
17031611200	17	2512	0.00676751592356688
17031611300	13	2598	0.00500384911470362
17031611400	12	3481	0.0034472852628555
17031611500	16	3254	0.00491702519975415
17031611600	17	1699	0.0100058858151854
17031611700	9	1350	0.00666666666666667
17031611800	17	2487	0.00683554483313229
17031611900	13	2036	0.00638506876227898
17031612000	6	1452	0.00413223140495868
17031612100	10	960	0.0104166666666667
17031620100	42	4939	0.00850374569750962
17031620200	27	2451	0.011015911872705
17031620300	56	7868	0.00711743772241993
17031620400	34	4674	0.00727428326914848
17031630100	15	935	0.0160427807486631
17031630200	12	2237	0.00536432722396066
17031630300	21	5791	0.00362631669832499
17031630400	36	5088	0.00707547169811321
17031630500	29	6351	0.0045662100456621
17031630800	46	7420	0.00619946091644205
17031630900	26	5192	0.00500770416024653
17031640100	13	1473	0.0088255261371351
17031640300	59	5590	0.0105545617173524
17031640400	54	3844	0.014047866805411
17031640500	39	3484	0.0111940298507463
17031640600	49	4357	0.0112462703695203
17031640700	30	3404	0.00881316098707403
17031640800	23	1829	0.0125751776927283
17031650100	26	4092	0.00635386119257087
17031650200	70	7788	0.00898818695428865
17031650301	40	4775	0.00837696335078534
17031650302	30	4267	0.00703070072650574
17031650400	54	6737	0.00801543713819208
17031650500	61	4290	0.0142191142191142
17031660301	10	1801	0.00555247084952804
17031660302	42	5402	0.00777489818585709
17031660400	42	6458	0.0065035614741406
17031660500	27	5005	0.0053946053946054
17031660600	31	5775	0.00536796536796537
17031660700	6	2170	0.00276497695852535
17031660800	41	5291	0.00774900774900775
17031660900	37	4255	0.00869565217391304
17031661000	47	4090	0.0114914425427873
17031661100	56	6241	0.008972921006249
17031670100	8	1192	0.00671140939597315
17031670200	9	827	0.0108827085852479
17031670300	6	1198	0.00500834724540902
17031670400	12	1809	0.0066334991708126
17031670500	11	1200	0.00916666666666667
17031670700	9	1130	0.0079646017699115
17031670800	17	1527	0.0111329404060249
17031670900	11	1596	0.0068922305764411
17031671100	12	1277	0.00939702427564605
17031671200	5	385	0.012987012987013
17031671300	14	1978	0.0070778564206269
17031671400	15	1720	0.00872093023255814
17031671500	19	2794	0.00680028632784538
17031671600	12	1491	0.00804828973843059
17031671800	11	1265	0.00869565217391304
17031671900	3	1120	0.00267857142857143
17031672000	41	3949	0.0103823752848822
17031680500	8	1378	0.0058055152394775
17031680600	3	1728	0.00173611111111111
17031680900	25	3035	0.00823723228995058
17031681000	10	1565	0.00638977635782748
17031681100	9	2035	0.00442260442260442
17031681200	15	2567	0.00584339696143358
17031681300	16	2187	0.00731595793324188
17031681400	13	2213	0.00587437867148667
17031690300	11	2428	0.00453047775947282
17031690400	26	3527	0.00737170399773178
17031690500	4	786	0.00508905852417303
17031690900	30	4556	0.00658472344161545
17031691000	25	2121	0.0117868929750118
17031691100	15	1628	0.00921375921375921
17031691200	29	2329	0.0124516960068699
17031691300	37	2665	0.0138836772983114
17031691400	33	2923	0.0112897707834417
17031691500	11	2010	0.0054726368159204
17031700100	29	3347	0.00866447564983568
17031700200	75	6773	0.0110733795954525
17031700301	66	6155	0.0107229894394801
17031700302	62	5417	0.0114454495107993
17031700401	85	6171	0.0137741046831956
17031700402	46	4264	0.0107879924953096
17031700501	91	7645	0.0119032047089601
17031700502	32	3511	0.00911421247507833
17031710100	10	1296	0.00771604938271605
17031710200	42	4939	0.00850374569750962
17031710300	7	1338	0.00523168908819133
17031710400	35	4084	0.00857002938295788
17031710500	19	3010	0.00631229235880399
17031710600	10	1934	0.00517063081695967
17031710700	30	2767	0.0108420672208168
17031710800	29	3508	0.00826681870011402
17031710900	29	2348	0.012350936967632
17031711000	28	3121	0.00897148349887856
17031711100	24	2373	0.0101137800252845
17031711200	32	3647	0.00877433506992048
17031711300	10	1744	0.00573394495412844
17031711400	23	2331	0.00986700986700987
17031711500	13	1101	0.0118074477747502
17031720100	28	3459	0.00809482509395779
17031720200	48	4059	0.0118255728011826
17031720300	35	4093	0.00855118494991449
17031720400	22	1957	0.0112416964741952
17031720500	20	2194	0.00911577028258888
17031720600	14	1743	0.00803212851405622
17031720700	32	3331	0.00960672470729511
17031730100	26	2514	0.0103420843277645
17031730201	34	5226	0.00650593187906621
17031730202	16	2067	0.00774068698597
17031730300	18	1135	0.0158590308370044
17031730400	39	3083	0.0126500162179695
17031730500	44	4357	0.0100986917603856
17031730600	29	3022	0.00959629384513567
17031730700	31	2324	0.0133390705679862
17031740100	39	3100	0.0125806451612903
17031740200	56	6679	0.00838448869591256
17031740300	66	4775	0.0138219895287958
17031740400	51	4475	0.0113966480446927
17031750100	27	3311	0.00815463606161281
17031750200	29	2412	0.0120232172470978
17031750300	16	2466	0.0064882400648824
17031750400	41	3224	0.0127171215880893
17031750500	56	4868	0.0115036976170912
17031750600	25	3594	0.00695603784084585
17031760801	75	4125	0.0181818181818182
17031760802	21	2503	0.0083899320815022
17031760803	54	6274	0.00860694931463181
17031770201	70	5732	0.0122121423586881
17031770202	56	4845	0.0115583075335397
17031770300	128	7090	0.0180535966149506
17031770400	81	4952	0.0163570274636511
17031770500	76	4015	0.0189290161892902
17031770601	48	3324	0.0144404332129964
17031770602	76	5159	0.0147315371195968
17031770700	90	2638	0.0341167551175133
17031770800	86	5617	0.0153106640555457
17031770901	41	5531	0.00741276441873079
17031770902	32	3695	0.00866035182679296
17031800100	5	2581	0.00193723363037582
17031800200	46	6289	0.00731435840356178
17031800300	19	3524	0.00539160045402951
17031800400	30	3733	0.00803643182427002
17031800500	24	5148	0.00466200466200466
17031800600	18	2544	0.00707547169811321
17031800700	49	5047	0.00970873786407767
17031800800	26	2164	0.0120147874306839
17031800900	38	3601	0.0105526242710358
17031801000	39	4911	0.00794135613927917
17031801100	32	4675	0.00684491978609626
17031801200	19	3489	0.00544568644310691
17031801300	32	4699	0.00680995956586508
17031801400	28	2986	0.00937709310113865
17031801500	75	6196	0.0121045836023241
17031801601	79	4676	0.0168947818648417
17031801603	40	3999	0.0100025006251563
17031801605	78	5427	0.0143725815367606
17031801606	81	5949	0.0136157337367625
17031801607	53	5478	0.00967506389193136
17031801608	106	6634	0.0159782936388303
17031801701	49	3749	0.0130701520405441
17031801702	54	4770	0.0113207547169811
17031801800	78	5968	0.0130697050938338
17031801901	41	4084	0.0100391772771792
17031801902	30	3571	0.00840100812097452
17031802002	45	5136	0.00876168224299065
17031802003	21	2826	0.00743099787685775
17031802004	63	5118	0.0123094958968347
17031802100	28	2696	0.0103857566765579
17031802200	38	4520	0.0084070796460177
17031802300	54	5257	0.0102720182613658
17031802402	57	4515	0.012624584717608
17031802403	13	1439	0.00903405142460042
17031802404	47	6263	0.00750439086699665
17031802503	67	5631	0.0118984194636832
17031802504	88	6872	0.0128055878928987
17031802505	102	6680	0.0152694610778443
17031802506	34	2654	0.012810851544838
17031802605	74	7081	0.0104505013416184
17031802607	24	1459	0.0164496230294722
17031802608	78	6564	0.0118829981718464
17031802609	49	6379	0.00768145477347547
17031802610	22	1718	0.0128055878928987
17031802701	78	6749	0.0115572677433694
17031802702	67	4561	0.0146897610173208
17031802801	56	4840	0.0115702479338843
17031802802	73	5094	0.0143305850019631
17031802900	67	5852	0.0114490772385509
17031803005	43	2828	0.0152050919377652
17031803007	76	4703	0.0161598979374867
17031803008	76	4484	0.0169491525423729
17031803010	90	4910	0.0183299389002037
17031803012	56	2322	0.0241171403962102
17031803013	104	5466	0.0190267105744603
17031803014	42	3289	0.0127698388567954
17031803015	70	4479	0.0156284885018977
17031803016	17	2597	0.006546014632268
17031803017	109	6017	0.0181153398703673
17031803100	36	3443	0.010455997676445
17031803200	60	5565	0.0107816711590297
17031803300	74	5691	0.0130029871727289
17031803400	56	6037	0.00927613052840815
17031803500	50	5267	0.00949307005885703
17031803603	90	6553	0.0137341675568442
17031803604	55	4222	0.0130270014211274
17031803605	106	7187	0.0147488520940587
17031803606	90	8926	0.0100829038763164
17031803607	79	5017	0.0157464620291011
17031803608	109	7784	0.0140030832476876
17031803610	114	7616	0.014968487394958
17031803611	65	6075	0.0106995884773663
17031803612	38	3726	0.010198604401503
17031803701	45	2780	0.0161870503597122
17031803702	79	6022	0.0131185652607107
17031803800	83	4676	0.0177502138579983
17031803901	96	3339	0.0287511230907457
17031803902	67	3481	0.0192473427176099
17031804000	62	4508	0.0137533274179237
17031804102	84	6722	0.0124962808687891
17031804104	54	4892	0.0110384300899428
17031804105	60	4114	0.0145843461351483
17031804106	105	7211	0.0145610872278463
17031804108	43	4115	0.01044957472661
17031804109	42	3003	0.013986013986014
17031804201	72	8214	0.00876552227903579
17031804202	89	7132	0.0124789680314077
17031804305	120	7691	0.0156026524509167
17031804306	92	5729	0.0160586489788794
17031804308	77	5140	0.0149805447470817
17031804309	41	3215	0.0127527216174184
17031804310	154	8813	0.0174741858617951
17031804311	119	8384	0.0141937022900763
17031804403	92	7052	0.0130459444129325
17031804404	65	5400	0.012037037037037
17031804405	45	3434	0.0131042516016308
17031804406	86	6674	0.012885825591849
17031804505	58	3457	0.0167775527914377
17031804506	76	5165	0.0147144240077444
17031804507	188	12295	0.015290768605124
17031804508	22	2448	0.00898692810457516
17031804509	76	5882	0.0129207752465148
17031804510	58	6796	0.00853443201883461
17031804511	22	2817	0.00780972665956692
17031804603	147	5538	0.0265438786565547
17031804606	91	7369	0.0123490297190935
17031804607	117	6861	0.0170529077393966
17031804608	56	3500	0.016
17031804609	65	5922	0.0109760216143195
17031804610	24	2359	0.0101738024586689
17031804611	65	4390	0.0148063781321185
17031804701	88	6768	0.0130023640661939
17031804705	50	4078	0.0122609122118686
17031804706	31	2469	0.012555690562981
17031804709	83	6083	0.0136445832648364
17031804710	68	4172	0.0162991371045062
17031804711	85	8197	0.0103696474319873
17031804712	79	5181	0.0152480216174484
17031804713	54	4848	0.0111386138613861
17031804714	62	3551	0.0174598704590256
17031804715	39	3280	0.011890243902439
17031804716	68	5205	0.0130643611911623
17031804803	98	6147	0.0159427362941272
17031804804	83	6588	0.0125986642380085
17031804805	107	6850	0.0156204379562044
17031804806	49	3667	0.0133624215980365
17031804807	91	4802	0.0189504373177843
17031804808	38	2724	0.0139500734214391
17031804809	84	4276	0.019644527595884
17031804810	96	7248	0.0132450331125828
17031804901	66	5502	0.0119956379498364
17031804902	76	5671	0.013401516487392
17031805001	56	4663	0.0120094359854171
17031805002	64	6706	0.00954369221592604
17031805105	78	7255	0.0107512060647829
17031805106	35	3084	0.011348897535668
17031805107	87	6443	0.0135030265404315
17031805108	76	6475	0.0117374517374517
17031805109	48	4374	0.0109739368998628
17031805110	38	4532	0.00838481906443071
17031805111	100	7573	0.013204806549584
17031805112	51	3267	0.0156106519742883
17031805201	36	3613	0.00996401882092444
17031805202	33	4382	0.00753080785029667
17031805301	34	3302	0.0102967898243489
17031805302	41	3731	0.010989010989011
17031805401	39	3753	0.0103916866506795
17031805402	48	4626	0.0103761348897536
17031805501	46	3882	0.0118495620814013
17031805502	48	4042	0.0118753092528451
17031805600	50	4513	0.0110791048083315
17031805701	42	5037	0.0083382966051221
17031805702	23	1934	0.0118924508790072
17031805801	28	2424	0.0115511551155116
17031805802	51	4790	0.0106471816283925
17031805901	50	4121	0.012132977432662
17031805902	78	6638	0.0117505272672492
17031806001	59	6315	0.00934283452098179
17031806002	58	6598	0.00879054258866323
17031806003	53	7026	0.00754341019072018
17031806004	99	7421	0.0133405201455329
17031806102	48	4027	0.0119195430841818
17031806103	80	4970	0.0160965794768612
17031806104	28	3472	0.00806451612903226
17031806201	52	4877	0.0106622923928645
17031806202	46	4325	0.010635838150289
17031806300	65	4351	0.0149390944610434
17031806400	34	2684	0.0126676602086438
17031806501	31	2590	0.011969111969112
17031806502	59	4460	0.0132286995515695
17031806600	92	3450	0.0266666666666667
17031806700	33	4096	0.008056640625
17031806801	35	4022	0.00870213823968175
17031806802	22	2943	0.00747536527353041
17031806900	50	4699	0.0106405618216642
17031807000	51	6408	0.00795880149812734
17031807100	48	3401	0.0141134960305792
17031807200	60	5386	0.0111399925733383
17031807300	61	6554	0.00930729325602685
17031807400	41	6247	0.00656315031214983
17031807500	16	3501	0.00457012282205084
17031807600	49	5355	0.00915032679738562
17031807700	48	5827	0.00823751501630341
17031807800	39	2737	0.0142491779320424
17031807900	31	4194	0.00739151168335718
17031808001	31	3672	0.00844226579520697
17031808002	46	4771	0.00964158457346468
17031808100	55	3413	0.0161148549663053
17031808200	58	5505	0.010535876475931
17031808301	74	6232	0.0118741976893453
17031808302	40	3555	0.0112517580872011
17031808400	61	4473	0.0136373798345629
17031808500	40	4100	0.00975609756097561
17031808600	18	2277	0.00790513833992095
17031808702	13	2733	0.00475667764361508
17031808800	31	3730	0.00831099195710456
17031808900	15	4235	0.00354191263282172
17031809000	21	4157	0.00505171999037768
17031809100	28	3411	0.00820873644092642
17031809200	32	4998	0.00640256102440976
17031809300	14	1980	0.00707070707070707
17031809400	57	5339	0.0106761565836299
17031809500	33	3973	0.00830606594512963
17031809600	20	3110	0.00643086816720257
17031809700	24	3950	0.00607594936708861
17031809800	26	2778	0.00935925125989921
17031809900	22	3087	0.00712666018788468
17031810000	34	4853	0.00700597568514321
17031810100	27	4743	0.00569259962049336
17031810200	46	6065	0.00758450123660346
17031810301	42	3834	0.0109546165884194
17031810302	19	3106	0.00611719253058596
17031810400	68	5349	0.0127126565713217
17031810501	48	4994	0.00961153384060873
17031810502	60	5273	0.0113787217902522
17031810600	53	4352	0.0121783088235294
17031810701	52	5180	0.01003861003861
17031810702	41	3889	0.0105425559269735
17031810800	53	5071	0.0104515874580951
17031810900	60	5781	0.0103788271925272
17031811000	31	4038	0.00767706785537395
17031811100	72	5770	0.0124783362218371
17031811200	79	5620	0.0140569395017794
17031811301	82	4783	0.0171440518503032
17031811302	87	3576	0.0243288590604027
17031811401	49	5032	0.00973767885532591
17031811402	44	4465	0.00985442329227324
17031811500	84	6175	0.0136032388663968
17031811600	89	6196	0.0143641058747579
17031811701	101	3736	0.02703426124197
17031811702	71	4721	0.0150391866130057
17031811800	89	5432	0.0163843888070692
17031811900	37	4571	0.00809450886020565
17031812000	56	4691	0.0119377531443189
17031812100	29	4674	0.00620453572956782
17031812200	34	4032	0.00843253968253968
17031812301	29	3925	0.00738853503184713
17031812302	18	2777	0.00648181490817429
17031812400	31	3449	0.00898811249637576
17031812500	27	2550	0.0105882352941176
17031812600	27	3260	0.00828220858895706
17031812700	27	3358	0.00804050029779631
17031812801	32	3006	0.010645375914837
17031812802	19	2543	0.00747149036570979
17031812900	44	4761	0.00924175593362739
17031813000	32	3662	0.00873839432004369
17031813100	41	4716	0.00869380831212892
17031813200	49	4411	0.0111085921559737
17031813301	18	3409	0.00528014080375477
17031813302	27	3744	0.00721153846153846
17031813400	63	7796	0.00808106721395587
17031813500	56	6722	0.00833085391252603
17031813600	41	4744	0.0086424957841484
17031813701	15	3618	0.00414593698175788
17031813702	18	3776	0.00476694915254237
17031813801	22	3031	0.00725833058396569
17031813802	26	4264	0.00609756097560976
17031813900	43	6897	0.00623459475134116
17031814000	47	5121	0.00917789494239407
17031814100	37	4233	0.00874084573588472
17031814200	68	6635	0.0102486812358704
17031814300	31	4951	0.0062613613411432
17031814400	56	7059	0.00793313500495821
17031814500	42	5769	0.00728029121164847
17031814600	42	5279	0.00795605228262929
17031814700	58	6007	0.00965540203096388
17031814800	73	6328	0.0115360303413401
17031814900	43	5660	0.00759717314487633
17031815000	35	3866	0.0090532850491464
17031815100	50	4309	0.0116036203295428
17031815200	48	5484	0.0087527352297593
17031815300	35	3572	0.00979843225083987
17031815400	45	4383	0.0102669404517454
17031815500	70	6568	0.0106577344701583
17031815600	62	5156	0.0120248254460822
17031815701	26	3644	0.00713501646542261
17031815702	35	5179	0.00675806140181502
17031815800	20	1562	0.0128040973111396
17031815900	40	3451	0.0115908432338453
17031816000	38	3319	0.0114492316962941
17031816100	96	6118	0.0156914024190912
17031816200	44	3940	0.0111675126903553
17031816300	34	5036	0.00675138999205719
17031816401	41	5401	0.00759118681725606
17031816402	49	4209	0.0116417201235448
17031816500	83	4516	0.0183790965456156
17031816600	32	4686	0.00682885189927444
17031816700	26	2812	0.00924608819345661
17031816800	103	5371	0.0191770619996276
17031816900	68	5496	0.012372634643377
17031817000	61	5447	0.0111988250413071
17031817101	60	4782	0.0125470514429109
17031817102	56	3421	0.0163694826074247
17031817200	50	4533	0.0110302228105008
17031817300	41	2514	0.0163086714399364
17031817400	28	4077	0.00686779494726515
17031817500	40	2880	0.0138888888888889
17031817600	50	4028	0.0124131082423039
17031817700	40	5223	0.00765843385027762
17031817900	97	4543	0.0213515298261061
17031818000	77	4340	0.017741935483871
17031818100	26	2514	0.0103420843277645
17031818200	62	4559	0.0135994735687651
17031818300	87	6137	0.0141763076421704
17031818401	66	3497	0.0188733199885616
17031818402	37	3235	0.0114374034003091
17031818500	55	5304	0.010369532428356
17031818600	65	4812	0.0135078969243558
17031818700	41	3538	0.0115884680610514
17031818800	78	5626	0.0138642019196587
17031818900	41	4802	0.0085381091211995
17031819000	45	4465	0.0100783874580067
17031819100	58	4856	0.0119439868204283
17031819200	98	5746	0.0170553428471981
17031819300	35	2890	0.0121107266435986
17031819400	51	3800	0.013421052631579
17031819500	34	3095	0.0109854604200323
17031819600	31	3793	0.00817295017136831
[truncated: 16,954 more rows]
