# Supplementary material for: Effect of mobile food environments on fast food visits
Source: Nat Commun. 2024 Mar 14;15:2291. doi: 10.1038/s41467-024-46425-2 (PMC10937966; doi:10.1038/s41467-024-46425-2)
Supplement: Supplementary file 4 — Source Data [file 41467_2024_46425_MOESM4_ESM.zip › sourcedata/figureS5C.csv]

term	estimate	std.error	statistic	p.value	type
Median Income	-0.00094890990394257	0.000130280269934554	-7.28360406698003	3.25254884679961e-13	Mobile FF Environment
Median Income	-0.0212549260777422	0.00026118589364745	-81.3785376419761	0	Home FF Environment
Median Income	-0.00754059104296807	0.000316164258578351	-23.8502323977882	1.09200239212546e-125	Fraction of visits to FF
Black	0.00881077937347858	0.000305439586865181	28.8462260701249	6.71833848697865e-183	Mobile FF Environment
Black	0.0549238305757566	0.000612150145954112	89.7228089199439	0	Home FF Environment
Black	0.0274932600111413	0.000741230869555595	37.0913586311171	6.21137796430154e-301	Fraction of visits to FF
Bachelor or more	-0.0273151636750261	0.000332425245497133	-82.1693419649191	0	Mobile FF Environment
Bachelor or more	-0.0191695991023619	0.000670603773064219	-28.5855819372584	1.19964253157612e-179	Home FF Environment
Bachelor or more	-0.0460799157809553	0.000808342258013571	-57.0054519903397	0	Fraction of visits to FF
Employed	-0.0188933276671011	0.00112023304798551	-16.8655332040744	8.23276815175695e-64	Mobile FF Environment
Employed	-0.0876066661575144	0.00225181551800344	-38.9049038240888	0	Home FF Environment
Employed	-0.0630921029600486	0.00271893288937317	-23.2047297697716	4.38631443851768e-119	Fraction of visits to FF
Trans. public	-0.0815701583907173	0.000530766382158257	-153.683731925576	0	Mobile FF Environment
Trans. public	0.0407402008595232	0.0010793087106782	37.7465691293489	1.11324767854918e-308	Home FF Environment
Trans. public	-0.0797365539152195	0.00130104380064546	-61.2866022463361	0	Fraction of visits to FF
Long Commuting	0.03448976982666	0.00055938765310374	61.6562944056683	0	Mobile FF Environment
Long Commuting	-0.0649016938692832	0.00112539775411643	-57.6700047888747	0	Home FF Environment
Long Commuting	0.0525586427281619	0.00135941574837801	38.6626701881836	0	Fraction of visits to FF
Low skill jobs	0.0748589732297658	0.00055303455569524	135.360390158004	0	Mobile FF Environment
Low skill jobs	-0.0110908619107268	0.00112242535402023	-9.88115768322789	5.03711215409741e-23	Home FF Environment
Low skill jobs	0.0907244092311451	0.00135161947311593	67.1227450001111	0	Fraction of visits to FF
