# Supplementary material for: Effect of mobile food environments on fast food visits
Source: Nat Commun. 2024 Mar 14;15:2291. doi: 10.1038/s41467-024-46425-2 (PMC10937966; doi:10.1038/s41467-024-46425-2)
Supplement: Supplementary file 4 — Source Data [file 41467_2024_46425_MOESM4_ESM.zip › sourcedata/figureS7right.csv]

var	V2	Estimate	Std. Error	t value	Pr(>|t|)
flowskill	Q1	2.0854350145476	0.0599109963711967	34.8088855279031	1.78479959803426e-265
flowskill	Q2	1.89139840821223	0.0472017136177807	40.0705453943467	0
flowskill	Q3	1.72066899104028	0.0516987485569016	33.2826043003042	6.89348081253609e-243
fcom	Q1	1.8348405032712	0.0559573425021146	32.7899864651696	8.17951862886047e-236
fcom	Q2	1.85654212762177	0.051340330895002	36.1614756908882	2.45622484374851e-286
fcom	Q3	1.93541850909259	0.0477459096101042	40.535797200165	0
fpub	Q1	1.65719986443264	0.0852644160473033	19.4360079064314	3.82821051687913e-84
fpub	Q2	1.83443582966761	0.0511185034760399	35.885945497748	5.06088816078912e-282
fpub	Q3	2.19690655294613	0.0621976538370344	35.3213733544082	2.75920616319101e-273
femp	Q1	1.89291897408258	0.0517226439271633	36.5974905835869	3.13540227834377e-293
femp	Q2	1.84460598900249	0.0547140427679873	33.7135750839042	3.65664430372157e-249
femp	Q3	1.88178657223324	0.0504813803277139	37.2768446507821	3.89390554758176e-304
fedu	Q1	1.86377303058486	0.0486232312361285	38.3309167902445	0
fedu	Q2	1.78549827249486	0.0525736715307784	33.9618333760382	8.15859172658347e-253
fedu	Q3	1.9943566697182	0.0534008626877874	37.3468998315322	2.84690636722709e-305
fblack	Q1	1.9608173116532	0.0816762164377541	24.0072005924461	2.33869690792101e-127
fblack	Q2	1.92581685581046	0.0531636940029469	36.2242859893015	2.52487664637529e-287
fblack	Q3	1.75715442360473	0.0446475203914178	39.3561480727268	0
