# Supplementary material for: Effect of mobile food environments on fast food visits
Source: Nat Commun. 2024 Mar 14;15:2291. doi: 10.1038/s41467-024-46425-2 (PMC10937966; doi:10.1038/s41467-024-46425-2)
Supplement: Supplementary file 4 — Source Data [file 41467_2024_46425_MOESM4_ESM.zip › sourcedata/figureS9A.csv]

tract	n	real_FFO	pred_FFO	pred_FFO_0
06037463602	3910	418	557.415193980603	889.741866434953
06037401202	5059	1823	1767.68750078466	1151.20309521597
06037401602	1142	436	382.741010616481	259.868340529083
06037403000	848	408	374.842200895873	192.967033948041
48121020900	753	168	154.827597815646	171.349264814711
48121021403	2625	1257	1045.14228542934	597.333094473593
48121021739	1095	331	297.702288405318	249.173233694699
48121021719	4201	2510	2000.81102442517	955.960506622311
48121021746	1825	869	674.631412211781	415.288722824498
48121021747	2004	689	689.156410239078	456.021150980983
48121021738	4987	1208	1449.32765165979	1134.81910176755
48113009900	11265	2521	2370.70675912672	2563.41230828382
51630000200	2115	638	681.488673919707	481.279807547295
51177020305	2825	1557	1270.70704820766	642.844187385867
51177020306	2005	1169	944.231182212403	456.248706445545
17031330100	10713	1087	1677.47519252644	2437.80169184595
17031818000	977	296	289.107111244231	222.321688876457
51153901203	396	135	126.188356586285	90.1119639663021
51153900403	17060	4300	4852.79487397777	3882.09622541695
24033805908	2731	694	738.093574198539	621.453973717099
51013101401	719	45	92.4328704415941	163.612379019624
11001001001	1162	213	215.423408339589	264.419449820311
24033803527	1685	650	552.443647339354	383.430957785907
51013103502	4721	1038	1040.08002342362	1074.28934819422
24033800520	932	273	271.212147073966	212.081692971196
24033803519	497	175	176.62936345538	113.095065887
24033801404	11539	1335	2052.96636097848	2625.76250557364
24033803514	2845	929	905.480064410031	647.395296677095
24033800507	517	190	174.093872807833	117.646175178228
24033802204	3545	1100	1091.97831729041	806.684121870053
17031805301	437	98	99.9298304106934	99.4417380133182
17031020302	331	84	76.7183116533574	75.3208587698131
17031806900	2592	879	757.81789195711	589.823764143068
17031020200	656	197	176.185584252821	149.276384752258
17031801500	3146	791	784.261221112069	715.889491510067
17031120300	405	95	99.2457176460055	92.1599631473544
17031808002	1704	540	516.651679637589	387.754511612573
17031807600	1933	790	616.911472644293	439.864712997126
48113017704	1647	599	561.361167084812	374.783850132575
48085030526	596	264	232.079984055179	135.623056878576
48113017900	534	198	193.634207346495	121.514618075771
48113017812	2893	1123	1136.08567737471	658.31795897604
48113018600	279	57	67.1601912740713	63.4879746126219
48113009201	938	212	236.912365136526	213.447025758564
48113010000	19083	4415	4184.29177665448	4342.4409302246
26147631600	1762	610	546.64544674391	400.952728557132
26147630100	3053	509	616.192465313669	694.726833305859
26147629000	778	231	237.654371302992	177.038151428745
26147625000	1482	183	196.286323777333	337.237198479949
48113017813	6002	1720	2179.63959580153	1365.78789829734
48113006100	859	232	269.543915056132	195.470144058216
48113016607	1159	363	363.079286062187	263.736783426627
48113007822	6309	2055	2057.46094749697	1435.64742591768
48113017606	340	177	166.954136006523	77.3688579508654
48113010805	612	58	67.4779563282709	139.263944311558
48113017702	3544	2321	1721.43232796703	806.456566405491
48113016522	5472	2324	2086.14258676931	1245.18350207981
48439121702	13492	2332	2965.15841674692	3070.17832786199
48439111536	1126	311	295.768000087095	256.227453096101
48439111537	3019	1105	1164.68998051135	686.989947510773
48113018123	4956	1428	1477.98802830867	1127.76488236614
48113016605	5188	2160	2140.22885506323	1180.55775014438
48439113703	10925	2355	3075.48054333441	2486.04345033296
48221160206	3854	1554	1477.06383891586	876.998760419516
48121021745	809	129	189.796430181101	184.092370830147
48221160205	559	263	277.919759915094	127.203504689805
48221160209	1307	374	449.985115364573	297.414992181709
36081071600	13338	2208	2286.51137393821	3035.13478631954
36103122801	3469	1023	736.189463128815	789.389906563389
36059407301	14980	3957	3533.58304811442	3408.78085912931
36103122300	6344	1984	1666.47446276761	1443.61186717732
36081157102	32	4	4.48507437688327	7.28177486596381
36059414501	196	51	37.9942436065642	44.6008710540283
17031811302	2495	543	577.646064502576	567.750884080615
17043844401	3577	478	612.136463311462	813.965896736017
17043844001	253	48	59.1007974680167	57.5715325340263
17031811301	1986	496	461.770172997807	451.925152618879
17043844301	7176	2062	1963.74158590232	1632.93801369238
34007610300	1000	83	150.759115568163	227.555464561369
34007608800	1845	232	355.045282629468	419.839832115726
34005704005	897	131	168.731369719848	204.117251711548
12011060125	1360	243	247.117834547156	309.475431803462
12011050306	1710	780	553.898969063153	389.119844399941
12011060123	214	43	44.3213638395497	48.696869416133
12011040402	2493	587	488.680103783633	567.295773151493
12011040300	1446	203	220.315820573785	329.04520175574
12011041300	1259	361	326.653504913532	286.492329882763
12011060114	1209	355	308.692680360148	275.114556654695
12011050208	3513	760	803.436038435965	799.402347004089
12011050309	858	130	141.440459525858	195.242588593655
17097864513	2833	570	672.901596307716	644.664631102358
17097863201	375	108	118.289959954787	85.3332992105134
55059001000	911	116	136.37962894195	207.303028215407
17097861508	1304	215	272.98346722886	296.732325788025
17031823304	881	192	191.650432126933	200.476364278566
36059415101	389	69	69.6033004885039	88.5190757143725
36061014300	2251	178	288.71508216582	512.227350727642
06037302301	7174	1407	1360.21838342214	1632.48290276326
06037206200	2926	242	367.647847024326	665.827289306565
06037482402	2415	1256	720.351512501844	549.546446915706
24031700813	628	150	146.376197193102	142.90483174454
24021750504	1124	307	298.635299544392	255.772342166979
24031700614	326	76	75.2650228287324	74.1830814470063
24031700817	3329	621	692.073290224763	757.532141524797
24031700713	2584	714	763.183311241865	588.003320426577
24031700830	374	117	96.2577384640257	85.105743745952
24031700309	1986	680	602.134074247195	451.925152618879
18089042505	5373	1099	1257.79231930891	1222.65551108824
17043846507	461	157	154.067108998369	104.903069162791
48439111533	1098	491	388.493582119945	249.855900088383
48439106514	1818	824	781.458027937908	413.695834572569
48439111546	1437	413	428.194317441914	326.997202574687
48439111530	2206	537	734.709714349001	501.98735482238
48439111525	18487	5969	5910.03650022857	4206.81787334603
48439111531	487	139	143.22473846913	110.819511241387
48439105901	980	224	249.758832524343	223.004355270142
36047076800	437	78	91.9238533611407	99.4417380133182
34003044202	2117	414	532.856258833347	481.734918476418
34003019305	293	35	36.3475275241037	66.6737511164811
36061010900	9750	1833	1778.43223540497	2218.66577947335
36047053200	204	17	22.264162504447	46.4213147705193
36061007600	5101	708	824.843537001916	1160.76042472754
36047000900	2316	379	345.084907128116	527.01845592413
36061028700	411	37	42.6030732698741	93.5252959347226
06059001704	1213	270	261.561599158373	276.02477851294
06041108100	67	22	14.9256316679322	15.2462161256117
06041106002	244	31	37.47290525274	55.523533352974
06041111000	1108	172	163.643884719948	252.131454733997
06041106001	146	31	24.2362194173586	33.2230978259599
06041112100	626	124	107.803630055874	142.449720815417
06041130202	283	32	35.3701925090129	64.3981964708674
06075042800	13	0	1.52125492900526	2.9582210392978
06041110100	504	97	90.6663266290794	114.68795413893
06041102203	568	94	96.0408127470025	129.251503870858
06041121200	731	82	99.1237315216912	166.343044594361
06041121100	506	51	67.1817122983635	115.143065068053
06041109001	117	24	17.2054650798068	26.6239893536802
18089043002	3404	1166	1084.84915478101	774.5988013669
17031081401	8801	3331	2753.26699995246	2002.71564360461
18089042300	20145	6901	6758.75200078951	4584.10483358878
17031823703	2888	697	661.914593843548	657.180181653233
17043844602	1318	270	298.618424002041	299.918102291884
17031820901	3902	1257	1248.50206801845	887.921422718462
17031660400	483	84	89.8879707746348	109.909289383141
17031590700	425	75	84.7287395161302	96.7110724385818
17031824108	1744	475	501.616749846306	396.856730195027
17031823904	245	41	42.5732060618741	55.7510888175354
18089043300	692	116	119.052523919115	157.468381476467
17031822601	180	33	35.0415882701143	40.9599836210464
17031822101	1580	458	441.476417703872	359.537634006963
17031980100	4629	472	829.119046530933	1053.35424545458
17031730500	536	173	166.522340081148	121.969729004894
17031251600	133	46	44.3633761015793	30.2648767866621
17031241300	77	8	9.1061147207929	17.5217707712254
17031820700	827	167	200.639726808345	188.188369192252
17031320100	20009	4700	4521.11907702664	4553.15729040843
17031221600	247	27	31.93076934563	56.2061997466581
17031834800	379	103	102.325220322711	86.2435210687588
17031840300	574	46	76.009225225526	130.616836658226
18089040801	703	250	232.967033008018	159.971491586642
18089042704	4424	904	963.266801342223	1006.7053752195
12011020210	496	98	88.309269718953	112.867510422439
12011020302	746	188	167.293024519263	169.756376562781
12011020314	2822	597	563.093235914468	642.161520992183
12011030500	3927	554	681.182116718786	893.610309332496
12011020308	522	108	103.818271819209	118.783952501035
12011010601	1417	610	398.76798596616	322.44609328346
12011020309	2658	427	551.626822473088	604.842424804119
12011020204	845	171	161.562964697356	192.284367554357
12011020316	3788	1098	1096.04270586601	861.980099758466
12099007607	6057	1608	1394.14604873026	1378.30344884821
06037123020	246	49	54.8281759761316	55.9786442820968
06037106114	1045	208	235.852985559497	237.795460466631
06037320201	547	168	168.153671895625	124.472839115069
06037262604	299	83	81.9965731804799	68.0390839038493
06037123304	463	121	110.591510004227	105.358180091914
06037460700	717	137	135.639282006944	163.157268090502
06037113301	5214	1760	1465.85074352374	1186.47419222298
06037120300	2026	453	537.288340089165	461.027371201333
06037106407	328	51	59.4129576236353	74.638192376129
06037104201	434	162	120.829961459044	98.7590716196341
06037106604	586	134	136.083449581232	133.347502232962
06037109603	400	110	130.100678246571	91.0221858245476
25017350500	76	9	13.2271210208427	17.294215306664
25017350600	116	25	34.7122575963336	26.3964338891188
26099227300	4940	867	1050.93550774152	1124.12399493316
26125196800	2489	653	582.148627517588	566.385551293247
26099261100	1601	401	342.34973780641	364.316298762752
26099230601	910	647	377.639906767013	207.075472750846
42101015300	371	40	50.075195597047	84.4230773522679
42101017800	455	60	53.2535084939693	103.537736375423
42101015200	163	16	21.5950451467632	37.0915407235031
42101017701	216	27	27.8945527252566	49.1519803452557
42101016701	168	26	23.9462171578698	38.22931804631
42101037800	420	67	55.4542650903444	95.5732951157749
42101001002	910	78	119.59794388328	207.075472750846
36087011102	9372	3492	2998.57649290278	2132.64981386915
36119012802	468	120	86.5620429783025	106.495957414721
36119013000	802	195	169.981431495786	182.499482578218
36119012102	372	40	54.3290743327438	84.6506328168292
36119009000	880	131	147.421664803915	200.248808814005
34023006403	368	69	67.7982609149287	83.7404109585838
34035050703	3402	923	805.345914715053	774.143690437777
36061012400	1184	235	193.759825372982	269.425670040661
36061012000	837	120	117.833484354765	190.463923837866
36061012600	738	52	67.2396581611035	167.93593284629
36061015802	159	28	28.1966105004254	36.1813188652577
36061014802	719	109	96.2517546328659	163.612379019624
48085031408	1042	828	829.083910601365	237.112794072946
48113002100	10631	1477	1867.68806041134	2419.14214375191
48085031507	2156	658	672.151368004044	490.609581594311
17031801608	1875	339	460.461150843398	426.666496052567
17031801901	1312	345	325.466241789447	298.552769504516
17197880415	7313	3482	3380.29613388989	1664.11311233729
17031820103	1466	289	336.972261889078	333.596311046967
26125165000	641	132	137.053897162258	145.863052783838
26163501500	221	34	40.1315783753445	50.2897576680625
26125136000	3744	879	1053.38109591728	851.967659317765
26125136700	676	222	221.737360476827	153.827494043485
26163556200	1659	1065	654.331879755301	377.514515707311
26125166900	81	14	15.3328074995743	18.4319926294709
26163533900	1932	321	369.6533154238	439.637157532565
26125161800	1708	458	506.756364029066	388.664733470818
26093741100	4598	1387	1551.54041895565	1046.30002605317
26093740900	880	153	161.165285814958	200.248808814005
26125138600	2064	1420	1129.22949283264	469.674478854665
26093744200	1014	308	310.554896081604	230.741241065228
17031020902	406	107	84.0951340251291	92.3875186119158
17031817900	3371	663	765.89491325721	767.089471036375
17043844601	8928	2080	1717.05518627544	2031.6151876039
06037650701	8192	1877	1830.34857419363	1864.13436568673
06037603400	792	150	159.181953391074	180.223927932604
06037651101	8247	2104	1963.18284322603	1876.64991623761
06037293202	620	115	110.235444703665	141.084388028049
48113019027	4338	2190	1903.2548978651	987.135605267218
48085031900	9550	2183	2204.48613345869	2173.15468656107
48257050500	1177	482	432.742543520562	267.832781788731
53053071503	587	176	191.218765630855	133.575057697524
53053071805	584	220	186.539132462302	132.892391303839
53053072901	1300	502	549.771826522359	295.82210392978
53053073124	295	162	117.753167651236	67.1288620456038
53053063000	712	164	212.075762635836	162.019490767695
17031010202	579	148	120.554378149283	131.754613981033
42091205801	8660	2863	2311.49738392483	1970.63032310145
42091200602	6591	1191	1376.40521922843	1499.81806692398
42091201203	255	45	44.5514144067104	58.0266434631491
42091201603	3589	745	832.240725216781	816.696562310753
42017106200	695	127	148.805614633019	158.151047870151
42091200606	494	101	124.788981269509	112.412399493316
18089042703	3594	923	886.269701034995	817.83433963356
18089040502	4405	1026	1047.37990574339	1002.38182139283
17031828402	2217	845	922.011856489305	504.490464932555
17031824115	5366	1867	1468.79421053596	1221.06262283631
18089042801	1669	286	303.433209920339	379.790070352925
26163556500	3393	654	690.217729974654	772.095691256725
26125158200	259	82	64.6892654209244	58.9368653213946
26163565300	2472	627	623.866736689631	562.517108395704
26163563900	1170	346	367.698715699748	266.239893536802
17031450300	682	195	183.205550100217	155.192826830854
17031822102	4308	914	864.467350995532	980.308941330377
17031842400	4283	1225	1293.67214016796	974.620054716343
17031510300	899	248	298.550417943833	204.572362640671
17031838100	8618	1036	1605.06711018035	1961.07299358988
17031301200	638	88	107.841087457145	145.180386390153
17031839100	76921	21748	20410.9231778845	17503.7938895251
17031580800	127	16	17.7495440156799	28.8995439992939
18089020200	4729	1203	1252.08349488159	1076.10979191071
18127050203	1554	585	531.855986060485	353.621191928367
18127050604	1963	800	647.286020725785	446.691376933967
06059021822	327	41	56.2969883325269	74.4106369115676
06059021814	3732	843	742.91740335102	849.236993743029
06059021922	1621	633	540.340009861756	368.867408053979
06037551101	4070	1047	1120.60125534954	926.150740764771
06037980028	21331	3057	3340.4400965953	4853.98561455856
06059021905	1509	291	325.256994466595	343.381196023106
06059021924	2159	322	430.036713285013	491.292247987996
06059011714	3885	620	646.946176440814	884.052979820918
06037194500	979	128	149.899603655424	222.77679980558
06037214800	1817	293	307.541436462231	413.468279108007
06037551800	797	320	296.375238412974	181.361705255411
06037532400	3254	440	471.054528900884	740.465481682695
06037273300	382	42	51.1582634008432	86.9261874624429
06059980000	24237	2453	4020.73188104319	5515.2617945739
06001402200	902	46	57.4486998373367	205.255029034355
06001428400	1320	305	301.911387097819	300.373213221007
06001402800	1298	116	187.904385963416	295.366993000657
06075010500	3665	456	504.415251591056	833.990777617417
06001425102	2569	360	461.595786749934	584.589988458157
06001428200	243	39	45.9564429893414	55.2959778884127
06001403300	758	103	122.141875046447	172.487042137518
06001409000	6285	902	1194.57632597378	1430.1860947682
06075016700	155	14	21.922385086899	35.2710970070122
12086009010	20734	5939	4878.2993414049	4718.13500221542
12086006713	1119	76	111.810519545818	254.634564844172
06059074106	3222	622	567.629126381391	733.183706816731
06059001902	373	46	50.0077977001887	84.8781882813906
06037207710	28273	4162	4630.89338057745	6433.67564954358
06001442601	149	31	40.9954646503307	33.905764219644
06001442500	284	79	84.5465009485072	64.6257519354288
06001441700	867	251	221.550818323487	197.290587774707
06001441302	464	135	131.732873814144	105.585735556475
06001443001	57	18	17.0038956444469	12.970661479998
06081612600	610	121	112.4858356231	138.808833382435
53053062900	610	147	150.038335396764	138.808833382435
53053072407	585	161	149.27576688586	133.119946768401
53053063400	1227	441	351.595898911701	279.2105550168
53053072507	298	77	69.4601439831352	67.8115284392879
53033004600	238	32	28.3633608078563	54.1582005656058
34023007801	260	63	56.455975679891	59.1644207859559
36061003900	1816	88	140.44765050527	413.240723643446
36047020800	71	13	10.7198358531547	16.1564379838572
34023007905	1264	407	359.247392607856	287.63010720557
17031071100	617	76	99.8943435334358	140.401721634365
17031842200	3932	522	607.772605131903	894.748086655303
17031837800	1294	219	214.276677711839	294.456771142411
17031061000	486	83	75.4704154336639	110.591955776825
17031830700	1034	200	191.719845416651	235.292350356455
17031812000	1864	406	397.770714229734	424.163385942392
17031031100	414	85	88.3803931727047	94.2079623284067
17031410100	293	76	65.3314926874153	66.6737511164811
17031031200	844	87	106.487972326543	192.056812089795
06037461000	737	188	182.762917953196	167.708377381729
06037462100	689	130	158.479500434783	156.785715082783
06037462202	2837	1002	783.581006897813	645.574852960604
25021456101	239	70	57.5271339185857	54.3857560301672
25021456401	88	15	17.3613189018292	20.0248808814005
06037574202	919	176	151.924854870152	209.123471931898
06037574300	1699	756	657.581220892875	386.616734289766
06037543202	2411	1157	1012.44838707994	548.636225057461
06037602700	2807	864	736.430669934527	638.748189023763
06037572202	1594	346	390.733936191427	362.723410510822
06037603102	652	74	97.5028278475427	148.366162894013
06037276000	2315	582	523.814790417495	526.790900459569
48113018139	2227	1385	1284.83601769441	506.766019578169
48397040503	4430	1446	1622.6372055269	1008.07070800686
48397040506	1474	785	679.439903496888	335.416754763458
48085031655	1174	236	269.698092541917	267.150115395047
48085031806	354	97	85.9084965017384	80.5546344547246
06059042307	893	179	163.25820853502	203.207029853302
06059042312	2557	466	456.107442069941	581.85932288342
06059075403	2727	482	567.677673307334	620.543751858853
06059042112	1094	276	305.113232365402	248.945678230138
25017318400	723	165	170.753680781161	164.52260087787
25025070200	3187	1442	1155.44176084693	725.219265557083
06059062647	2148	507	513.247403010127	488.78913787782
06059086901	578	102	117.211202010965	131.527058516471
06059099703	3081	632	632.909124611758	701.098386313578
06059052416	272	65	67.2194471987819	61.8950863606924
06059076000	7769	2156	2047.07617664045	1767.87840417728
06059110202	371	90	79.9323502373248	84.4230773522679
06059062640	705	167	163.483214303042	160.426602515765
06059110402	7348	2517	1907.62493587548	1672.07755359694
06059110201	1452	256	276.690748865131	330.410534543108
06059076102	7394	1913	1928.42154282433	1682.54510496676
06059099601	3643	1323	1052.31878172362	828.984557397067
06059086902	677	127	133.154451326407	154.055049508047
36061011203	1915	311	295.639219564601	435.768714635022
36081001900	2678	293	333.771141327618	609.393534095346
36103112206	3567	625	700.763002311961	811.690342090403
34025802300	1561	279	272.929778437319	355.214080180297
36081020800	2082	284	295.513455034747	473.77047721677
36081086300	102	10	11.6731320364346	23.2106573852596
36081127700	253	22	30.8369077720921	57.5715325340263
36081038302	1093	97	135.460457238924	248.718122765576
36081023800	726	68	92.4120665231041	165.205267271554
36081024000	1188	274	222.674973133436	270.335891898906
36081085300	967	122	141.94596620269	220.046134230844
36081046000	846	201	176.814481873021	192.511923018918
36081045400	352	43	57.3958493609719	80.0995235256019
36081045800	172	31	39.3910546334159	39.1395399045555
36081071702	1729	308	318.621192904792	393.443398226607
36081087100	3187	508	431.668746853494	725.219265557083
36081046900	171	16	19.9459551217255	38.9119844399941
48439102301	2495	659	643.77344022127	567.750884080615
48439110704	1771	859	764.656137097575	403.000727738184
48113000404	539	84	114.990156248261	122.652395398578
48439123500	602	188	129.604115672954	136.988389665944
48439101402	1073	307	327.532179781042	244.167013474349
48439105403	2267	472	503.389360116941	515.868238160623
48113016516	1182	449	378.656046651804	268.970559111538
48439111104	677	174	196.951274257074	154.055049508047
48439111307	2860	1049	1186.76743564896	650.808628645515
48439111405	447	116	103.59947235943	101.717292658932
18089040600	1522	301	325.341732720662	346.339417062404
18089041900	1399	405	425.455629813375	318.350094921355
17043846510	854	300	297.070603703182	194.332366735409
17197880105	545	222	212.956379901485	124.017728185946
17043846702	2177	697	605.335821201962	495.3882463501
06037302002	2394	600	552.639917897117	544.767782159917
06037481714	787	69	106.279653366225	179.086150609797
06037430721	8053	1482	1515.37681424115	1832.5041561127
06037482101	1129	90	111.234577811229	256.910119489785
24033805802	247	48	55.0139547749511	56.2061997466581
24031703800	5311	1717	1354.56897518644	1208.54707228543
24033805801	449	86	107.162314214156	102.172403588055
24033805904	250	41	43.1438407928956	56.8888661403422
24031701703	1780	525	459.123603606082	405.048726919237
24033805201	545	107	119.442522213598	124.017728185946
51059451900	1459	238	287.864114084397	332.003422795037
24033807000	1371	367	343.652991681305	311.978541913637
24031701704	348	77	83.0747101326673	79.1893016673564
24033805500	1391	183	227.474949985874	316.529651204864
51013980200	4261	728	850.603329746207	969.613834495993
11001005800	13921	2723	2839.98794825824	3167.79962215882
11001002202	207	53	40.7851673270728	47.1039811642034
24033805700	574	85	102.147493196679	130.616836658226
11001002502	622	118	107.838550551503	141.539498957171
24033805906	183	32	33.3205080591986	41.6426500147305
24033800608	400	178	153.213000587741	91.0221858245476
11001006802	170	44	31.9767492172502	38.6844289754327
24031703901	673	445	350.131822033211	153.144827649801
24031702500	6244	1375	1250.62081284871	1420.85632072119
24033806501	913	128	133.659636106232	207.75813914453
06013379000	532	116	108.361937763962	121.059507146648
06013370000	386	84	92.7120911007785	87.8364093206884
06001437000	2682	690	672.018953165565	610.303755953592
17097860810	2134	1572	1288.43698658619	485.603361373961
51107611501	5749	1742	1666.39818924359	1308.21636576331
51059480202	13056	2449	2696.22390856398	2970.96414531323
51107610503	3136	1434	1292.52012730349	713.613936864453
51059482203	2731	531	587.920592579935	621.453973717099
17197880109	2790	394	600.326530433229	634.879746126219
17043842500	1314	189	174.704208623889	299.007880433639
17197880308	728	249	270.106260534404	165.660378200677
17043846002	1191	426	349.08558072819	271.01855829259
17197883216	667	275	215.996657276754	151.779494862433
17197883213	377	138	101.32015853854	85.7884101396361
17197880416	461	168	163.319653971677	104.903069162791
17089852905	3030	1040	1055.17038925904	689.493057620948
17197880901	1289	333	323.746881155629	293.318993819605
17043843100	610	161	178.121885620335	138.808833382435
17197880417	540	256	213.299919339374	122.879950863139
17197883215	3587	1473	1257.8855446358	816.24145138163
17197880120	3525	885	1072.54098512978	802.133012578825
17031804902	573	125	126.574040345599	130.389281193664
17031806201	548	134	127.332295964198	124.70039457963
17043844501	3637	1205	962.398810896038	827.619224609699
06037540700	623	91	140.551627027053	141.767054421733
06037531504	241	28	42.0189817348986	54.8408669592899
06037203300	2992	402	471.427681514257	680.845949967616
06059099224	427	101	100.38539819167	97.1661833677045
06059032020	353	52	51.3031342402556	80.3270789901632
06059099231	470	75	90.4511531341532	106.951068343843
06059099242	727	163	181.93355598594	165.432822736115
06059099801	1888	731	445.105973050435	429.624717091865
06059099251	1164	285	241.072662705705	264.874560749433
06037463200	445	152	134.080618293589	101.262181729809
06037431400	48	7	8.28877538804339	10.9226622989457
06037207301	5381	477	715.901716820666	1224.47595480473
06037433200	1299	275	269.165766422508	295.594548465218
12011090102	6591	974	1042.92649581789	1499.81806692398
12011110336	3380	785	852.176678618141	769.137470217427
12011070602	3296	659	681.69044074605	750.022811194272
12011070502	1036	186	172.246953790469	235.747461285578
42101000402	10075	1988	1758.9320494494	2292.62130545579
42101000100	1641	208	239.481097966365	373.418517345206
42045403002	719	192	145.70931650718	163.612379019624
42101006700	401	49	48.821975340545	91.2497412891089
42101003800	1604	266	265.299315656491	364.998965156436
51153901100	1374	432	448.492193989186	312.661208307321
51059460400	2423	599	604.895742318916	551.366890632197
06059099603	1063	204	188.69923517434	241.891458828735
06037213310	1012	80	130.402922527143	230.286130136105
06037213201	1824	122	197.75195920966	415.061167359937
06059063905	1473	409	360.288080228226	335.189199298896
06059052410	2676	754	749.805196164143	608.938423166223
06059052517	1991	292	295.914147758245	453.062929941686
26163574600	225	98	70.8408559909954	51.199979526308
26163581600	1364	204	266.893498893288	310.385653661707
26163583800	834	180	208.022798567537	189.781257444182
26163584300	636	166	223.614064808141	144.725275461031
25023511100	265	64	65.1289123957537	60.3021981087628
25021456301	194	24	31.4790943205383	44.1457601249056
25021413100	463	115	110.74199321271	105.358180091914
25023511702	548	123	123.46740519844	124.70039457963
25023510502	1949	626	780.541752846456	443.505600430108
12011042500	7779	1088	1267.12402553606	1770.15395882289
12011041200	2736	346	474.274192886314	622.591751039905
12011042400	271	32	30.8888594839579	61.667530896131
12011043302	1611	246	309.14615424979	366.591853408365
12011042600	1056	146	163.531668744815	240.298570576806
06037534301	672	212	195.498802452353	152.91727218524
06037540101	650	208	184.970495570961	147.91105196489
17031842900	1917	259	308.316327359683	436.223825564144
17031813900	346	43	41.8318738073535	78.7341907382336
17031640500	223	40	31.4108139557452	50.7448685971853
17031650302	295	52	44.1159943190689	67.1288620456038
17031838200	4569	1523	1317.02787390565	1039.70091758089
17031310800	374	60	58.9266410990863	85.105743745952
06075012402	1222	140	182.04588124031	278.072777693993
06075016000	277	29	36.4600487358404	63.0328636834992
06037207400	6941	506	804.125260140221	1579.46247952046
06037207302	2039	117	235.732952540183	463.985592240631
06037143602	696	67	83.5127333756789	158.378603334713
06037191710	597	86	101.795254356109	135.850612343137
06037190902	766	232	181.87054968565	174.307485854009
06037226002	7172	1057	1075.12751295425	1632.02779183414
12099007740	2048	326	378.85183634551	466.033591421684
12011010307	947	177	170.021305878274	215.495024939616
12011010403	1157	233	206.153823217882	263.281672497504
12099001101	1452	338	287.830092725008	330.410534543108
12099007605	154	29	26.0926401290631	35.0435415424508
12099001004	5303	864	1145.6337588365	1206.72662856894
12099005808	2539	572	575.977381719308	577.763324521316
12099007009	332	124	84.2150190522431	75.5484142343745
12099000903	1269	314	307.567311355039	288.767884528377
12011010103	1714	284	288.509401911635	390.030066258186
53061051000	414	74	71.2474793254996	94.2079623284067
53033026200	13337	3577	3475.84502210002	3034.90723085498
53033007402	591	98	95.6648045300134	134.485279555769
53033008400	1625	394	356.853820250496	369.777629912225
53033008001	1193	126	172.604654057389	271.473669221713
53033008500	1872	326	357.248130702931	425.983829658883
53033008200	5619	1106	1065.29090804507	1278.63415537033
53033007300	5399	654	763.071567306348	1228.57195316683
36119009300	2097	400	361.421404863319	477.183809185191
36119009200	312	23	42.9545727215936	70.9973049431471
36119002105	1452	602	482.975183018958	330.410534543108
36081019900	917	66	100.390869898351	208.668361002775
36119009400	4994	1086	901.298744755274	1136.41199001948
36005027300	121	16	17.4320257920858	27.5342112119256
36005006300	2695	409	385.873477745672	613.261976992889
36081145900	206	35	30.0936263836923	46.876425699642
36081085500	291	13	17.9551917827639	66.2186401873584
36081116700	397	20	39.7342208376976	90.3395194308635
36081105900	75	8	9.03228349313719	17.0666598421027
17031824106	3917	941	1004.26319556433	891.334754686882
17031841900	8872	2153	1944.60842004176	2018.87208158846
17031710500	282	55	68.8055373096461	64.170641006306
48113020300	10525	1079	2045.43244110756	2395.02126450841
48113016202	756	215	219.099348524275	172.031931208395
48113016413	1059	541	484.075370795562	240.98123697049
48113016409	498	290	267.133134051074	113.322621351562
48113016626	2006	823	775.08597749743	456.476261910106
48113019032	539	103	106.933705235302	122.652395398578
26163576200	185	54	51.8214745894227	42.0977609438533
26163566500	904	228	221.991854794149	205.710139963478
26163583300	2178	1037	683.094980479384	495.615801814662
12086000132	537	158	115.628370528431	122.197284469455
12086000113	1401	367	333.693239298826	318.805205850478
12086000134	4857	880	973.440974873613	1105.23689137457
34031246300	9107	2573	2434.73389506148	2072.34761576039
34003039100	474	48	71.6612433487619	107.861290202089
34031246001	950	148	184.490108782141	216.1776913333
34031246201	140	31	28.8642913462341	31.8577650385917
06037430101	2694	727	675.040110491127	613.034421528328
06037408202	3402	636	639.809198715812	774.143690437777
06037407400	285	31	58.2516982673855	64.8533073999901
06037406602	418	87	81.0403202555768	95.1181841866522
06037433101	1433	614	537.122209779632	326.086980716442
06037408630	419	62	77.4878156200391	95.3457396512136
06037408211	8822	1842	1779.55687495413	2007.4943083604
06037433302	634	154	131.558580890994	144.270164531908
06037431502	443	123	99.9320382851721	100.807070800686
06059099413	1486	343	312.928392617697	338.147420338194
06037482522	561	132	125.913467492202	127.658615618928
06037432700	2309	429	458.263257163914	525.425567672201
06059087503	4816	740	849.682216354039	1095.90711732755
06037980006	3180	1573	1203.07941013458	723.626377305153
06059088301	496	112	122.549794493177	112.867510422439
06037543501	1283	303	273.457515488521	291.953661032236
06037620601	3799	984	965.243717557036	864.483209868641
06059086304	1007	254	279.292572316097	229.148352813299
06059087105	784	252	207.753146993661	178.403484216113
06037553601	1320	224	231.588764853303	300.373213221007
06037291300	1233	207	209.488399445767	280.575887804168
06037293201	532	171	145.439806713965	121.059507146648
06037543503	1308	274	290.913346389001	297.642547646271
06037650602	1330	345	332.824733411663	302.648767866621
06037190100	3384	871	768.978401347972	770.047692075672
06037650901	2699	329	386.714903056408	614.172198851135
06059086601	974	226	240.5275661803	221.639022482773
12011031001	1053	178	198.177071534908	239.615904183122
12011031101	620	141	150.338598607077	141.084388028049
12011031002	1757	340	343.30690406723	399.814951234325
12011030202	2120	486	480.411949983623	482.417584870102
36059409800	1009	153	177.996024218857	229.603463742421
36059406100	473	117	125.54542775763	107.633734737528
17031827802	839	245	234.943051736079	190.919034766989
17031460301	208	26	31.1852447195464	47.3315366287647
17031440300	604	171	163.954032778087	137.443500595067
17031440102	385	93	95.6523488038047	87.608853856127
17031827801	900	250	303.529974948417	204.799918105232
17031827500	741	229	244.663820417795	168.618599239974
17031691300	611	139	128.004060050075	139.036388846996
17031730201	340	71	83.4431505207119	77.3688579508654
17031828300	1600	537	681.078046379586	364.08874329819
17031825600	1512	519	546.057662149709	344.06386241679
17031480500	298	48	45.5752122638523	67.8115284392879
17031826304	671	270	255.129591396028	152.689716720679
17031843500	1975	345	400.931605213582	449.422042508704
17197883515	1664	522	505.956960457599	378.652293030118
17031828000	1380	328	388.591836262482	314.026541094689
17031630800	345	55	61.5034702938014	78.5066352736723
17031841300	950	103	123.421710692688	216.1776913333
17031611200	292	66	53.4355232330873	66.4461956519197
17031650400	313	62	61.7296275419857	71.2248604077085
17031610300	2111	316	371.656611054354	480.36958568905
17031630300	693	175	141.108778165826	157.695936941029
48139060101	607	193	198.870068688278	138.126166988751
48113014702	314	75	75.4236201496665	71.4524158722698
48139060206	1636	808	698.73636258249	372.2807400224
48113016620	1354	405	402.907004384663	308.110099016094
34023003600	339	54	57.915591714732	77.1413024863041
34035053803	429	49	75.1973644890729	97.6212942968273
34035051500	137	18	16.8820933574186	31.1750986449075
34035053404	284	63	56.6802679625612	64.6257519354288
34023008900	1043	152	174.687560692694	237.340349537508
34035053105	226	46	57.0340646445405	51.4275349908694
36027060201	2254	1429	854.09397721251	512.910017121326
36027060400	1071	366	375.62335533317	243.711902545226
36027140500	1593	304	394.925541356879	362.495855046261
36027300000	1166	292	273.052055120305	265.329671678556
53033029004	1011	259	226.48543780174	230.058574671544
12099006012	5644	2156	1601.9615306727	1284.32304198437
12099006011	564	138	152.219615763714	128.341282012612
12099006009	506	213	173.756916833401	115.143065068053
17031804603	21133	4454	4908.40796074784	4808.92963257541
17043846509	4418	1453	1434.87738160388	1005.34004243213
17089854001	626	203	212.403779024718	142.449720815417
17089854302	122	43	33.8256784338708	27.761766676487
26099218000	952	164	263.196783906768	216.632802262423
26099230500	2138	430	423.272165047884	486.513583232207
42101036900	5627	901	953.861809424729	1280.45459908682
42101004001	425	80	50.7981683002236	96.7110724385818
42101011100	1324	188	192.997891458139	301.283435079252
42101002900	387	35	42.4436071913194	88.0639647852498
42101004102	226	22	26.2148904539861	51.4275349908694
42101000300	4054	446	566.935781868087	922.50985333179
42101980400	4797	947	1025.84575991866	1091.58356350089
42101000500	8065	1546	1475.27497091742	1835.23482168744
42045407201	704	152	162.582711638953	160.199047051204
42029303501	1820	349	420.503410973758	414.150945501691
42045410301	1011	296	237.349570884765	230.058574671544
42045410302	1604	492	346.489123100556	364.998965156436
42029306503	327	50	69.3994116105168	74.4106369115676
12086009034	1709	397	372.72316432121	388.892288935379
12086009035	4914	672	692.194204705219	1118.20755285457
25025000201	123	23	23.1375807234532	27.9893221410484
25025010701	825	75	128.034775197389	187.733258263129
25025061200	1943	319	346.952250575107	442.14026764274
25025070101	13773	2833	2726.12023332318	3134.12141340373
25025010600	5494	1062	1024.12688873595	1250.18972230016
25025020301	1410	113	198.598791149143	320.85320503153
36103135401	1080	287	284.499950106824	245.759901726278
26163574900	2423	479	486.846171662399	551.366890632197
26163571900	110	32	33.7215113796704	25.0311011017506
26125166600	483	168	142.815307060472	109.909289383141
26163558300	8064	1897	2308.10505808719	1835.00726622288
26163567300	174	50	40.8432571002775	39.5946508336782
26163568000	399	117	102.144911876756	90.7946303599862
26163568900	2146	209	369.995702510193	488.334026948698
26163558100	543	205	146.929126548311	123.562617256823
24015030906	1263	920	720.451721938319	287.402551741009
42091200505	379	64	74.5078329320618	86.2435210687588
36081033100	4939	762	776.765327772971	1123.8964394686
36047057000	242	35	34.423925825378	55.0684224238513
36047105801	243	47	56.681360224664	55.2959778884127
36047066200	291	43	55.6817321973133	66.2186401873584
36047095800	141	23	31.2241539440059	32.085320503153
26163525700	361	60	68.2878554130254	82.1475227066542
26163585700	1100	102	136.938821131343	250.311011017506
26099241500	298	60	72.8737597220396	67.8115284392879
26163576500	293	44	47.1892927325817	66.6737511164811
26099254200	302	63	64.6225586784226	68.7217502975334
26163556700	190	27	30.1330826205031	43.2355382666601
26163580100	348	89	62.4842117313037	79.1893016673564
26163523100	113	17	18.6931922935666	25.7137674954347
26163523300	132	24	26.1327678010484	30.0373213221007
26163577800	651	126	129.236107232858	148.138607429451
26163577100	289	76	69.4475200086086	65.7635292582356
26163562400	371	134	98.2027647784805	84.4230773522679
06037482401	369	82	61.7943203482111	83.9679664231451
06037482301	252	59	42.0400308375038	57.343977069465
06037482304	435	60	78.5014339196334	98.9866270841955
06037480202	138	28	27.2482946145694	31.4026541094689
06037481102	537	105	97.6708022727261	122.197284469455
06037530003	2666	922	874.937510724768	606.66286852061
06037530006	1408	418	383.69129506121	320.398094102407
06037432901	1839	920	620.862462818118	418.474499328357
06037482303	344	45	52.9208574436669	78.2790798091109
06037432000	574	91	102.068991541913	130.616836658226
06037463601	2270	405	417.484301557593	516.550904554307
06037481402	1301	181	190.538567178895	296.049659394341
06037482503	567	46	65.1832154981161	129.023948406296
06037191201	2324	753	572.903114318544	528.838899640621
34003001000	382	96	75.3931545084891	86.9261874624429
34031181000	701	61	85.8839063679169	159.51638065752
34003056200	287	40	41.2596187691547	65.3084183291129
34003032201	410	128	142.211241451611	93.2977404701613
36087011901	203	13	24.1246452607997	46.1937593059579
36087011602	1060	229	191.114639387413	241.208792435051
34031143200	402	30	41.435400462612	91.4772967536703
34031183200	2525	381	405.423958755345	574.577548017457
26163545700	245	75	59.1081691031163	55.7510888175354
26163572200	830	182	181.922676021605	188.871035585936
26163539500	563	133	119.755805520683	128.113726548051
26163516600	235	35	47.3101730569598	53.4755341719217
26163525800	378	75	73.9357366624876	86.0159656041975
26125167400	858	306	292.499321833824	195.242588593655
26163538400	292	73	73.3096932662682	66.4461956519197
26163558200	365	115	106.44976967713	83.0577445648997
26163571700	159	48	46.2606935274311	36.1813188652577
26163554800	537	144	151.778415965131	122.197284469455
36061008200	5145	763	773.310377381145	1170.77286516824
36061009400	5878	829	907.770165424756	1337.57102069173
36061008800	2355	256	292.323668558274	535.893119042024
36061003700	2645	259	294.697441811044	601.884203764821
34017007700	6766	1880	1323.43380699258	1539.64027322222
36061004300	1196	87	129.374978032476	272.156335615397
36061010100	13403	2176	2368.94589313351	3049.92589151603
36047086000	267	26	34.0701422449294	60.7573090378855
34017010400	372	58	58.966729328408	84.6506328168292
06013345203	1855	323	326.283156806105	422.115386761339
06081600200	627	77	126.837149069052	142.677276279978
06075021700	255	58	51.4672837476873	58.0266434631491
48251130800	1980	676	648.046400758949	450.559819831511
26125180100	410	84	87.0715873495793	93.2977404701613
26125197500	1334	202	232.904450632869	303.558989724866
26099256500	122	18	14.6117410042077	27.761766676487
26125197702	3325	1371	1269.78533903168	756.621919666552
26125173200	644	95	109.134656777793	146.545719177522
12086000505	993	237	246.668663020279	225.962576309439
26125162500	487	130	131.05907047416	110.819511241387
26125134800	4249	617	782.543083527119	966.883168921257
06037535002	702	92	124.430499732169	159.743936122081
06037555211	493	101	115.666758733014	112.184844028755
06037555102	2012	350	426.195278199032	457.841594697474
06037229410	694	53	69.8085860096981	157.92349240559
06037570001	702	136	133.368302701891	159.743936122081
06037571504	542	107	112.976625758702	123.335061792262
06037203800	176	18	25.7065684520747	40.0497617628009
36119001504	2345	66	234.148840394991	533.61756439641
36005007600	224	41	38.7712366145397	50.9724240617466
36081026700	1082	119	131.345600407023	246.215012655401
36081086400	3517	521	535.608785217001	800.312568862335
36005023900	405	61	60.8284268990159	92.1599631473544
36005023200	79	8	10.1576776529786	17.9768817003481
36005043100	365	33	53.0838209820638	83.0577445648997
36005016600	140	17	18.6162551672861	31.8577650385917
36005022200	446	83	77.0348957728645	101.489737194371
36119001401	214	20	23.4793489966046	48.696869416133
36119002405	135	35	21.6264970836046	30.7199877157848
36061007000	834	69	110.636770781024	189.781257444182
12011010603	1267	468	371.778957013235	288.312773599254
12011080200	16379	2286	2490.77375588765	3727.13095405066
42017105900	646	186	185.880136145695	147.000830106644
42017100403	50	10	8.56661359446995	11.3777732280684
42017105809	676	120	120.283887401322	153.827494043485
42017100500	167	25	24.3738674317086	38.0017625817486
42017100406	588	110	98.5307340812237	133.802613162085
42017105801	1377	321	326.341257489222	313.343874701005
42017100206	2411	602	534.968162605056	548.636225057461
42101018300	5	0	1.64565161983218	1.13777732280684
42017101503	715	102	139.07985342478	162.702157161379
51059430400	968	206	259.737291694967	220.273689695405
18089042901	820	457	459.223047184988	186.595480940323
18089042402	647	153	156.381207514834	147.228385571206
26163564000	2431	613	626.288087347006	553.187334348688
26163563400	128	30	36.1253572889357	29.1270994638552
26163556100	750	132	152.86441464566	170.666598421027
42091208603	1531	402	414.349898115117	348.387416243456
42091201005	452	54	76.7323228958027	102.855069981739
48139060212	2815	1695	1482.10065243125	640.568632740254
36081098100	648	19	36.9628855447653	147.455941035767
36103169704	3069	926	907.366123157096	698.367720738841
36081129102	90	17	14.9533068298763	20.4799918105232
36081032900	562	201	139.957142748923	127.886171083489
36005046201	4597	1248	1333.83340603431	1046.07247058861
36059409500	92	36	23.8351307641967	20.9351027396459
36005019400	140	31	25.9540269718818	31.8577650385917
36081103900	226	31	29.9581061465777	51.4275349908694
36061030900	545	118	91.195711776183	124.017728185946
48439105507	1566	488	480.091017917351	356.351857503104
48439105800	683	198	181.984981828366	155.420382295415
36103146613	255	38	56.6165708170784	58.0266434631491
36059404800	1555	387	341.039596795955	353.848747392929
36059405500	577	73	64.6651822934487	131.29950305191
36081047800	455	94	99.7521865687502	103.537736375423
36061008603	366	53	53.5408943754113	83.285300029461
36081048400	253	21	23.5447322253822	57.5715325340263
36061014500	2746	222	349.20802426568	624.867305685519
36059404500	286	33	38.0566017993439	65.0808628645515
36059303600	1613	250	245.131117327098	367.046964337488
12086009100	6163	1143	1138.12832689574	1402.42432809172
12086019400	3323	668	729.921941374521	756.166808737429
12086008405	1992	251	357.710165754062	453.290485406247
51107610603	650	157	140.599706233036	147.91105196489
51059480903	1666	685	571.938703509894	379.107403959241
11001005201	943	97	141.925065335184	214.584803081371
51510201204	527	99	82.9346821934411	119.921729823841
51059480902	914	223	181.823147013279	207.985694609091
51059471303	130	24	25.6814478526527	29.582210392978
51107611601	930	227	227.752443490043	211.626582042073
51107611006	1847	509	485.695672504063	420.294943044848
51107610505	1956	588	560.316328096104	445.098488682038
51153901602	1363	664	643.49186998954	310.158098197146
48439123300	12143	1964	2108.78175451335	2763.2060061687
48439113907	4524	924	997.242113982335	1029.46092167563
48439101301	811	260	239.038826560486	184.54748175927
48439102000	8028	1101	1421.26635346138	1826.81526949867
48367140705	1024	326	318.526891805238	233.016795710842
48439110903	1703	422	440.827758682932	387.526956148011
48439105405	3220	736	803.014463274031	732.728595887608
06059075515	15575	2982	3071.18462212393	3544.17636054332
06037920339	3986	614	884.983095854949	907.036081741617
53033030004	376	66	84.4977996787995	85.5608546750747
53033030313	3350	1042	943.209396970706	762.310806280586
53033029700	663	170	166.50817076725	150.869273004188
53033028802	438	107	98.3239575147946	99.6692934778796
53033028902	492	100	123.142011014837	111.957288564194
53033025301	2745	607	546.078708130824	624.639750220958
53033030202	1150	220	227.855503585613	261.688784245574
53033030801	3791	1403	1250.39426890794	862.66276615215
06037602103	1108	364	352.843409774052	252.131454733997
06037602301	2590	767	819.39300792528	589.368653213945
06037603802	520	111	117.085721297984	118.328841571912
06037128210	1003	228	186.629283819321	228.238130955053
06037192300	560	85	75.5258048712657	127.431060154367
06037231710	365	58	67.8096286476497	83.0577445648997
06037191110	485	92	101.339936359161	110.364400312264
06037602200	1039	168	180.575543838895	236.430127679262
06037269907	165	34	32.4620886713566	37.5466516526259
06037603900	1237	299	272.814863770891	281.486109662413
06037577300	965	86	124.445677736529	219.591023301721
17111871301	5433	1472	1721.24047962254	1236.30883896192
17031802801	570	171	159.996068975207	129.70661479998
06037900705	3549	1015	1237.76156470031	807.594343728298
06037301801	1631	289	284.363212885559	371.142962699593
06037910208	3670	1164	1298.16417107975	835.128554940224
06037900504	301	121	101.495614724039	68.494194832972
06037900704	1180	355	408.473288968736	268.515448182415
26125144300	557	185	150.821452110018	126.748393760683
26125130100	1719	1334	964.909869988691	391.167843580993
26125156900	446	61	71.8554139294558	101.489737194371
06037700200	847	93	133.570617819353	192.739478483479
06037143901	1520	284	306.204323956593	345.884306133281
06037700501	1742	185	271.922415716975	396.401619265905
06037137501	1713	476	406.570814236767	389.802510793625
06037275602	4026	539	518.459516137469	916.138300324071
06037214000	717	85	104.691430886887	163.157268090502
06001436200	281	74	65.3268491047807	63.9430855417447
06037207102	1424	153	234.427574736614	324.038981535389
06059099311	1872	263	281.073777640141	425.983829658883
06013339001	3252	706	629.658064247385	740.010370753572
06001410000	192	25	40.0002384872139	43.6906491957828
06013339002	3384	573	570.818438802671	770.047692075672
06075013200	165	17	21.1061748085594	37.5466516526259
06013340001	900	278	218.689910486223	204.799918105232
06001431200	622	219	155.169069945416	141.539498957171
06001450101	2054	498	477.68647826552	467.398924209052
06001423901	189	28	30.6407188000576	43.0079828020987
06001440301	332	103	89.0798263111703	75.5484142343745
06075010100	2741	272	398.421042850915	623.729528362712
36081073700	590	82	87.4565090378708	134.257724091208
36061003100	3950	477	520.539246891512	898.844085017407
36061002100	3883	796	714.623821870603	883.597868891796
36081013200	171	13	21.7145525808044	38.9119844399941
36059303800	2274	620	580.076508192063	517.461126412553
53033023601	1387	303	279.808772807804	315.619429346619
53061051400	1968	470	492.911751817249	447.829154256774
53033032324	79	19	19.4526359395663	17.9768817003481
53033030006	2433	655	586.831633491929	553.642445277811
53033023804	8961	1949	1761.5114932932	2039.12451793443
53061051916	328	105	105.304748493359	74.638192376129
53033022803	2447	397	439.208067875191	556.82822178167
53033023403	179	35	33.5266846258287	40.732428156485
34013020300	849	98	97.3188383843585	193.194589412602
34017004800	1126	222	244.648873095149	256.227453096101
12011042800	2994	1739	1321.25860911037	681.301060896739
12011060401	165	37	35.0583731430817	37.5466516526259
12011091000	1654	355	347.891327352184	376.376738384504
53053071206	5743	1880	2083.03560161104	1306.85103297594
53053071207	3372	1945	1725.8931523885	767.317026500936
53053073120	247	83	88.1605590508624	56.2061997466581
53053061700	258	46	50.3368190517074	58.7093098568332
53053071304	1607	748	652.924008208827	365.68163155012
53053073121	2684	1405	1292.77105084708	610.758866882714
53053071408	527	176	194.568155440968	119.921729823841
53053073405	717	231	167.362624648908	163.157268090502
34017014101	440	47	60.4130679268456	100.124404407002
34017017900	1394	110	167.437743924653	317.212317598548
34003013002	428	41	53.1498263772917	97.3937388322659
34017019900	2154	467	440.04825815242	490.154470665189
34017014000	363	58	57.7873129170068	82.6026336357769
34017014800	1348	306	313.545462749593	306.744766228725
34003042500	10023	2313	2264.946777607	2280.7884212986
34017019800	3506	1183	836.601844262628	797.809458752159
06037540203	1003	288	295.37730749004	228.238130955053
06037242300	498	90	127.94575043329	113.322621351562
06001410400	390	63	75.5241567961951	88.7466311789339
06001433600	738	142	177.832612044785	167.93593284629
06001407300	1067	188	189.040944228181	242.801680686981
06081608400	563	93	92.4860002614685	128.113726548051
06081610202	3282	839	671.900608799495	746.837034690413
06081608001	180	36	33.5971771377429	40.9599836210464
06081605500	1095	127	149.265578270039	249.173233694699
06081612100	162	37	37.3169053932301	36.8639852589418
06081607200	1943	354	381.759948631869	442.14026764274
06081604102	2794	766	699.712335081179	635.789967984465
06081607900	1504	526	361.488177180908	342.243418700299
06081607500	1003	219	190.414177310956	228.238130955053
06081608002	86	7	19.2064058936595	19.5697699522777
06081608004	1660	382	398.732112182203	377.742071171872
06081607300	58	10	11.9275219820743	13.1982169445594
36119006300	584	82	82.5314150534926	132.892391303839
36103169901	430	162	164.302500967773	97.8488497613886
36103159408	1170	311	278.48354529371	266.239893536802
06037139402	992	246	240.852945067976	225.735020844878
06037135114	6073	794	1162.64966476607	1381.94433628119
36081032000	761	175	152.374140613977	173.169708531202
36061002602	166	11	13.8885446287963	37.7742071171872
36005022703	178	8	21.9381014647703	40.5048726919237
34003017200	1520	220	269.153270088878	345.884306133281
36005019300	190	7	19.9613584441627	43.2355382666601
36071013900	3075	1057	871.75665780738	699.733053526209
36061001300	8489	1133	1231.89074504768	1931.71833866146
36061000700	7170	971	1013.30885837854	1631.57268090502
12086003706	1198	147	185.15977012742	272.61144654452
12011110334	2110	350	406.351054386071	480.142030224488
12086003004	2387	690	625.258228964875	543.174893907988
12011070204	6393	1466	1467.57543813191	1454.76208494083
12011110343	1347	308	303.932178758078	306.517210764164
12011100700	1429	222	263.494613302102	325.176758858196
12086009501	991	245	249.042710043283	225.507465380317
12011060605	1251	212	211.133112270925	284.671886166273
12011070210	925	137	177.092465886931	210.488804719266
06059086502	272	76	64.7439022071977	61.8950863606924
06059011720	294	82	59.9782985564497	66.9013065810425
06037320000	6158	504	1003.2864676238	1401.28655076891
06059011200	913	159	143.493205591491	207.75813914453
06059086701	1105	248	246.166016792832	251.448788340313
06059001708	457	167	124.243274334571	103.992847304546
06059110500	1947	542	476.38560606709	443.050489500985
06059110603	1456	250	259.802075418889	331.320756401353
36061001600	834	74	88.9158116175397	189.781257444182
36081003300	1378	133	155.42815200644	313.571430165566
36061007700	852	54	76.1291604598602	193.877255806286
36059301600	406	93	81.9480286330342	92.3875186119158
36103110901	752	65	94.7796772643337	171.121709350149
36061017100	549	81	71.8612315489752	124.927950044192
34003031100	968	126	131.71491845543	220.273689695405
36059415802	488	77	83.423889791522	111.047066705948
36061001502	5564	980	917.532896570514	1266.11860481946
36103112001	3391	783	686.187345784053	771.640580327602
17089850103	3413	828	1055.50702993322	776.646800547952
17111871311	489	63	65.0562266413404	111.274622170509
17089850500	1112	237	287.910056206643	253.041676592242
17089850105	1789	406	387.728452151492	407.096726100289
17111871206	5743	1966	1882.30595152276	1306.85103297594
33015100200	1300	451	288.011073595659	295.82210392978
25025170400	679	119	117.622377058722	154.510160437169
25017331200	429	147	158.166072418526	97.6212942968273
25025170300	1154	163	219.577548295338	262.59900610382
25025170100	240	37	42.4546742246677	54.6133114947285
25017332300	163	48	39.8533043589619	37.0915407235031
33015100400	2834	465	569.981152087943	644.892186566919
12011041801	778	91	122.025921947442	177.038151428745
17197880310	2414	1211	1013.12007318395	549.318891451145
17043844305	1077	340	232.384676756858	245.077235332594
36103123701	1943	456	461.92686745354	442.14026764274
36081029100	365	55	58.3229074432997	83.0577445648997
36059415600	742	121	133.453884974903	168.846154704536
36059521802	1596	279	337.260771580185	363.178521439945
36103146607	1541	414	332.976565227584	350.66297088907
36081005700	521	83	64.8523407417476	118.556397036473
36081011100	155	14	12.8166454282196	35.2710970070122
36059522000	649	134	144.088070505312	147.683496500328
36059409000	3290	543	670.546004887538	748.657478406904
36059521301	479	109	109.720941751557	108.999067524896
36059521400	151	14	17.8318302318937	34.3608751487667
36059521700	717	72	71.267216120405	163.157268090502
36059416000	728	191	178.733900225669	165.660378200677
36103123500	1455	205	226.578359685183	331.093200936792
36059414304	362	81	82.9429592089586	82.3750781712156
36081011700	141	15	18.9786142191485	32.085320503153
26125136102	336	94	99.361081518445	76.45863609262
26125133100	2837	534	763.29620954906	645.574852960604
26125135100	374	109	108.865073182329	85.105743745952
18089012400	635	194	206.437288714384	144.497719996469
18089041001	1053	385	367.330810642271	239.615904183122
17031381900	166	26	26.4961500757746	37.7742071171872
18089042403	1678	589	630.898603908146	381.838069533977
18089012300	269	92	98.8212716884895	61.2124199670082
18089010400	164	64	100.133486536558	37.3190961880645
48439113212	1091	175	185.437006673761	248.263011836454
48439113927	2077	782	1095.52667148325	472.632699893963
12011010402	1569	452	481.595687009912	357.034523896788
12011020101	1343	242	265.099251572066	305.606988905918
12011030600	3730	690	759.549987712738	848.781882813906
12011100201	1064	214	208.214000531092	242.119014293297
12011030402	1224	249	256.59358293733	278.527888623116
34013009400	433	39	35.0218582321852	98.5315161550727
34013008700	994	83	91.3196336740341	226.190131774001
34013008900	255	34	27.3265558379891	58.0266434631491
34017012700	2354	1304	660.155281961341	535.665563577462
34013000100	379	50	53.9689651781009	86.2435210687588
34013009200	427	51	58.5800350957358	97.1661833677045
34013000400	123	18	18.4679068006717	27.9893221410484
34013009600	617	112	101.944998296571	140.401721634365
34013009300	527	28	60.7826187545417	119.921729823841
34013005700	968	164	172.685745573045	220.273689695405
34013000900	627	62	97.954270057144	142.677276279978
17097864505	1491	419	372.815712646446	339.285197661001
17097861604	6759	2365	2239.55388365808	1538.04738497029
06037501400	968	244	245.860173297129	220.273689695405
06037501300	453	112	119.712079506398	103.0826254463
53061940001	7281	1336	1464.34427123573	1656.83133747133
53033001200	2914	748	646.659959288863	663.096623731829
51059461601	351	91	93.3845672956041	79.8719680610405
24021772200	1307	333	401.684126997574	297.414992181709
51013100900	764	254	229.171914841158	173.852374924886
51610500200	940	184	199.511512450791	213.902136687687
51059461802	228	52	54.2718983288794	51.8826459199921
51059450500	141	31	29.0096774987973	32.085320503153
51600300500	483	126	108.012545836472	109.909289383141
51059450602	420	90	81.2467587168933	95.5732951157749
51610500100	1389	357	316.886536837829	316.074540275741
51059491701	803	172	213.728324228417	182.727038042779
51013100700	430	81	90.0100538767343	97.8488497613886
06037207502	9405	1374	1432.96050065647	2140.15914419968
06037980009	948	235	200.242256885601	215.722580404178
06037141400	1126	210	194.392035115839	256.227453096101
06059011504	2759	865	770.235239468349	627.825526724817
06037204120	93	11	17.4234461089528	21.1626582042073
06037481002	1312	254	230.77132899924	298.552769504516
06037530400	1101	239	254.945739264938	250.538566482067
06037533401	127	28	27.5380376153462	28.8995439992939
06037531201	82	12	12.7793299155144	18.6595480940323
06037536102	2895	790	796.457683289984	658.773069905163
06037531101	765	84	93.8271464482714	174.079930389447
06037482701	2005	448	462.132883438347	456.248706445545
06037203900	255	42	49.0953538884188	58.0266434631491
06037530901	342	36	44.3008986203165	77.8239688799882
11001003800	712	66	108.676790989895	162.019490767695
11001010600	5278	1494	1298.22694891378	1201.03774195491
11001011100	2148	452	493.397216463985	488.78913787782
24033800413	802	145	176.274337307019	182.499482578218
24033803606	903	187	214.562916692033	205.482584498916
11001003000	287	72	61.0250312908578	65.3084183291129
11001009201	463	76	92.369579042639	105.358180091914
24033804600	277	70	64.5027683103109	63.0328636834992
11001009301	535	77	79.2046186782592	121.742173540332
11001009302	353	61	60.498567800775	80.3270789901632
34003036100	2639	450	496.913388147089	600.518870977453
34003029100	726	148	129.970197306696	165.205267271554
34003023601	404	117	94.0074182277963	91.932407682793
34003023200	302	37	46.036706354775	68.7217502975334
34031124500	532	68	71.9068499792571	121.059507146648
34003005000	1528	235	242.298979784403	347.704749849772
34013008000	5370	485	726.679872187616	1221.97284469455
34003023100	3205	584	572.167374523555	729.315263919187
34003023402	2163	227	250.092551378079	492.202469846241
06037189101	505	89	93.0045780344673	114.915509603491
06037190901	949	265	226.517535049684	215.950135868739
06037224020	3061	661	661.168122532545	696.54727702235
06037115301	495	124	134.688708349578	112.639954957878
06037190510	732	218	179.011902553368	166.570600058922
06037115101	466	155	142.587999525991	106.040846485598
06037980008	1893	306	297.655017632002	430.762494414671
06037190801	1051	196	171.822882416666	239.160793253999
06037195300	404	76	68.3914464751531	91.932407682793
06037189201	315	46	55.0860499711929	71.6799713368312
17097862901	100	24	22.1904188439074	22.7555464561369
17097861902	623	259	283.062369851657	141.767054421733
17097860200	832	227	253.283355857173	189.326146515059
17097862300	221	42	42.6509392420458	50.2897576680625
17097863702	466	186	164.223856044951	106.040846485598
17097861609	2342	771	831.904056985835	532.934898002726
06059074006	1119	314	301.75322485114	254.634564844172
06037311300	557	118	115.935539021447	126.748393760683
06059075505	3165	552	564.348155663688	720.213045336733
06059099248	396	115	102.095352993076	90.1119639663021
06059099235	1190	464	304.60708833563	270.791002828029
48439101202	2766	1388	1160.30926882255	629.418414976746
48439102602	1649	283	314.43612192694	375.238961061697
48439106516	1776	717	744.701264833466	404.138505060991
48439113920	1055	222	258.846465762047	240.071015112244
48439102401	2072	580	700.777206924746	471.494922571156
06037901009	504	144	132.369755694346	114.68795413893
36061011500	3519	623	587.258926706604	800.767679791457
34003054600	677	115	106.387015835907	154.055049508047
34025805600	124	20	21.7614516371143	28.2168776056098
34025805100	2697	764	730.103647274579	613.717087922012
34025808600	185	31	39.3506059944644	42.0977609438533
34025812300	1222	324	283.041769721144	278.072777693993
34025801300	180	45	39.2353101517029	40.9599836210464
48113013104	1023	61	94.6667771420758	232.78924024628
48113001002	1342	193	228.51588215884	305.379433441357
48113007903	1001	484	363.300544386955	227.78302002593
48113001101	869	93	143.009375995941	197.74569870383
48439113705	12846	3908	3648.8659876646	2923.17749775535
34029723000	2679	529	524.88446024872	609.621089559907
34029722200	27	3	4.0610649719272	6.14399754315696
34029714000	2219	490	612.429471299626	504.945575861678
34029722701	2209	447	537.034204221096	502.670021216064
34029713402	3193	1017	886.932018798829	726.584598344451
34029714100	601	112	125.024520568087	136.760834201383
34029722900	795	198	180.257871195556	180.906594326288
34025807700	1663	398	408.394781122511	378.424737565557
51059416200	1096	387	384.180365136668	249.40078915926
11001007200	3809	536	635.31012159434	866.758764514254
06037195400	451	79	82.1784685118154	102.627514517177
06037530601	193	29	27.3936336545701	43.9182046603442
06037203720	360	85	73.6338000165897	81.9199672420928
06037192002	690	88	100.404175721427	157.013270547345
06037270300	1177	228	198.001651477702	267.832781788731
06059075302	1154	349	361.539890784499	262.59900610382
06059088601	2607	259	451.918327612964	593.237096111489
06059063907	11999	1586	2068.85541330629	2730.43801927187
06059074111	601	341	318.421561702743	136.760834201383
06059052525	3004	743	717.523539706171	683.576615542352
06001406100	2518	521	504.244251120103	572.984659765527
06001440333	2518	974	928.955504457967	572.984659765527
06075020300	724	68	84.9677656289952	164.750156342431
17111870905	1437	459	495.559242821326	326.997202574687
17111870807	413	122	108.281936716778	93.9804068638454
17111870604	4941	1868	2014.35858883377	1124.35155039772
17111870606	834	221	202.820434300311	189.781257444182
34013014400	1333	241	243.087041482666	303.331434260305
34013014000	385	47	66.4282750184257	87.608853856127
34013012800	502	110	99.8562387382148	114.232843209807
34013019200	544	52	74.9273667226129	123.790172721385
34013019600	441	61	55.6027973712197	100.351959871564
34031124402	2734	426	483.960766635358	622.136640110783
34013017400	1938	375	363.649146203228	441.002490319933
34013016000	473	101	100.009084249942	107.633734737528
34039032200	297	48	48.45886800527	67.5839729747266
34013017600	155	25	24.7468196954906	35.2710970070122
34013015700	917	76	98.9804172201864	208.668361002775
34039033000	4993	1653	1467.17597464937	1136.18443455492
34013019100	132	19	20.4761806678524	30.0373213221007
34013012200	909	123	126.056383053601	206.847917286284
34013014300	571	152	125.552589333274	129.934170264542
34013012100	666	81	90.6129228907469	151.551939397872
34013016600	242	20	28.1411062751044	55.0684224238513
34013014700	930	140	141.752313858653	211.626582042073
36119014806	612	141	124.485823233072	139.263944311558
36119014809	661	129	127.639499399213	150.414162075065
26093741601	752	138	140.855067413691	171.121709350149
26125139200	632	148	152.358218636035	143.815053602785
26093742402	3353	1595	1495.33358495912	762.99347267427
26093725100	1235	321	288.558252893584	281.030998733291
26125132700	1088	231	234.805507039351	247.580345442769
26125138100	489	60	72.8789655376636	111.274622170509
26125131300	531	130	141.478551825671	120.831951682087
24021750701	711	236	186.569100658596	161.791935303133
24021750600	669	131	135.680090047528	152.234605791556
24021750200	1159	186	187.488551447035	263.736783426627
24021750803	836	378	340.43190969735	190.236368373304
06037269000	303	57	52.5824130777209	68.9493057620948
06037127806	614	126	128.340395684552	139.719055240681
06037195100	690	70	91.5550303968049	157.013270547345
06037141302	1640	307	315.134910720247	373.190961880645
06037213202	557	57	60.0282613737269	126.748393760683
06037139401	1699	295	284.89899481284	386.616734289766
06037135201	2945	1446	1087.56604288213	670.150843133231
06037213100	939	144	140.525718357078	213.674581223125
06037187300	942	124	112.351781662095	214.35724761681
06037134905	1785	281	274.161571277968	406.186504242044
06037269100	654	59	87.3548936051653	148.821273823135
06037124903	269	54	56.4285185845401	61.2124199670082
06037127805	802	119	153.983448164549	182.499482578218
06037920312	744	198	198.449648474123	169.301265633658
06037700101	1507	188	200.743471123965	342.926085093983
48439106503	848	200	230.408295000998	192.967033948041
48439105514	7657	3112	2800.38514303865	1742.3921921464
34003008000	173	17	23.0538564455943	39.3670953691168
34023001702	1010	117	146.64729565162	229.831019206983
34003010200	408	48	53.4922804656415	92.8426295410385
34003003200	907	127	132.339082580116	206.392806357162
06037430901	1787	431	438.56115653803	406.641615171166
06037405702	1385	353	351.800256755294	315.164318417496
06037550100	1066	483	374.490053134743	242.574125222419
06037464000	1319	293	247.249992601087	300.145657756446
06037482002	686	164	169.831576966526	156.103048689099
06037432202	793	252	255.95568565305	180.451483397166
18089010304	1255	205	191.613747106938	285.582108024518
17031836200	5660	1600	1399.04835308134	1287.96392941735
48113007819	2100	553	627.796539101438	477.866475578875
48113001703	1125	99	171.315964603497	255.99989763154
48439113405	2412	843	740.048936670118	548.863780522022
48439106511	1412	637	672.276212140668	321.308315960653
48113013620	2453	639	564.750818616216	558.193554569038
48439113811	3396	1200	1104.49834607707	772.778357650409
51600300200	1967	531	492.051377115883	447.601598792213
51059490502	156	40	37.7813613502724	35.4986524715736
51013102003	563	114	118.37784347565	128.113726548051
51013103100	403	46	46.5597423711438	91.7048522182317
34015501608	771	104	168.600783313252	175.445263176815
34015501603	497	94	118.692549496586	113.095065887
34007603200	8057	1919	2065.29927558455	1833.41437797095
34015501205	2341	833	597.001427598685	532.707342538165
34007607506	272	59	55.5715864195105	61.8950863606924
36047017700	657	70	82.335953247647	149.503940216819
36047011900	1098	88	110.919890357181	249.855900088383
36059414301	1092	214	188.889896503733	248.490567301015
36061003800	1397	67	115.555081406489	317.894983992232
36061003601	447	39	43.5967107585579	101.717292658932
36061005400	2288	241	310.378994433666	520.646902916412
36047012100	372	44	40.119418800742	84.6506328168292
36081048500	312	42	41.672036239757	70.9973049431471
36047047800	330	32	33.5777834366029	75.0933033052517
36081047900	293	48	42.4920466610321	66.6737511164811
36047002200	607	53	68.9444253601662	138.126166988751
36061013500	1682	115	184.499028946833	382.748291392223
36047003500	2437	667	433.979503561897	554.552667136056
34013015400	1585	188	219.701056101895	360.67541132977
34013980200	9099	1369	1553.31488047655	2070.5271720439
34013011200	387	84	80.3501411544838	88.0639647852498
34039039900	2332	302	310.235337561398	530.659343357112
34027041803	370	64	73.8332762323419	84.1955218877065
34039031602	476	62	64.178188287223	108.316401131212
34039031802	204	22	27.8500566342421	46.4213147705193
34013018400	401	60	61.0529957376423	91.2497412891089
34013020200	620	64	66.947765948713	141.084388028049
34017013200	448	38	40.9049470781758	101.944848123493
48113001503	593	131	135.566180262148	134.940390484892
48439111550	711	243	206.095911027785	161.791935303133
48139060701	58	31	27.3635767617569	13.1982169445594
48439111313	1707	460	520.192247733946	388.437178006257
48439111540	1335	442	373.933986445499	303.786545189428
48439123400	5236	1781	1563.41383687155	1191.48041244333
48113016611	239	90	71.4771858608672	54.3857560301672
48113009802	1108	134	199.794926638835	252.131454733997
48113007301	2288	356	381.727164151792	520.646902916412
48113012701	449	129	117.935486257509	102.172403588055
48085031622	1725	407	404.544881184338	392.533176368361
48113016521	602	104	119.829255779596	136.988389665944
48121021519	2602	834	866.266583970451	592.099318788682
48113017808	729	291	280.425071454648	165.887933665238
48113011101	905	367	399.638077256497	205.937695428039
48439111548	1807	928	743.599851519157	411.192724462394
48439111516	5642	2815	2389.74049545891	1283.86793105524
48439113111	1318	327	342.553936024586	299.918102291884
48397040302	5072	1924	1898.59575820874	1154.16131625526
48397040401	376	236	212.362984467353	85.5608546750747
48113007913	1986	314	346.165188797393	451.925152618879
48397040504	744	213	204.225587383367	169.301265633658
48439106600	1332	583	562.625069776411	303.103878795743
48439114007	627	200	194.671598501589	142.677276279978
48257051202	476	234	219.38811733627	108.316401131212
51153900300	1142	288	288.3160447959	259.868340529083
42091200903	592	111	98.4912833080296	134.71283502033
42091201607	487	87	87.6009003893276	110.819511241387
53033008100	10474	1942	2085.71906640411	2383.41593581578
53033006100	276	54	52.7920103990162	62.8053082189378
18127050407	678	130	161.967184744087	154.282604972608
36061015400	1292	106	120.493293582384	294.001660213289
36081026902	92	9	11.3641883807196	20.9351027396459
36081040900	167	19	18.9164192742797	38.0017625817486
36061009600	6053	764	852.005007763571	1377.39322698997
36061015200	348	35	39.6872557215862	79.1893016673564
36081047300	814	270	161.31750495088	185.230148152954
36081027300	481	72	74.364223227054	109.454178454018
36047116800	168	26	23.0451411629719	38.22931804631
06037481401	1136	110	145.34945859857	258.503007741715
06037403401	203	71	57.0456733774873	46.1937593059579
06037462302	1104	268	228.497665561413	251.221232875751
06037430502	494	87	96.7511974263393	112.412399493316
06037463500	2088	424	423.032566191796	475.135810004138
06037432402	365	65	75.1831772907856	83.0577445648997
06059011300	2879	438	533.685509355553	655.132182472181
06037550901	2521	607	658.952072827454	573.667326159211
06037404600	1795	551	530.423543545063	408.462058887657
06037311100	761	202	180.119229023515	173.169708531202
06037430102	612	187	132.7739546813	139.263944311558
06059011601	1258	345	401.692531396775	286.264774418202
53033029305	92	12	15.9846863318079	20.9351027396459
51059440201	3839	909	832.815188886987	873.585428451095
51013100600	249	23	43.0349887855888	56.6613106757809
12099005903	602	136	132.688597405086	136.988389665944
12099007002	2760	608	561.753109522665	628.053082189378
12099007753	76	23	30.2673187042441	17.294215306664
12099001500	843	165	155.791173675562	191.829256625234
12099005915	1788	618	593.852682988415	406.869170635728
12099007754	332	18	35.006883535537	75.5484142343745
12099005923	411	75	83.6423958061566	93.5252959347226
06037408212	1154	245	216.61902354498	262.59900610382
06059099223	615	63	78.8868340302689	139.946610705242
06037571900	1199	289	275.614900684923	272.839002009081
06059088801	842	141	130.927912434936	191.601701160673
06059099229	3250	762	696.694947901444	739.555259824449
06059052526	1112	241	210.236931980791	253.041676592242
06059099307	1837	282	301.726728202099	418.019388399235
06059074107	1882	470	448.175117271285	428.259384304496
06059032050	286	82	76.485997346892	65.0808628645515
06059099240	259	44	39.8702137755522	58.9368653213946
06059032014	1623	346	363.529409577201	369.322518983102
06037577604	1942	311	328.844265219905	441.912712178178
06059110108	2097	391	361.071149341274	477.183809185191
06059032029	70	26	20.242251294559	15.9288825192958
06059099512	493	85	79.335471361192	112.184844028755
06059099511	706	64	96.0139644714344	160.654157980326
06059032042	205	71	66.0405670819688	46.6488702350806
06037980007	650	114	120.953820279331	147.91105196489
06059063202	158	31	23.46576792373	35.9537634006963
06059110004	456	100	91.5652409545639	103.765291839984
06059110001	754	130	184.198525925807	171.576820279272
06037554512	3761	1253	922.066621109375	855.836102215308
06059062637	1753	408	391.242328637299	398.90472937608
06059074901	663	83	97.560659135935	150.869273004188
06059032051	462	148	144.353207076343	105.130624627352
06059110014	776	118	136.323439945585	176.583040499622
06059063903	700	127	135.706465653794	159.288825192958
06037980018	2425	432	426.853364761769	551.82200156132
06059110113	4195	694	827.478276851895	954.595173834943
06059076103	819	206	201.94147458027	186.367925475761
06037574400	894	211	218.374210611962	203.434585317864
06037600302	181	54	52.109715624492	41.1875390856078
06037703001	4561	1013	1033.63131596444	1037.8804738644
06037461501	161	33	35.4621880563637	36.6364297943804
06037600902	716	128	124.201955995879	162.92971262594
06037216300	1502	300	293.639804976028	341.788307771176
48113014124	6766	1853	1782.54946615203	1539.64027322222
48439121605	470	151	130.343933051918	106.951068343843
48439113107	642	122	144.060386223482	146.090608248399
48439121703	1358	364	347.104880759424	309.020320874339
48439111547	587	261	218.557732923578	133.575057697524
42091205700	513	74	83.976887678222	116.735953319982
42091201608	849	145	164.131548376082	193.194589412602
06037194200	602	72	91.4560677288412	136.988389665944
06037208902	1893	625	486.379577548125	430.762494414671
06037311802	537	133	128.281212674612	122.197284469455
06037211120	2888	595	495.393565826952	657.180181653233
06037191610	443	96	89.9805559304503	100.807070800686
06037208720	357	73	57.7128949720424	81.2373008484087
06037137103	1264	284	249.877655465433	287.63010720557
06037302505	511	126	122.938771170761	116.28084239086
06037201700	1758	428	408.851419349667	400.042506698887
06037117102	123	50	44.8547124978771	27.9893221410484
06037462002	124	19	21.7843964914677	28.2168776056098
06037480703	177	25	32.3832217246775	40.2773172273623
17097860103	154	25	34.1599151858222	35.0435415424508
17097860101	814	468	289.123851902555	185.230148152954
26099262900	132	14	20.6458253365528	30.0373213221007
26099255000	3495	742	886.584221495009	795.306348641984
17031351100	243	105	100.037875476395	55.2959778884127
17031690300	441	85	74.3045436620729	100.351959871564
17031690400	315	66	62.2906355754	71.6799713368312
18089040802	303	84	74.598756619731	68.9493057620948
18089020900	1231	468	405.89075391504	280.120776875045
18089021500	214	93	82.3382342916525	48.696869416133
17031827902	2108	544	543.486517566834	479.686919295366
17031826100	710	83	83.8445789743382	161.564379838572
06037910501	901	225	212.151400582031	205.027473569793
06037910715	164	73	73.3813456224044	37.3190961880645
06037920330	1160	225	237.68549556038	263.964338891188
06059076204	3441	668	666.067254350722	783.01835355567
06037910711	1494	881	738.179045609815	339.967864054685
06037910706	1356	1071	808.846424534754	308.565209945216
06037910603	485	149	166.899159054179	110.364400312264
06037900703	1827	479	518.381519518628	415.743833753621
17097861303	286	129	100.561344671788	65.0808628645515
17097860806	696	161	155.47966907722	158.378603334713
48113010701	2736	877	1127.5465936681	622.591751039905
48113016612	949	392	509.991569291021	215.950135868739
48113010500	495	147	205.500765930511	112.639954957878
53033023202	1115	219	226.298808476465	253.724342985926
53033032104	260	43	47.5347983919313	59.1644207859559
53033032313	1988	740	674.925513786244	452.380263548001
53033032309	3848	952	923.884720918966	875.633427632148
53033032214	444	200	188.855460337716	101.034626265248
53033023300	578	119	143.514340903455	131.527058516471
51153901403	5778	2839	2325.27226552081	1314.81547423559
51153901701	2294	663	706.909545790375	522.01223570378
51685920100	183	42	51.0338658087396	41.6426500147305
51059491702	4099	1316	1162.15381547792	932.749849237051
11001000202	1505	242	248.190249855596	342.47097416486
12011090404	383	65	80.2499847091852	87.1537429270043
12011060126	1252	376	385.019450660424	284.899441630834
12086009705	174	67	51.3246090653247	39.5946508336782
48085031505	2658	674	692.291004951847	604.842424804119
48113007801	5348	1662	1490.32897802076	1216.9666244742
48439121905	1245	368	371.605923448873	283.306553378904
48113019600	247	27	35.3082165230854	56.2061997466581
48113014115	3324	860	930.445295071462	756.39436420199
53053061002	1711	555	509.890000935584	389.347399864502
17097861803	743	269	248.328894686811	169.073710169097
17097863100	121	35	37.2452543223341	27.5342112119256
17097862401	211	75	61.6905583745028	48.0142030224488
17097862603	1178	292	318.980647612383	268.060337253293
26125140500	9531	2813	3017.63994935335	2168.83113273441
17043846404	1097	245	246.092457877553	249.628344623822
17197880307	728	194	196.508746482445	165.660378200677
17197880404	1321	376	371.840988720844	300.600768685568
17031843200	1809	172	202.356790726579	411.647835391516
17031804803	1059	205	185.394357894744	240.98123697049
12086005902	858	123	140.076097622994	195.242588593655
12086003702	7019	915	1005.86105086238	1597.21180575625
12086005801	849	88	101.214122106897	193.194589412602
12086009014	2899	567	619.906889499687	659.683291763408
12086005302	831	99	111.396425708664	189.098591050498
12086006801	1766	152	175.877712786907	401.862950415378
12086004304	978	145	125.298153674814	222.549244341019
12086005409	335	34	52.6846276406031	76.2310806280586
12086006709	834	41	83.1413333299289	189.781257444182
12086004203	555	76	78.5361744304952	126.29328283156
12086000411	1138	83	127.122197611638	258.958118670838
48085030505	11777	2490	2631.70145634649	2679.92070613924
48085030408	5378	907	1155.53764522169	1223.79328841104
17031803901	1518	303	341.321903428484	345.429195204158
48439113108	328	132	154.507628181669	74.638192376129
48121021625	8434	3092	3093.94655245953	1919.20278811059
12099000304	4652	906	903.074284403742	1058.58802113949
12099000803	1786	344	325.797214694252	406.414059706605
12099002600	3346	320	469.668328392007	761.40058442234
12011060127	1196	367	416.524293545353	272.156335615397
12011020315	892	231	206.444965990714	202.979474388741
12086006503	283	63	51.3622479356136	64.3981964708674
06037900806	1630	403	408.601795406842	370.915407235031
06037910201	6249	2420	2278.93467934629	1421.99409804399
06037910601	450	130	113.487495263372	102.399959052616
06037407802	321	34	47.6298613841492	73.0453041241994
34027041705	512	133	121.479527284973	116.508397855421
12011110309	5056	1568	1493.96490575057	1150.52042882228
12086008304	518	179	153.985872604188	117.873730642789
17031843300	578	109	134.340069536193	131.527058516471
06059011403	447	77	85.7383209714277	101.717292658932
06059087103	1328	539	453.08597835897	302.193656937498
06059001201	406	46	68.4796791141715	92.3875186119158
06059086801	726	176	169.252465057077	165.205267271554
06037127804	557	110	113.849837988201	126.748393760683
36059519702	301	49	53.5624373091066	68.494194832972
36103135402	601	116	143.666223751826	136.760834201383
36103135303	149	21	28.6389916938593	33.905764219644
36103135201	369	66	78.6015830033816	83.9679664231451
36103134904	1535	277	267.565973377554	349.297638101701
36059519602	102	23	17.1530292297844	23.2106573852596
25021422302	386	67	83.4472965466368	87.8364093206884
25025090700	1663	571	399.090093552815	378.424737565557
25021417701	1528	312	330.389912632211	347.704749849772
25017353000	507	105	90.7597128800609	115.370620532614
25017354000	318	65	60.1192728522275	72.3626377305153
25025000100	1222	238	210.499790499066	278.072777693993
25017370300	1533	326	294.530033839851	348.842527172579
25025010702	1757	259	265.742624803072	399.814951234325
25025100800	417	113	97.763762617244	94.8906287220908
17031020602	386	46	68.3193144913243	87.8364093206884
17031800700	326	121	127.316894940959	74.1830814470063
17031801800	632	138	128.316232760634	143.815053602785
48113013616	10385	3165	2526.41179072091	2363.16349946982
06037404401	1595	208	399.638753309904	362.950965975383
48439111016	4054	1412	1450.07683892544	922.50985333179
48439105513	726	290	258.963891081602	165.205267271554
48251131100	2230	895	948.473700089428	507.448685971853
48251130214	320	155	139.530358740943	72.8177486596381
06059021810	747	232	235.238184120127	169.983932027343
06059075805	932	187	191.933129110275	212.081692971196
06059021802	1650	299	360.097358715308	375.466516526259
06059021813	2093	665	491.780444454071	476.273587326945
06059021807	793	166	179.476134122535	180.451483397166
06037550202	1388	637	539.261844420474	315.84698481118
06037554406	329	93	95.7838505812887	74.8657478406904
17043846701	365	89	75.3353484836298	83.0577445648997
17031815600	3306	831	1057.0772565114	752.298365839886
17031150800	402	72	68.4057466877767	91.4772967536703
17031770700	6630	998	1092.50956021778	1508.69273004188
48085030405	1321	558	504.893873184062	300.600768685568
48121021526	2251	670	661.966971419074	512.227350727642
48439113613	3828	1807	1528.80109960922	871.08231834092
36059411000	1811	291	325.458013152091	412.102946320639
36059411302	302	45	48.245473059483	68.7217502975334
34003012001	4849	619	757.229246029431	1103.41644765808
36059411700	673	70	91.3712311072615	153.144827649801
36059413200	1528	282	267.897426897537	347.704749849772
36059410800	374	135	92.1681973007482	85.105743745952
34017015201	135	17	18.094899131787	30.7199877157848
34017018100	580	86	93.3279713609061	131.982169445594
34017014102	249	26	35.6463059128868	56.6613106757809
34017015801	261	31	41.9102853306515	59.3919762505173
34003028002	162	18	25.535894165426	36.8639852589418
26163575400	2001	291	345.133598016801	455.338484587299
26163587000	273	46	51.0301744043476	62.1226418252537
26163567900	299	74	72.0471893499602	68.0390839038493
26125183300	411	81	98.7524956766577	93.5252959347226
26163562600	854	112	125.540240940083	194.332366735409
17197881009	1797	1061	840.386567585644	408.91716981678
17197881005	1735	503	468.232933531459	394.808731013975
26099255100	1941	294	386.462592254869	441.685156713617
26163591900	279	136	111.828041135676	63.4879746126219
06001450400	2452	717	633.156586018116	557.965999104477
06013345115	262	69	68.4811512599674	59.6195317150787
06001427100	401	75	77.5716686991048	91.2497412891089
48257051000	170	39	50.1350793748999	38.6844289754327
48257051100	691	205	221.801646813177	157.240826011906
12086004404	1797	167	212.993207056795	408.91716981678
06059062611	963	134	139.551622256736	219.135912372598
06059052408	800	112	133.106718382362	182.044371649095
12086007200	389	54	52.1279399316358	88.5190757143725
12086007400	1526	209	233.503803120702	347.249638920649
12086006802	1046	229	198.911155416812	238.023015931192
34007608700	1335	206	238.751007576558	303.786545189428
34007608302	139	39	29.8575722519108	31.6302095740303
34007606700	85	17	14.693127878767	19.3422144877164
34007608504	33	6	7.32493103577636	7.50933033052517
34007607502	1054	220	224.590173676073	239.843459647683
12011031203	1009	172	115.177957882456	229.603463742421
12011090301	420	132	97.3674139381628	95.5732951157749
12011110342	1261	288	269.406100045478	286.947440811886
34039033100	991	118	135.963140293636	225.507465380317
34039037300	261	60	46.1926027134256	59.3919762505173
34039035300	438	84	86.0699603012523	99.6692934778796
34023003002	8042	2853	2291.04484772299	1830.00104600253
34029722002	491	56	52.0151441673321	111.729733099632
34025811301	575	131	118.066734235564	130.844392122787
17043843301	221	55	49.0737092185017	50.2897576680625
17043840600	381	117	106.251835062908	86.6986319978816
17031815900	673	191	185.311044016519	153.144827649801
17031816700	1077	273	272.335485840155	245.077235332594
17031814900	477	112	107.959717086629	108.543956595773
18127050506	4067	951	1166.50372057404	925.468074371087
18127050800	3751	1508	1280.20491422058	853.560547569695
26163542400	157	27	29.2480993008545	35.7262079361349
26125162200	1105	255	292.021979705545	251.448788340313
26125171500	707	159	152.706044852201	160.881713444888
26163539200	367	76	81.0334570915173	83.5128554940224
26163542100	242	40	43.3008944318766	55.0684224238513
26163555300	687	202	169.351794723936	156.33060415366
26163537200	561	383	348.074692011742	127.658615618928
26163539400	272	56	58.204667535458	61.8950863606924
26099231700	191	54	51.8955943317501	43.4630937312215
26125134400	729	325	262.772864947262	165.887933665238
26163539600	373	109	110.140899934472	84.8781882813906
12086000705	4336	1417	957.965223803213	986.680494338096
12086010010	293	91	88.2970032874465	66.6737511164811
12086000708	3950	832	906.98813622503	898.844085017407
12086009311	355	60	63.4445176123373	80.782189919286
12086009006	908	153	154.385017968568	206.620361821723
12086007701	2460	608	524.877703529691	559.786442820968
12086000706	1765	303	342.440072043507	401.635394950816
12086000126	1278	339	309.347155171351	290.815883709429
12086003703	2594	257	317.645838687021	590.278875072191
12086007702	2656	575	522.635971752362	604.387313874996
12086015800	146	16	24.2186202976488	33.2230978259599
12086000413	820	158	170.944802587549	186.595480940323
12086009314	462	63	90.6788786401023	105.130624627352
48439122300	4349	1345	1354.54856571164	989.638715377393
48439113102	116	17	30.288236875468	26.3964338891188
48113009702	254	84	77.4553452608455	57.7990879985877
48113020400	9480	934	1368.56085702496	2157.22580404178
48113007302	511	125	126.53885608458	116.28084239086
48439113926	4497	1665	1732.63970847192	1023.31692413248
48113001704	2060	192	303.210285775608	468.76425699642
48121021618	2147	499	476.703966228743	488.561582413259
48121021100	2440	254	350.90696283913	555.23533352974
48439102202	841	210	209.7745849769	191.374145696111
48113009603	954	257	223.428072633993	217.087913191546
48113000406	5080	914	973.805784013772	1155.98175997175
48113009605	1737	809	759.950933214362	395.263841943098
48439114006	625	121	120.676832764204	142.222165350856
48113000701	1627	237	273.250866219737	370.232740841347
48113000401	4996	495	724.32326816044	1136.8671009486
12086000808	237	42	35.484937756224	53.9306451010444
12086007103	1012	108	136.738080012085	230.286130136105
12086000807	206	23	26.0459231001922	46.876425699642
12086000604	772	203	231.871028761556	175.672818641377
12011050501	969	156	150.962677340648	220.501245159966
06075061400	111	14	16.2484147717853	25.258656566312
06001427300	566	134	129.497318045047	128.796392941735
53053062600	7264	1823	2046.74463857808	1652.96289457378
53053061300	570	109	113.838569497756	129.70661479998
26163546000	58	17	16.4274406965422	13.1982169445594
26163545300	204	86	66.5408546009355	46.4213147705193
26163545800	162	26	33.6309666320739	36.8639852589418
26163574300	3849	948	730.688641126735	875.860983096709
48439104100	346	76	81.2699775535297	78.7341907382336
17111870102	464	194	155.438708591207	105.585735556475
55059001400	856	180	196.321088710112	194.787477664532
17089851905	3381	1402	1170.53068447704	769.365025681988
17043840201	1418	327	303.563679589625	322.673648748021
17097861202	3843	1032	1253.68893465149	874.495650309341
17097860904	890	298	310.441410709271	202.524363459618
17097863902	3338	1031	995.764890514633	759.580140705849
34007603800	348	64	62.0836950056042	79.1893016673564
34007603901	403	53	61.5337218170825	91.7048522182317
34007603301	2012	739	608.459497979724	457.841594697474
42101000200	3117	189	480.928280822195	709.290383037787
26125172400	607	136	134.369972156645	138.126166988751
26099255700	1623	249	322.970076805367	369.322518983102
26125128000	800	38	59.4238630707936	182.044371649095
06037240700	264	61	68.5600956246703	60.0746426442014
06037240800	155	30	32.0474798613205	35.2710970070122
06037241001	220	50	46.9593739390704	50.0622022035012
06037554405	731	176	183.938747369863	166.343044594361
06037240600	388	167	155.475424508325	88.2915202498112
06037601401	2630	557	535.776833605452	598.4708717964
34013014100	152	22	27.3963909593283	34.5884306133281
34039036000	663	122	122.659597182401	150.869273004188
36061026500	355	77	61.6534455304159	80.782189919286
36061025500	646	58	91.2426260852231	147.000830106644
17031824120	2927	340	635.259462729891	666.054844771127
17031825504	573	144	156.65009522478	130.389281193664
17031824117	535	136	130.777712361491	121.742173540332
17197883602	521	223	221.142952890266	118.556397036473
12099004010	190	46	42.3812561267714	43.2355382666601
12099000205	1484	400	368.759377794976	337.692309409072
12099007752	4642	1244	1233.30543107319	1056.31246649387
06013305000	2069	711	746.963920587516	470.812256177472
06001444602	1754	418	402.287773291713	399.132284840641
06001443321	174	59	46.6423730624815	39.5946508336782
12086000503	1732	350	420.28553775499	394.126064620291
12086002600	2846	580	482.42928996141	647.622852141656
12086000902	1417	322	370.922748079201	322.44609328346
12086004702	820	203	187.658689770983	186.595480940323
12086981000	1403	114	172.731486250587	319.260316779601
12011110337	1212	274	293.316154483852	275.797223048379
12086009906	978	166	176.597079512371	222.549244341019
12086001802	579	69	78.6657918007731	131.754613981033
51059491801	2325	547	672.70920406	529.066455105183
51107980100	6513	1432	1538.44576322231	1482.0687406882
06059042320	4461	1241	1037.7436054363	1015.12492740827
06059052411	1874	452	444.932532653405	426.438940588005
06059052527	2287	398	397.208614046547	520.419347451851
06059021915	372	131	100.665187841222	84.6506328168292
06059042107	789	115	153.861177492532	179.54126153892
48121021611	377	119	118.266842314392	85.7884101396361
48121021505	767	213	204.762528163686	174.53504131857
48121021000	2838	675	698.595839279806	645.802408425165
53053060906	652	218	207.416267677227	148.366162894013
53053073404	1292	304	291.111051469107	294.001660213289
34039031903	426	67	70.2146394933141	96.9386279031432
34013007900	2073	311	296.46186146985	471.722478035718
36081081400	104	21	17.0315511940205	23.6657683143824
36005018500	454	81	62.2292770961724	103.310180910862
36005021501	122	20	18.9823536723411	27.761766676487
36005026602	193	23	32.0712686617138	43.9182046603442
42091200308	1019	263	239.313970748518	231.879018388035
12086001901	916	273	271.874770591998	208.440805538214
51153900201	852	193	207.730190955812	193.877255806286
36061010300	2564	445	426.388929134636	583.45221113535
36005007900	258	27	35.0365628805479	58.7093098568332
36061023300	161	15	20.9583419156817	36.6364297943804
36061027300	164	33	27.8588521635039	37.3190961880645
36005006100	856	200	170.698185106434	194.787477664532
36081094500	1706	190	254.683246442236	388.209622541695
36081030902	247	65	35.5128686355056	56.2061997466581
36081030903	433	75	64.5664381505162	98.5315161550727
36005006500	1580	272	248.405626638313	359.537634006963
36059404700	450	39	68.1892357524053	102.399959052616
36059518900	4728	1141	1157.83249964855	1075.88223644615
06037403320	340	30	47.3854989913737	77.3688579508654
06037701701	974	178	170.931909537338	221.639022482773
06037403318	573	145	198.268270160797	130.389281193664
48113013727	2943	782	773.453284508135	669.695732204109
48113020700	1011	271	263.109447673688	230.058574671544
42045410700	2009	164	232.974316770871	457.15892830379
42101001202	711	63	92.0120264381419	161.791935303133
42101000600	2892	656	613.88386498237	658.090403511479
42091205806	348	111	112.227418635839	79.1893016673564
42101000401	1666	199	218.477020945816	379.107403959241
42045409701	356	103	82.3001717265603	81.0097453838473
42045400500	714	83	93.8678145489405	162.474601696817
42091204009	1728	434	459.208400837426	393.215842762046
42091204002	2383	926	678.938827116527	542.264672049742
48113014002	4660	752	797.542736674997	1060.40846485598
48439111532	778	299	266.642893270948	177.038151428745
48439105502	1502	403	461.401828949819	341.788307771176
48113013011	683	217	171.795144962457	155.420382295415
06037408625	411	117	101.228327448649	93.5252959347226
06037500202	1023	210	213.399839840643	232.78924024628
06037403303	1000	215	212.079598306171	227.555464561369
06037408504	277	71	61.6238151393851	63.0328636834992
06037503202	201	40	52.9622932008701	45.7386483768352
06037402102	908	185	205.116826380222	206.620361821723
17063000102	918	512	484.749166079182	208.895916467337
17031822302	1090	443	363.392008515536	248.035456371892
17089852904	266	76	84.8646403237583	60.5297535733241
17089853005	758	201	221.318338777723	172.487042137518
17089852700	2679	898	897.730665297724	609.621089559907
17043846504	3368	559	620.057156740602	766.406804642691
48439113213	1891	608	568.64477809892	430.307383485549
48439113512	1863	590	587.984455465253	423.93583047783
36059520200	634	106	107.401257817959	144.270164531908
36059518400	529	101	95.4873186638777	120.376840752964
36059520002	361	53	52.1248131195785	82.1475227066542
36059519400	616	91	97.6928559006634	140.174166169803
12011020205	1207	232	241.165939585322	274.659445725572
12011030802	5466	2096	1721.22295354171	1243.81816929244
12011020103	2238	494	482.62297546183	509.269129688344
12011030302	659	133	118.256476742481	149.959051145942
12011050701	1371	371	289.72315298176	311.978541913637
42091203500	342	34	44.0309117014298	77.8239688799882
42091203302	313	56	66.880764984602	71.2248604077085
42101038400	654	88	94.0635391867537	148.821273823135
42091203203	563	195	133.754915664271	128.113726548051
42017101404	304	66	67.8827264019328	69.1768612266561
42091203304	425	102	103.608675506107	96.7110724385818
42091203602	407	106	82.6806965795926	92.6150740764771
42091204008	1150	195	274.113620290428	261.688784245574
42091204007	583	173	157.903365927034	132.664835839278
42101021700	484	47	68.6463736882872	110.136844847703
42101024700	501	50	60.9561142787171	114.005287745246
42101022000	52	7	8.43694561750128	11.8328841571912
42091201003	272	27	35.7758248912338	61.8950863606924
06037651002	494	111	107.999353303786	112.412399493316
06037602509	2225	255	313.136967639435	506.310908649046
06037543502	455	31	78.7151260271133	103.537736375423
06037602506	228	43	43.7582663937198	51.8826459199921
06037602600	679	149	148.334224822937	154.510160437169
06037621400	530	75	78.2669248831028	120.604396217526
24031701505	575	187	151.144939437772	130.844392122787
24031701506	162	50	50.4050232652845	36.8639852589418
11001000100	2287	382	384.191832809831	520.419347451851
24031704806	1076	91	171.455399120054	244.849679868033
24033800103	1251	333	310.45854379166	284.671886166273
24031702601	694	97	131.221056166989	157.92349240559
24031701503	262	60	62.3517401490121	59.6195317150787
24033804802	325	65	74.5521641278204	73.9555259824449
24031704200	700	175	168.976437821552	159.288825192958
24031701408	654	296	237.489853225469	148.821273823135
11001001002	577	114	115.346544326694	131.29950305191
06037406200	3950	821	878.376249431958	898.844085017407
17089852903	2636	888	785.642410592359	599.836204583769
17031770400	1827	395	420.581026193085	415.743833753621
17043841209	2811	692	793.163588038164	639.658410882008
06037320202	635	94	127.12640976682	144.497719996469
06037104704	247	49	48.5860362130022	56.2061997466581
06037320100	1563	471	420.173631744755	355.66919110942
06037574800	411	113	103.532343514923	93.5252959347226
06037575103	400	72	90.3100520021128	91.0221858245476
06037572201	430	84	93.8211109712731	97.8488497613886
06037292000	3070	764	624.314611620545	698.595276203403
06037700902	1181	149	161.053597772568	268.743003646977
06001450744	749	181	170.156946154713	170.439042956465
06001435400	1804	395	411.037042770772	410.51005806871
06001450752	1189	156	311.174785638135	270.563447363468
06037211802	2783	282	355.227998882001	633.28685787429
06037191820	572	107	87.9070755870256	130.161725729103
12011042100	4286	310	527.080551829402	975.302721110027
12086005201	1714	245	286.701536414004	390.030066258186
12011110325	1984	511	503.56647338131	451.470041689756
17197882802	3806	926	1012.19200825368	866.07609812057
06037980013	7913	1521	1502.55989430673	1800.64639107411
06037650902	956	195	167.635704591777	217.543024120669
06037603301	680	121	106.501342214626	154.737715901731
06037621204	1946	218	286.554001734776	442.822934036424
06037620800	906	198	183.151893368605	206.1652508926
24021775600	9	3	4.09048586237555	2.04799918105232
11001004600	482	78	81.9467688100198	109.68173391858
17031830300	350	75	77.1838091226021	79.6444125964791
18089020300	1310	205	222.778472264304	298.097658575393
17031826201	3001	823	861.25058082152	682.893949148668
17031824506	855	195	251.112935295551	194.55992219997
17031827200	1049	431	454.733756240688	238.705682324876
17031710200	316	91	72.0625525182796	71.9075268013926
17031420700	294	72	58.7271521565388	66.9013065810425
17031828100	959	221	197.329169191944	218.225690514353
17031825801	1295	320	343.406965194547	294.684326606973
17031830004	1828	752	740.227669988444	415.971389218182
06059099513	546	85	80.4779741208869	124.245283650507
36061015602	410	157	83.4232861638179	93.2977404701613
36119013304	492	115	139.865102848256	111.957288564194
36119013301	418	30	41.3126589591023	95.1181841866522
36119013400	250	50	38.700494425914	56.8888661403422
36119004800	567	42	42.0954545583868	129.023948406296
36119013500	59	5	6.75576112888916	13.4257724091208
36119013201	40	6	9.91098843812345	9.10221858245476
36119014300	1089	92	85.8676833315735	247.807900907331
36047090600	435	35	59.2682786890509	98.9866270841955
36081019200	76	7	10.5164356895584	17.294215306664
36081025400	364	71	66.3253622481303	82.8301891003383
36081036800	85	25	16.7496283968944	19.3422144877164
36059302800	1808	264	337.943398740514	411.420279926955
36059303101	373	54	66.4809943760274	84.8781882813906
36081014202	1027	123	151.205037987194	233.699462104526
36081019800	76	14	12.0253493543674	17.294215306664
36081047200	159	21	27.7093085515416	36.1813188652577
12086011101	2515	557	518.419467359736	572.301993371843
12086010609	2196	1039	836.787464096899	499.711800176766
34017006800	721	182	160.855708848108	164.067489948747
34025806400	306	50	51.0159702492898	69.6319721557789
42091202301	287	65	47.3534322466603	65.3084183291129
42101980600	6154	1101	1157.92809065455	1400.37632891066
42101037900	1339	259	280.294150490064	304.696767047673
34005704006	1206	294	279.617630544706	274.431890261011
42101032600	329	74	52.3665254090499	74.8657478406904
42091203105	179	55	46.6669404478284	40.732428156485
42101027402	268	28	35.4849103061814	60.9848645024469
42101980300	1230	203	233.468634434354	279.893221410484
36047078400	39	8	7.3146996277864	8.87466311789339
36047079400	614	139	118.846967461407	139.719055240681
34013010500	345	45	55.9149549383887	78.5066352736723
36047109800	644	75	87.805614431872	146.545719177522
36047079602	367	85	81.5578197197783	83.5128554940224
36047030500	530	33	68.7259874471633	120.604396217526
36047031300	95	16	12.2457105987326	21.6177691333301
36047050600	244	61	43.7828239247868	55.523533352974
51013103402	4240	907	904.180200257309	964.835169740204
51013101602	192	43	36.9105469455771	43.6906491957828
11001005900	3602	445	591.626139408259	819.654783350051
36061031704	1670	297	309.431040913762	380.017625817486
36061006400	727	52	84.0963568633143	165.432822736115
36061016500	881	61	114.186048973528	200.476364278566
36081067900	191	13	26.9924829253553	43.4630937312215
36081048900	275	27	28.6765835139795	62.5777527543765
17031280100	9751	2232	2312.23580746155	2218.89333493791
17197881112	43	9	12.7097748710633	9.78488497613886
17031081600	2428	368	442.133515762627	552.504667955004
17197883514	2760	1124	941.644977847261	628.053082189378
17197881107	138	63	48.7479030313089	31.4026541094689
36081053900	241	12	21.1452260428919	54.8408669592899
36071010400	4089	1644	1340.47641476137	930.474294591438
36081017100	2163	227	295.927050085295	492.202469846241
36061007100	1115	85	105.250514341395	253.724342985926
36061011402	1177	94	137.577527222646	267.832781788731
36047051900	459	20	25.5664786898149	104.447958233668
36081068300	2471	904	574.377090705455	562.289552931143
36081061301	870	119	120.118201030497	197.973254168391
12011070102	6713	645	846.052149612165	1527.57983360047
12086008102	1774	321	310.005309162719	403.683394131869
12086006702	9036	684	958.531391699608	2056.19117777653
53061050402	677	271	231.208869908472	154.055049508047
53033001400	334	98	94.1570566921502	76.0035251634972
53033020900	395	74	85.3496933750402	89.8844085017407
53033003500	220	26	28.7033111592284	50.0622022035012
36103158111	482	159	154.555378777922	109.68173391858
36103158112	497	107	110.049300371051	113.095065887
51153901208	161	58	63.5606186021893	36.6364297943804
51153900501	982	265	261.557374235049	223.459466199264
51153900904	1012	604	365.116588168583	230.286130136105
51153901008	316	117	105.048980022536	71.9075268013926
48121021635	814	199	174.322968465603	185.230148152954
48085031657	3521	857	869.49749921808	801.22279072058
48121021404	817	272	326.026300230931	185.912814546638
48121021202	2346	674	683.758610832379	533.845119860972
48121020402	4853	1754	1759.04045767997	1104.32666951632
48121021614	455	124	105.650157320683	103.537736375423
36027050203	494	62	97.7233485197307	112.412399493316
36027020005	41	2	5.52749676362361	9.32977404701612
36027140801	3284	646	791.493320467429	747.292145619536
36027140300	1105	257	239.854634255787	251.448788340313
36027140700	877	239	250.516884017561	199.566142420321
48113014129	3598	1806	1365.36053120618	818.744561491806
06075060700	2706	446	458.419244178223	615.765087103064
06081601700	335	87	87.8224752171414	76.2310806280586
06075011000	238	16	30.2492298266446	54.1582005656058
06075010700	420	9	39.5471620865037	95.5732951157749
06037405500	166	31	41.0968620023383	37.7742071171872
06037104105	276	76	70.7611659170069	62.8053082189378
06037404000	319	39	51.7996031954859	72.5901931950767
06037405400	403	91	79.6282267430908	91.7048522182317
06037215101	1218	164	210.129169001034	277.162555835747
06037554514	754	171	156.919494214247	171.576820279272
06037291120	275	69	75.8096464558834	62.5777527543765
06059011401	927	134	156.451310173004	210.943915648389
06037920118	519	202	182.669217467353	118.10128610735
06037111302	435	111	114.494818743257	98.9866270841955
06037701601	645	178	142.881550987954	146.773274642083
17197881115	1475	982	868.404242617597	335.644310228019
17197881111	677	222	213.914040438129	154.055049508047
17031824005	956	280	326.555843274769	217.543024120669
12011010902	281	56	53.4463356832982	63.9430855417447
12011010901	522	94	84.7559929105948	118.783952501035
12011010102	662	319	245.532572957415	150.641717539626
12011040102	1604	103	168.50369225811	364.998965156436
12011110303	666	215	183.17431173598	151.551939397872
12011110308	1052	193	191.266340946028	239.38834871856
12011070313	2210	694	592.498740719522	502.897576680625
25025981202	962	85	99.3596875610155	218.908356908037
25009252202	30	3	6.07040542007751	6.82666393684107
25009262100	67	20	15.8082122531025	15.2462161256117
25017311700	203	46	39.7662171591457	46.1937593059579
25017354700	477	63	62.1763457984022	108.543956595773
33015069100	876	46	87.0157576853084	199.338586955759
25009252400	121	5	14.5362741347796	27.5342112119256
25009268200	778	100	99.4257021698197	177.038151428745
25017333600	2630	391	455.323157302606	598.4708717964
25017334400	1379	150	185.978296390553	313.798985630128
33015065001	357	64	59.615238060135	81.2373008484087
25009223300	118	16	16.1306979834888	26.8515448182415
33015066000	287	36	40.9646458463233	65.3084183291129
25009267102	318	102	101.860213011711	72.3626377305153
25017330200	1123	281	290.213395020629	255.544786702417
25021419100	4559	1735	1380.64894138828	1037.42536293528
25023521101	154	20	29.2647391174311	35.0435415424508
25025080601	600	62	105.614655116753	136.533278736821
25009204200	348	46	50.4572967713898	79.1893016673564
25009204102	272	50	54.9093003176455	61.8950863606924
25009204702	187	38	29.1449487199895	42.552871872976
12086011001	2176	527	558.258275232213	495.160690885539
12086002705	646	131	115.423432563066	147.000830106644
12086002706	593	94	103.189430520153	134.940390484892
12086013500	602	150	155.733980308222	136.988389665944
12086002202	426	60	57.1148785869542	96.9386279031432
12086001602	1137	296	252.367500120262	258.730563206276
12086001302	656	152	135.133213268741	149.276384752258
12086001206	343	117	95.8841779678183	78.0515243445495
36061031703	4138	337	390.490450120152	941.624512354944
36061009500	2939	559	544.194741470149	668.785510345863
17031281900	13386	3824	3679.74365567174	3046.05744861848
51013101801	1050	117	173.501443671645	238.933237789437
17089850106	189	73	74.0670202273525	43.0079828020987
17097861509	2094	384	501.460712450686	476.501142791507
17031804709	2014	390	385.537035758176	458.296705626597
17031804706	391	91	81.3818193562752	88.9741866434953
24033801600	349	137	114.936005700443	79.4168571319178
34015501103	6425	2059	1935.68278714221	1462.0438598068
34015501208	207	51	52.0426120656937	47.1039811642034
34007606200	533	62	74.2322051356084	121.28706261121
34015500702	657	388	225.65890843043	149.503940216819
34015501203	749	94	113.659117148612	170.439042956465
34007610800	327	77	93.8302639947016	74.4106369115676
34007604400	207	40	40.5474228383976	47.1039811642034
34015501209	347	86	86.5783836747752	78.961746202795
34015501406	547	110	119.224911102925	124.472839115069
17031811200	1439	380	496.172637616489	327.45231350381
17031110300	346	72	77.3638821310641	78.7341907382336
17031810800	151	21	20.2869039593894	34.3608751487667
17031151100	427	68	59.9865795656648	97.1661833677045
17031831600	1001	150	207.956908068844	227.78302002593
17031811100	774	158	168.615929333382	176.1279295705
36059301800	1732	585	388.566734242755	394.126064620291
36059518204	839	129	128.167015734638	190.919034766989
36081109300	108	19	15.8945758950464	24.5759901726278
36081122702	474	87	83.4886284989775	107.861290202089
36081144700	435	44	44.0298962654692	98.9866270841955
53061050900	701	158	184.163791233815	159.51638065752
53061051701	1822	448	495.381235722959	414.606056430814
53061051300	244	54	58.4714399921877	55.523533352974
53061040800	1045	190	181.927317313408	237.795460466631
53033028402	11553	2913	2708.4940281011	2628.9482820775
53061051918	841	292	234.72641150241	191.374145696111
34039039800	9767	1842	2129.02836607525	2222.53422237089
34025805001	507	107	109.545900663861	115.370620532614
34025806501	355	47	45.700351864644	80.782189919286
34025806504	2266	613	601.688563089334	515.640682696062
34025808002	98	19	12.6121763761467	22.3004355270142
34025803400	689	76	96.5202284720511	156.785715082783
34025810102	1613	253	301.606630430705	367.046964337488
34025803201	1363	275	242.471612389502	310.158098197146
34025806502	314	79	63.6698877648627	71.4524158722698
34025804500	499	123	124.437792287067	113.550176816123
34023008800	1256	173	233.723045706344	285.809663489079
34019010801	412	89	69.7001494719645	93.752851399284
34019011001	188	109	84.3488889570024	42.7804273375374
34019011301	2548	512	533.344377187075	579.811323702368
34027043700	614	67	90.2417274248844	139.719055240681
36061016300	730	50	80.1684254397269	166.115489129799
36061016100	513	21	45.5198439963309	116.735953319982
10003013607	435	57	76.7873137489707	98.9866270841955
10003013300	1269	249	314.36373196934	288.767884528377
11001003900	248	28	39.5644260509991	56.4337552112195
24033800517	255	70	80.7572053588951	58.0266434631491
51059422302	1952	585	643.175577185225	444.188266823792
51059420503	531	106	114.957471200949	120.831951682087
12011091600	532	95	104.104677747059	121.059507146648
12011040702	2521	554	490.491021900826	573.667326159211
24033803801	1023	295	278.609988265281	232.78924024628
11001007709	219	31	27.9897818547894	49.8346467389398
51059421500	3313	1160	1082.92819512821	753.891254091815
24033801905	924	341	403.199224316331	210.261249254705
51059470900	43	10	8.91436123642925	9.78488497613886
25017382602	2944	911	810.617696364872	669.92328766867
25017383501	507	153	124.291839592554	115.370620532614
25017382100	336	135	115.252939951615	76.45863609262
25017365202	248	50	56.0538908322101	56.4337552112195
06037460302	116	18	21.4064478617988	26.3964338891188
06037310602	680	250	199.943181571449	154.737715901731
06037212900	318	36	53.486200831941	72.3626377305153
26163563500	371	79	79.6356693912316	84.4230773522679
26163585500	442	129	138.838824575574	100.579515336125
26163568500	118	22	30.463939890354	26.8515448182415
26163558400	447	92	92.5638507134222	101.717292658932
26163564900	129	44	38.513176063027	29.3546549284166
36119008302	287	26	37.2251973915722	65.3084183291129
36087011303	1978	388	365.460772506486	450.104708902388
36087010803	416	85	81.9615852590014	94.6630732575295
36087011301	2579	679	686.905301924372	586.86554310377
06059074003	3294	540	564.346514552439	749.567700265149
06059088203	858	151	191.07746440035	195.242588593655
34013020400	552	74	99.8814025156252	125.610616437876
34039031601	800	125	118.830073831969	182.044371649095
34039032400	685	188	176.016969525338	155.875493224538
34013004900	381	72	60.7288760727461	86.6986319978816
34013004801	170	53	37.868552727133	38.6844289754327
34039032300	615	176	166.702426681639	139.946610705242
34013013100	514	97	100.894401327113	116.963508784544
34005700603	513	116	119.963996659543	116.735953319982
34005702910	2908	627	754.311384377331	661.731290944461
34005700504	636	119	120.190801529607	144.725275461031
34005700303	814	209	164.114875725046	185.230148152954
34005704600	501	73	90.6511779282198	114.005287745246
17031821002	274	84	77.0370877510103	62.3501972898151
17031821001	605	226	181.788527486971	137.671056059628
17031820502	1954	333	411.405489443795	444.643377752915
17031821101	303	59	54.4270639674643	68.9493057620948
17031070101	317	41	55.2503503123318	72.1350822659539
17031221200	200	23	31.8759541895662	45.5110929122738
17031811000	254	132	123.958139477338	57.7990879985877
17031842300	2479	299	365.495292951584	564.109996647634
17031816100	2660	581	574.140716959655	605.297535733241
17043840101	2419	889	861.814748367817	550.456668773951
17031820201	1940	410	387.871342369688	441.457601249056
17031812100	129	28	30.5314653403158	29.3546549284166
53033007000	543	76	90.9085786358249	123.562617256823
53033005301	943	100	137.158450003693	214.584803081371
53033004900	686	31	83.5694088761259	156.103048689099
53033004301	1195	226	222.850817258048	271.928780150836
[truncated: 11,440 more rows]
