# Supplementary material for: Effect of mobile food environments on fast food visits
Source: Nat Commun. 2024 Mar 14;15:2291. doi: 10.1038/s41467-024-46425-2 (PMC10937966; doi:10.1038/s41467-024-46425-2)
Supplement: Supplementary file 4 — Source Data [file 41467_2024_46425_MOESM4_ESM.zip › sourcedata/figureS5B.csv]

term	estimate	std.error	statistic	p.value	type
Median Income	0.00189842070378108	0.000195188128526339	9.72610741295626	2.3388493344844e-22	Mobile FF Environment
Black	0.0216188377224917	0.000351853946395269	61.4426467117278	0	Mobile FF Environment
Bachelor or more	-0.0163684075678916	0.000518668863907104	-31.5584927242197	1.75692403871124e-218	Mobile FF Environment
Employed	0.00742392154001446	0.00128891373791069	5.75982807976624	8.42241600403727e-09	Mobile FF Environment
Trans. public	-0.0932522156600485	0.000603398613433932	-154.544961794578	0	Mobile FF Environment
Long Commuting	0.0498226831474273	0.00057756339988455	86.2635741069922	0	Mobile FF Environment
Low skill jobs	0.040303280723843	0.000687125320208919	58.6549200538686	0	Mobile FF Environment
Median Income	-0.0185402685631372	0.000399108897650709	-46.4541599354751	0	Home FF Environment
Black	0.0476276200495705	0.000719449700860869	66.2000692926566	0	Home FF Environment
Bachelor or more	0.024926941270861	0.00106054277010897	23.503947198942	4.01190291047593e-122	Home FF Environment
Employed	0.0269837682146128	0.00263549297279611	10.2386037425038	1.3351650527206e-24	Home FF Environment
Trans. public	0.0185014008178553	0.00123379304504724	14.9955463698914	7.95197768365344e-51	Home FF Environment
Long Commuting	-0.0731049058846407	0.00118096676058971	-61.9025939799831	0	Home FF Environment
Low skill jobs	0.00829276941593392	0.00140499235874105	5.90235908710898	3.58454866813367e-09	Home FF Environment
Median Income	-0.000172125384515702	0.000482323903899243	-0.356866792469111	0.721191605887437	Fraction of visits to FF
Black	0.0369327841551699	0.000869456407564359	42.4780171079895	0	Fraction of visits to FF
Bachelor or more	-0.0267592443947903	0.00128166806639012	-20.8784513685817	8.81738011582791e-97	Fraction of visits to FF
Employed	0.00515104061700643	0.00318499854756567	1.61728193595047	0.105817751602975	Fraction of visits to FF
Trans. public	-0.106076750577312	0.00149104137139966	-71.1427279028059	0	Fraction of visits to FF
Long Commuting	0.0679415706741322	0.00142720070060022	47.6047767111935	0	Fraction of visits to FF
Low skill jobs	0.04298921298175	0.0016979360856286	25.318510717578	2.21433792024918e-141	Fraction of visits to FF
