# Supplementary material for: Effect of mobile food environments on fast food visits
Source: Nat Commun. 2024 Mar 14;15:2291. doi: 10.1038/s41467-024-46425-2 (PMC10937966; doi:10.1038/s41467-024-46425-2)
Supplement: Supplementary file 4 — Source Data [file 41467_2024_46425_MOESM4_ESM.zip › sourcedata/figureS9B.csv]

tract	n	real_FFO	pred_FFO	pred_FFO_0
06037408800	1187	192	239.760787576551	284.553031792434
48121020800	1097	779	679.038964900631	262.977822979191
48121021201	6006	1402	2095.28225878993	1439.78560147039
51177020202	715	243	230.803424310245	171.403047794094
51177020108	3537	993	1471.13372975751	847.905706360436
51179010303	907	401	400.447102239137	217.430159929012
51013101802	816	153	141.152811743369	195.6152265734
51153900600	899	229	262.242711525936	215.512363590057
51153900701	502	116	141.790839705048	120.34172026942
51153900502	2293	329	527.126895752801	549.688375652949
11001010700	8045	1094	1588.88739210255	1928.58394336152
24033800516	2483	848	829.942578500758	595.236038703128
24033806710	1506	382	385.147351678978	361.02516080826
24033803521	2752	330	689.616202736364	659.721940600487
17031061100	977	158	163.483727598584	234.210877894868
48113017400	630	212	288.383066820909	151.026461692699
48113017814	1346	444	541.463340034426	322.669234029162
48113017804	2883	905	893.256522387587	691.125855650873
48113010904	2520	833	706.9188315228	604.105846770794
48121021409	357	110	155.475608350678	85.5816616258625
36061013100	5392	616	871.290364502172	1292.5947324556
36061011900	5796	953	1214.01987618354	1389.44344757283
17031816800	1329	280	369.216867268868	318.593916808883
17043844801	602	164	189.256967208713	144.314174506356
34007610400	1657	310	291.069592959441	397.223566706034
12011060105	919	202	233.100077701488	220.306854437444
12011060120	14569	3544	4264.17899965662	3492.54685777925
12011061002	5264	766	1097.86521150646	1261.90999103233
17097863202	766	182	197.570382360601	183.628999454932
36059415000	423	87	94.0331898729663	101.40348142224
36059407801	1172	249	268.254576249836	280.957163656893
06037531701	904	205	221.924235395899	216.710986301904
24031700723	2081	404	597.019578798542	498.866772670644
24031700304	3552	1430	1162.81410779372	851.501574495977
24031700822	630	155	205.691123070952	151.026461692699
36061004100	1114	43	137.639238264304	267.05314019947
06037407501	1433	364	365.122921784582	343.525269215297
06041112202	1013	124	203.495179012349	242.840961420165
06041108200	787	197	175.977062564079	188.663214844689
06041101200	743	107	206.531394444816	178.115334980437
06075017802	732	56	94.6513904589937	175.478365014374
06041119201	315	51	69.0731659101761	75.5132308463493
06001425104	1438	372	308.139221768472	344.723891927144
06041120000	110	16	19.0505734724388	26.3696996606299
18089042503	1556	377	414.572376271698	373.011387926729
18089042504	606	181	152.002635662496	145.273072675834
17031710700	414	58	91.5416261722039	99.2459605409162
12011010604	530	129	142.355934267545	127.054007455762
06037106403	353	79	83.1626626692794	84.6227634563851
06037107010	491	110	130.895182692427	117.704750303357
06037104310	543	81	108.394761704513	130.170426506564
06037701902	6674	875	1224.05127963116	1599.92159577313
06037300502	410	81	76.383244416119	98.2870623714388
06037532303	10078	1870	2464.232903238	2415.94393799844
06037104320	2210	347	407.643060740664	529.791238636292
06037310501	4903	1399	1181.15892194973	1175.36943123699
06037320300	2069	445	496.724693456764	495.990078162212
26099230000	3790	1152	1173.63057546752	908.556015579885
42101037700	1652	206	233.232613774839	396.024943994187
42101014700	653	103	105.997452914967	156.540126167194
42101017500	409	47	66.1813832490515	98.0473378290694
36119012200	291	44	66.9878935548523	69.7598418294846
36061004700	914	49	106.570716967199	219.108231725598
36119012900	452	71	101.600058280964	108.355493150952
17031802506	452	56	107.354134821909	108.355493150952
17031823001	4738	1537	1491.68261365906	1135.81488174604
48257051300	221	29	43.4870095533621	52.9791238636292
53033029206	2273	472	531.069186143013	544.893884805562
53053061601	1306	162	235.775208822316	313.080252334388
53053071807	1781	364	431.59978041222	426.949409959835
53053072305	306	97	95.1128896211516	73.355709965025
17031810200	363	88	84.0774796822215	87.0200088800787
42091203204	562	40	108.558938616052	134.725192811582
26163567800	853	223	232.004676767798	204.485034641067
26163568800	1014	445	265.556487446773	243.080685962534
17031440202	1015	279	366.61024812852	243.320410504903
17031691400	468	76	82.9161445072296	112.191085828862
17031834200	805	144	234.912884650688	192.978256607337
17031691500	330	70	69.4404260348624	79.1090989818897
17031842800	865	94	149.620321054384	207.361729149499
18127050300	443	267	230.862942072513	106.197972269628
06059021825	141	46	36.6515543266896	33.8011604740802
06037920313	617	127	190.235738301237	147.910042641897
06059087300	1581	348	317.369029400508	379.004501485963
06059001503	1655	384	389.437402081002	396.744117621296
06059052518	6630	1374	1465.88467272311	1589.37371590888
06001423602	221	16	26.5843174528984	52.9791238636292
06075018000	2235	109	323.864921231194	535.784352195526
12086009029	886	253	206.112015197792	212.395944539256
06059011602	5854	1597	1690.51204930822	1403.34747103025
06037532200	1462	279	343.323908943168	350.477280944008
06001441923	2298	430	563.555902788443	550.886998364796
06075011700	7286	856	1207.31880903952	1746.63301570318
53033030314	1085	171	204.768801161067	260.101128470759
53033030312	309	94	51.4534739891216	74.0748835921331
36061005800	2824	211	449.657084412808	676.982107651081
34023002500	562	75	97.4950719223265	134.725192811582
17031081500	7985	946	1555.93541411148	1914.20047081936
17031150300	615	91	101.204549199539	147.430593557158
25021456102	233	48	38.9203527201485	55.8558183720616
06037573002	318	50	54.4905345459317	76.2324044734574
06037603702	898	160	262.904515927362	215.272639047688
48113018124	530	205	178.302038295461	127.054007455762
06059042313	1724	218	294.428082267151	413.285111044782
06059062622	1348	444	434.800162684939	323.148683113901
25017324101	180	33	47.0256622567133	43.1504176264853
25009204701	970	156	227.433213941561	232.532806098282
06059032015	968	265	244.638646789241	232.053357013543
06059110401	2588	772	672.007261841054	620.407115651911
48439113403	5242	1312	1623.64472616744	1256.6360511002
48439111404	1596	569	460.486700169236	382.600369621503
48439122400	1268	327	400.102843274464	303.970719724352
48439121611	698	238	240.823060411973	167.327730573815
48439123600	2087	486	431.29345217539	500.30511992486
18089040401	1904	574	619.399234567519	456.435528671267
17197884101	2759	502	1088.38213599791	661.400012397072
06037531702	1123	267	317.239522294847	269.210661080794
24033805601	2127	262	368.250542269089	509.894101619635
24033805602	410	49	83.3980215435437	98.2870623714388
24033803608	1036	350	289.363050868764	248.35462589466
24033805909	116	22	33.5991963203361	27.8080469148461
24033806713	1555	318	531.432158129421	372.771663384359
11001001200	422	87	87.514395272118	101.163756879871
24033806000	1202	244	357.182947439348	288.148899927974
24031702000	424	63	85.415840801939	101.64320596461
06001433102	1749	379	481.256572999702	419.278224604016
06075017601	3364	373	572.030344343492	806.433360530537
17043845702	182	42	35.9226402624279	43.629866711224
17097861603	1293	276	416.417145894484	309.963833283586
51107610506	2884	502	758.900546005749	691.365580193242
17031819000	71	9	20.0282960980435	17.0204425082248
06037531000	577	127	101.34008245027	138.321060947122
06037530005	2786	355	692.056501305432	667.872575041045
06059099241	851	228	200.320624620019	204.005585556328
06059099234	330	60	66.8376944331939	79.1090989818897
06037406702	6510	1424	1562.71205890685	1560.60677082455
42101000804	1731	180	291.032806934807	414.963182841367
42101008802	892	71	142.324289728525	213.834291793472
06037402904	396	73	99.4346925109845	94.9309187782677
06059052420	575	105	141.822274085702	137.841611862384
06037407101	460	78	92.1411510225828	110.273289489907
26163584500	3189	820	946.195071228577	764.481565615898
26163593000	2665	1021	1006.8937218845	638.865905414352
26163581100	1127	392	329.850956535956	270.169559250272
25021420301	424	78	104.554663218259	101.64320596461
25021442202	538	68	176.563700406147	128.971803794717
25023510501	266	70	77.6727516148208	63.7667282702505
25021457100	777	173	272.385398734107	186.265969420995
06037500900	808	173	212.046657552613	193.697430234445
06037554521	8639	2643	2168.28553410269	2070.98032152893
12099001404	778	212	237.333825242497	186.505693963364
12099980500	1277	178	299.410113441573	306.128240605676
12011010609	1411	223	319.601020016382	338.251329283171
53061051802	7340	1256	2147.03895032605	1759.57814099112
53033020300	1834	332	612.70567203398	439.654810705411
36081017900	1209	136	184.289044295995	289.82697172456
36119010803	766	115	159.33501747268	183.628999454932
36119010903	864	257	204.933929358715	207.12200460713
34003041100	1057	68	112.581587375922	253.388841284417
36061006200	2073	93	284.437625623288	496.948976331689
17031680900	512	164	174.171916091707	122.738965693114
48113016619	299	94	107.385548292025	71.6776381684395
48113016407	912	223	314.044673670082	218.628782640859
06037463000	3251	866	946.406328048423	779.344487242799
06059087602	1211	217	285.104212346275	290.306420809298
06059001504	4812	890	1253.852984509	1153.55449788137
06037602402	974	243	231.010503733564	233.491704267759
06059087200	2214	829	594.951448981731	530.750136805769
06037543603	650	175	178.975976898775	155.820952540086
06037294421	1024	214	218.973622584163	245.477931386228
12011010800	1123	167	211.227192415423	269.210661080794
36059410900	3999	833	1295.91307908598	958.658444935082
17031824900	318	110	124.880032316733	76.2324044734574
17031826500	653	140	149.621444023178	156.540126167194
17031650500	1632	464	604.088763480346	391.2304531468
17031827901	1137	321	324.517394006396	272.566804673966
17031580200	242	93	70.274680289674	58.0133392533858
17031660800	334	77	96.9833225146935	80.0679971513672
34035051000	2842	310	664.076902145378	681.297149413729
53033032005	346	94	93.2715872569618	82.9446916597996
17089853600	686	177	170.122147785607	164.451036065383
17093890400	3215	1225	1112.17928126397	770.714403717502
17093890101	5467	1050	1934.31857473122	1310.57407313331
26125196100	647	97	136.786924070894	155.101778912978
42101001101	358	27	49.8459438749481	85.8213861682319
42101980900	1074	177	221.246967665854	257.464158504696
42101980700	3122	1020	701.85974420478	748.420021277151
42045406902	537	64	124.005098472857	128.732079252348
12086008902	885	179	203.345030540183	212.156219996886
12086001401	499	60	98.3780533028049	119.622546642312
36103135003	929	291	310.831238941774	222.704099861138
26163558900	1928	1259	742.495997133842	462.188917688132
26163576400	697	134	128.067912280979	167.088006031446
36047096400	208	45	44.8834935020893	49.8627048128275
36047056600	111	7	16.4360508283798	26.6094242029993
26099254100	1204	123	338.956445778469	288.628349012713
26163577000	317	74	60.4469728594865	75.992679931088
06037480802	1956	460	519.616486339246	468.901204874474
06037274202	397	42	58.1902563123984	95.170643320637
06037532304	2022	410	392.87957802435	484.723024670852
06037302102	182	28	41.3699174137166	43.629866711224
06037481713	747	43	116.374310894669	179.074233149914
34031181800	536	54	96.6654974006162	128.492354709978
26163517200	15663	2260	2972.58813528115	3754.80550713133
26163555100	682	299	259.737859796949	163.492137895905
26163523200	427	41	88.300588168171	102.362379591718
36061009200	8825	632	1446.18089033347	2115.56908640963
36061004500	628	41	77.6854275473227	150.54701260796
36047083600	270	40	44.4159952684652	64.725626439728
06013345108	1585	534	374.873225541931	379.96339965544
06013349000	849	158	157.456647549611	203.526136471589
26125183900	864	408	227.691776388916	207.12200460713
12086009308	662	97	117.622934346211	158.697647048518
26163550400	533	166	121.289639136815	127.77318108287
06059110110	2312	449	500.674973271181	554.243141957967
06037555212	253	58	70.2401128284353	60.6503092194488
36061006100	1588	164	220.894898489943	380.682573282548
36061005600	2029	205	317.291295299389	486.401096467437
42017100700	371	47	83.955996026834	88.9378052190336
42017100807	2616	724	745.535082889511	627.119402838253
26125137100	2404	384	612.142329546468	576.297799855948
42091209100	51	3	12.6349947518468	12.2259516608375
42091209201	524	110	174.770271108289	125.615660201546
42091206104	1231	104	246.095198724784	295.100911656686
48113003101	10787	1755	2366.1858321745	2585.90863853832
48139060600	4426	2513	1768.32713481302	1061.0208245268
36081098700	716	33	142.389608428324	171.642772336464
36081090700	1431	189	260.463265886515	343.045820130558
36081088901	339	55	54.8845638540556	81.266619863214
36081086900	1199	169	168.149361189096	287.429726300866
36005009000	1437	322	244.809291321266	344.484167384774
36005028300	653	144	146.612758089541	156.540126167194
48251130208	3721	2580	2006.35056803535	892.015022156399
36059405800	460	42	65.0402079351278	110.273289489907
36061009800	1716	119	223.143201639658	411.367314705827
51059471301	477	72	105.452586964721	114.348606710186
48439980000	17534	4995	5441.75357556961	4203.33012590441
06037222500	844	83	135.628826929589	202.327513759742
06037141102	429	69	76.7219529063253	102.841828676457
06037540800	293	67	74.2417626926351	70.2392909142233
06037192420	1095	68	112.976797011588	262.498373894452
06037139701	2078	388	404.87461835163	498.147599043536
06037900804	124	36	34.4678514696688	29.725843253801
06037301204	481	83	85.2509822119362	115.307504879664
06037311600	3596	471	666.823166204303	862.049454360229
06037700400	2726	226	448.812275984993	653.489102498883
06037463700	1826	187	299.859403559594	437.737014366457
06001437101	1223	359	320.750697482034	293.183115317731
06037701502	1374	174	360.042788873978	329.381521215505
06037702400	2228	398	438.987160555048	534.10628039894
06001441503	5567	1435	1701.09958761137	1334.54652737024
36061016800	1726	47	272.899404883978	413.76456012952
53033021903	1234	294	314.932756199898	295.820085283794
34017000200	194	38	32.568145700232	46.5065612196564
12011060802	757	172	197.791445718865	181.471478573608
53053940002	3865	426	1093.84133405586	926.535356257587
34003013001	1946	454	329.709649148602	466.50395945078
34017014600	2882	1018	596.059502600405	690.886131108504
06037535604	82	13	16.9482941504037	19.6574124742878
06037532500	1689	370	385.881783632077	404.894752061854
06081611900	638	126	166.151467294205	152.944258031653
36081011500	594	42	100.077154375564	142.396378167402
36081011300	278	5	37.3596014752544	66.6434227786829
12011110326	1351	939	413.69313347111	323.867856741009
06059011503	318	89	84.0616513512604	76.2324044734574
06059086501	703	171	189.747576801506	168.526353285662
06059086303	7036	655	1463.10627328478	1686.70188011084
06059076202	860	319	310.07059796933	206.163106437652
06059086602	701	191	191.640703866838	168.046904200923
06059086406	143	37	46.4148994743161	34.2806095588189
06059086702	1245	294	304.018363388758	298.457055249857
06037504102	1489	311	380.959653457001	356.949843587981
36103135301	926	104	363.629952467004	221.98492623403
36103111002	695	78	117.665912056027	166.608556946707
36059415300	593	64	92.2261911033074	142.156653625032
17031833000	3640	378	575.134466568746	872.597334224481
17111871207	1154	287	398.727205657835	276.642121894245
25017316202	65	12	14.5479062683168	15.5820952540086
12011020502	619	113	158.159269774414	148.389491726636
36081115700	968	82	130.714406385006	232.053357013543
36059521902	157	14	22.8203805165036	37.63675315199
26125166800	231	34	51.1519804288127	55.3763692873228
18089021800	1709	413	474.422895479465	409.689242909241
12086000219	1187	149	232.299991970656	284.553031792434
12011050307	1094	348	317.43568606508	262.258649352083
34013014600	207	24	29.0476400014916	49.6229802704581
17031806001	546	80	150.489872259304	130.889600133672
17031081402	2757	268	485.309123722088	660.920563312333
51610500300	903	107	171.915443630007	216.471261759535
51059470500	551	79	106.281591542516	132.088222845519
51059461700	889	256	299.859341877533	213.115118166364
06037125320	1884	448	438.713835842449	451.64103782388
06037128400	1702	318	368.365241335802	408.011171112656
06037480803	2989	307	731.025753687973	716.536657142026
11001004400	1888	178	319.393632819958	452.599935993357
11001009102	2181	407	442.431928541616	522.83922690758
34003042301	752	208	199.077087197313	180.272855861761
34003042400	1473	291	314.941633509411	353.114250910071
34003021500	948	107	135.631272099821	227.258866166156
17031980000	16955	2403	3829.95877035726	4064.52961587255
17097861507	639	203	148.657493944798	153.183982574023
06059099605	861	198	231.044844991567	206.402830980021
06037920314	2218	986	683.419202135523	531.709034975247
34025811502	108	7	30.6180145790301	25.8902505758912
48113001800	3936	265	706.616711880823	943.555798765812
48113012301	379	63	102.96891155515	90.8556015579885
34029723100	1557	321	345.456710625672	373.251112469098
34029716000	245	62	75.5850688037381	58.7325128804939
51153901503	684	230	255.501630561269	163.971586980644
06037530802	268	34	57.939244748955	64.2461773549892
06001432600	1762	326	388.587116310727	422.394643654817
06001450602	2213	500	559.384555820452	530.5104122634
34013019300	890	94	159.0575987906	213.354842708733
34013014200	156	15	20.9974785006286	37.3970286096206
34013014800	494	86	72.0341179444814	118.423923930465
26125168900	277	32	75.6470263102148	66.4036982363135
26093742401	2488	1334	1139.55003239417	596.434661414975
26163560100	757	156	139.097370746062	181.471478573608
26125136600	2299	510	569.697440122145	551.126722907165
24021751202	159	34	42.1987536069272	38.1162022367287
24021775400	105	58	33.93928253986	25.1710769487831
06037125100	540	91	116.707276806185	129.451252879456
06037220100	1272	545	306.200889499384	304.92961789383
06037143800	887	70	136.150156971333	212.635669081625
34003054400	417	73	76.4487589722184	99.9651341680243
06059063500	1872	147	326.244595469991	448.764343315447
06037431001	1418	319	290.206403969078	339.929401079757
06037432300	996	184	179.311565073549	238.765644199885
48251130302	1824	394	604.40908877588	437.257565281718
48439105508	1323	455	492.601115731157	317.155569554667
48367140405	584	244	211.031754726452	139.999132743708
48085031612	645	152	139.969118744508	154.622329828239
51059490103	4657	1401	1380.19255566488	1116.39719381412
51059490501	606	148	123.691400143154	145.273072675834
42101020000	1225	134	212.075633481998	293.662564402469
34005704008	492	128	122.327394709978	117.944474845727
36081069702	116	14	16.4274692301513	27.8080469148461
36061011300	5958	1153	1186.22269466201	1428.27882343666
36047000200	675	62	87.7015073867468	161.81406609932
34017014400	349	35	56.8428791491025	83.6638652869076
48113001600	1472	292	314.70642240447	352.874526367702
48113019800	801	87	152.272007218344	192.01935843786
48113016705	479	162	149.393273068979	114.828055794925
48113017703	296	119	113.544594408173	70.9584645413314
48113001900	10983	384	2182.72710749558	2632.89464884271
48439111311	732	149	223.352357218962	175.478365014374
48113017202	510	166	198.978868987544	122.259516608375
48439100602	1243	370	342.593251911073	297.977606165118
48113019210	951	116	206.701338153998	227.978039793264
48439110401	3844	1076	1583.85846650702	921.501140867831
11001006202	6606	519	1515.61638911071	1583.62032689201
42091200708	417	58	105.9562686964	99.9651341680243
53033008600	633	63	97.8206273617831	151.745635319807
53033007500	1584	134	262.253334522825	379.723675113071
53033009200	1090	115	175.825792544835	261.299751182606
18089042702	1254	156	239.74192085785	300.614576131181
36081040700	263	34	38.8496932578473	63.0475546431424
36061014602	718	79	91.5330656347687	172.122221421203
36081047100	129	14	24.3614137993696	30.9244659656478
36081040500	533	34	63.8489395205934	127.77318108287
06037501803	406	67	94.7122293511116	97.3281642019613
12099007710	267	52	77.40780653873	64.0064528126199
12099004819	851	157	235.75708066701	204.005585556328
06059063008	3226	272	510.088364970671	773.351373683565
06059063802	430	143	131.950242980081	103.081553218826
06037503401	723	107	141.339512604759	173.320844133049
06037574000	533	121	120.0406352871	127.77318108287
06059099410	1124	229	251.713983980836	269.450385623164
06037553000	272	70	60.451243778461	65.2050755244667
06059032054	2515	900	691.261022257209	602.907224058948
06059110008	660	169	160.453586103938	158.218197963779
06059032053	598	195	162.34899818526	143.355276336879
06037576001	4627	773	991.317712708131	1109.20545754304
06037552301	1084	254	264.481325730522	259.861403928389
06037573402	2043	345	456.520562650428	489.757240060608
06037980024	284	28	55.3220130083112	68.0817700328991
48439111538	2237	1108	993.443357884632	536.263801280265
06037311700	1817	488	450.493873304004	435.579493485132
06037190802	1532	268	351.176360696462	367.257998909864
06037480600	998	169	194.870414923664	239.245093284624
26099982200	1344	67	359.135469440416	322.189784944424
36047006900	168	16	20.3864905585363	40.273723118053
18089021100	1070	403	436.201517410858	256.505260335218
06037573100	593	126	137.579198270174	142.156653625032
06037132501	195	33	42.7963584274915	46.7462857620258
55059002602	2020	668	659.915125231404	484.243575586113
53033023401	836	207	215.456329092974	200.409717420787
51059422301	529	176	148.266699027822	126.814282913393
48113000606	1068	157	194.665574079309	256.02581125048
26093744400	1251	331	433.78585288345	299.895402504073
12086009015	1099	375	328.265007563005	263.45727206393
12086009017	702	88	114.60763778096	168.286628743293
12086006602	1925	251	318.378621874684	461.469744061024
12086000405	513	107	123.775901226292	122.978690235483
12086009023	377	48	58.573021906223	90.3761524732498
48439121704	1975	527	527.424238528481	473.455971179492
17031250600	390	74	103.641195077153	93.4925715240515
11001009000	1979	242	662.751158114421	474.414869348969
06037191902	554	73	92.2319049801474	132.807396472627
06037207101	399	94	63.8806057191737	95.6500924053758
06037132002	518	84	116.355506894137	124.17731294733
25023511000	308	57	56.9237116938928	73.8351590497638
25025140300	969	215	208.97855720877	232.293081555913
25021422301	57	7	10.9687475925624	13.6642989150537
17031808100	3679	1003	1122.12493823365	881.946591376886
17031801702	344	61	66.8602144496891	82.4652425750608
17031807800	1431	667	693.701341472226	343.045820130558
48251130204	703	257	287.808059944427	168.526353285662
06059099701	333	50	53.5401266490259	79.8282726089978
17043844802	1012	298	281.672739833225	242.601236877795
17031842000	664	107	139.02045769926	159.177096133257
17031814700	475	102	116.024473665129	113.869157625447
17043840303	637	96	124.168968769932	152.704533489284
17031815100	417	85	93.1813470603956	99.9651341680243
48121020110	1065	603	391.347314546771	255.306637623371
36059410500	1080	225	206.186164704321	258.902505758912
34017015001	90	11	17.8601383217426	21.5752088132427
34003037201	153	8	27.4123060060247	36.6778549825125
17197880601	403	150	113.267525353019	96.6089905748532
17197880203	524	95	185.981644236057	125.615660201546
06013345101	237	36	59.2926689639347	56.814716541539
12086004403	1087	36	143.078468130173	260.580577555497
12086004405	928	86	126.26763013538	222.464375318769
06059052418	1665	401	420.113600302264	399.141363044989
06059088702	1301	121	198.482351796785	311.881629622541
06059052404	1712	341	422.101423831026	410.408416536349
34007603501	872	171	177.181185749344	209.039800946084
34007607503	204	45	40.7259498238212	48.90380664335
12011091902	1820	270	322.303221695533	436.29866711224
17043842900	1087	250	253.795721565449	260.580577555497
17089852601	1710	242	373.951231199033	409.928967451611
18127050508	648	181	203.560676453693	155.341503455347
26163539300	165	51	51.7820580887802	39.5545494909449
26163537300	89	21	16.7424147296939	21.3354842708733
26163537600	203	39	43.5910453257279	48.6640821009807
12086013700	2463	361	554.354091152721	590.441547855741
12086980500	11925	2349	2744.54098120109	2858.71516775465
12086008501	815	154	161.946386221819	195.375502031031
48113009607	852	269	326.099476845875	204.245310098697
48439123200	1517	197	293.657524681939	363.662130774323
48113007102	1345	220	371.474852978166	322.429509486793
48439102201	52	12	9.0244012323241	12.4656762032069
48113980100	6599	2676	2363.22083572913	1581.94225509543
48113013722	1862	445	539.9885557097	446.367097891754
12086004206	3770	177	565.639871225899	903.761524732498
12086010005	455	123	146.676209974946	109.07466677806
06075015700	834	140	130.413055891779	199.930268336049
26163545900	173	29	32.9576892964591	41.4723458298998
26163576000	3626	628	1057.11558260044	869.24119063131
06037900803	229	68	77.2714376770448	54.8969202025841
17097864409	2393	354	707.922030845337	573.660829889885
34007607600	95	10	14.8945745644066	22.7738315250895
26125161300	179	45	52.8954193126467	42.910693084116
26099242500	2984	601	788.07757355282	715.338034430179
26125171400	468	79	103.99173035431	112.191085828862
26099250900	106	16	22.6178560627239	25.4108014911525
26163985400	5439	1001	1301.32161784766	1303.86178594696
06037535200	142	20	32.5657358202226	34.0408850164495
06037242000	240	38	56.7167575869773	57.5338901686471
17031824116	2457	552	653.799715422129	589.003200601525
51177020309	117	17	34.3770642617726	28.0477714572155
12099007812	2182	345	434.320712716853	523.07895144995
12099007818	2726	1170	774.891488556901	653.489102498883
12086002100	648	127	126.65685640721	155.341503455347
53061052203	1489	621	516.44105184295	356.949843587981
53053072907	556	197	216.453501434371	133.286845557366
34013007501	522	52	72.3705352173319	125.136211116807
34013007400	440	44	57.2574725747365	105.47879864252
34023009000	233	45	40.0415843518903	55.8558183720616
36061024100	201	17	27.8542491079309	48.1846330162419
36119002404	2533	932	597.373835806734	607.222265821596
42091200301	2355	859	586.509122140556	564.551297279849
36061022500	207	20	35.4993337056819	49.6229802704581
06037403319	462	93	123.941794324565	110.752738574646
06037224410	336	40	70.4806092645934	80.5474462361059
06037403312	997	418	370.524333125209	239.005368742255
06037194101	89	17	15.2459003626817	21.3354842708733
42101010500	270	15	33.9691941187142	64.725626439728
42101000700	2295	264	346.339562119873	550.167824737688
42091203403	139	19	24.3815461332716	33.3217113893414
42091203902	796	109	148.241770003788	190.820735726013
48113018801	775	212	244.485016861888	185.786520336256
48439106002	1424	248	468.830947931882	341.367748333973
36059520402	660	90	113.917968490205	158.218197963779
12011031102	992	161	180.309446258177	237.806746030408
42091203402	1043	239	301.438167321222	250.032697691245
42091203303	1955	547	485.789377535699	468.661480332104
42091203601	230	42	38.3746215749506	55.1366447449535
06037602302	1781	390	465.04930265251	426.949409959835
06037602507	329	131	91.473400066473	78.8693744395204
24031701421	1831	645	587.517640761625	438.935637078303
24031702102	188	51	54.2158436845091	45.0682139654402
24033807404	1946	460	460.790008735051	466.50395945078
24031700722	1743	233	494.151982810098	417.839877349799
24031701102	215	75	55.9982169337962	51.540776609413
17043841704	896	168	277.608205623855	214.793189962949
17043841703	991	194	287.692935059116	237.567021488039
06037575002	832	210	213.89704668378	199.45081925131
06037574902	1113	326	304.922795634249	266.813415657101
06037573403	1518	301	299.882508225842	363.901855316693
06001450750	675	140	239.203957515104	161.81406609932
06037265100	41	10	8.38640592245176	9.82870623714388
06037701000	1375	197	234.269115331139	329.621245757874
12011110330	263	70	67.2461104048228	63.0475546431424
17197883210	3136	1601	1069.32207918257	751.776164870322
06037603006	1694	229	292.538080759565	406.093374773701
06037620901	237	70	47.9435058461103	56.814716541539
17031480300	191	24	54.0360402505706	45.7873875925483
17031839500	217	55	58.8948899831382	52.0202256941517
36119011600	279	22	45.239950934939	66.8831473210522
36081026000	151	14	26.2159269598685	36.1984058977738
36005016500	318	68	59.4037457265336	76.2324044734574
36081018402	110	10	22.7892699449809	26.3696996606299
12086011401	2893	1344	991.041379017688	693.523101074567
51013101900	555	46	93.3789597634905	133.047121014996
11001010100	4076	525	841.288517711323	977.117234697523
51013101701	429	36	84.9938650208472	102.841828676457
34017980100	187	18	24.46558797797	44.8284894230709
36061008100	869	67	106.848079056404	208.320627318976
17031081201	3521	438	660.050737410448	844.070113682527
17031800500	189	25	31.1687458483291	45.3079385078096
36061010200	4631	336	682.658751392875	1110.16435571252
36061008700	1081	70	143.771951415441	259.142230301281
36061008601	281	21	35.6089446314195	67.362596405791
36081071701	771	108	123.38159309047	184.827622166779
12086000140	744	74	126.62136469044	178.355059522806
12086001204	1086	171	234.013458311593	260.340853013128
53033032208	2521	458	649.047649903562	604.345571313164
36103158104	1401	785	431.763917748962	335.854083859477
51153900407	200	62	66.2108067816845	47.9449084738726
51153901209	510	119	161.1844766993	122.259516608375
48113013721	134	46	47.6447322838219	32.1230886774946
48113014312	2776	396	634.26486994327	665.475329617351
48113010102	551	54	102.305563699054	132.088222845519
06075015500	911	61	134.241231580529	218.38905809849
06037404201	727	146	162.275965328152	174.279742302527
06059021821	427	104	102.600738066079	102.362379591718
06059052524	3480	936	995.377640220245	834.241407445383
06037670001	335	60	68.7224442801143	80.3077216937366
06037221602	799	90	141.491394101058	191.539909353121
06037109601	62	20	25.0951949789894	14.8629216269005
12099003504	380	20	36.3753848211528	91.0953261003579
25017311200	126	14	19.5115358723222	30.2052923385397
25009204300	855	52	155.109073118131	204.964483725805
33015101100	1140	263	313.234222010609	273.285978301074
25009268300	488	30	71.6888288731882	116.985576676249
25017312000	44	7	6.96194025996662	10.547879864252
25009260100	572	67	99.0305659730851	137.122438235276
12086002702	2013	215	352.080878619143	482.565503789527
17031804308	874	287	269.113714259803	209.519250030823
17031804701	1817	539	594.084102532036	435.579493485132
17031804806	566	108	142.892650438642	135.684090981059
17031804309	1522	218	422.795296788491	364.86075348617
17031804810	753	134	169.418438720685	180.51258040413
17031804201	2807	563	839.559207845922	672.906790430802
17031804715	340	72	66.1365743808856	81.5063444055834
42101001800	245	27	29.9309358838095	58.7325128804939
34007604200	123	21	25.6921900786518	29.4861187114316
17031810502	3917	1622	1115.01345233175	939.001032460794
36081080900	754	40	128.342842320371	180.7523049465
53061052502	809	324	259.888841062301	193.937154776815
53033023700	2854	506	600.94533814619	684.173843922162
34025807900	1270	420	383.025153809024	304.450168809091
34025800702	717	111	132.566849778878	171.882496878833
34025806202	922	176	167.496843312967	221.026028064553
34025805500	227	25	42.4893712934933	54.4174711178454
34025812200	414	94	118.88749852611	99.2459605409162
34025805700	263	37	39.3936852714872	63.0475546431424
51059420203	153	45	37.8756921812295	36.6778549825125
12086000127	91	13	14.6529760025625	21.814933355612
12011050702	1775	255	280.630135278265	425.511062705619
12011100101	1550	178	289.847728440937	371.573040672512
51059421600	518	83	81.1122837244369	124.17731294733
51059421400	1626	547	547.823186315807	389.792105892584
25017383600	2989	1462	977.563032839781	716.536657142026
25017385202	387	90	120.072739256472	92.7733978969434
25017383400	712	100	145.248846035934	170.683874166986
25017383700	169	65	35.6394113206498	40.5134476604223
25025110301	259	63	68.1438132569523	62.088656473665
25017383101	239	36	45.0560804297122	57.2941656262777
06037460100	76	12	14.4502615921556	18.2190652200716
34013012700	309	65	81.3567847467	74.0748835921331
17031400300	408	62	81.6292081619089	97.8076132867
34007607504	835	152	224.442328038615	200.169992878418
53033006700	753	108	133.73169144632	180.51258040413
53033008002	1067	106	184.097998595459	255.78608670811
12011110333	2753	476	638.811810886567	659.961665142856
53033028000	453	102	110.894337293738	108.595217693321
53033031907	114	26	35.4768886789039	27.3285978301074
53033027900	1796	296	393.031672220892	430.545278095376
12086015500	454	85	130.949490180308	108.834942235691
12086012700	443	104	119.779594572578	106.197972269628
06037920107	3491	833	1097.16327770342	836.878377411446
48121021615	410	85	82.1511068890185	98.2870623714388
26125190700	354	126	104.759231054015	84.8624879987545
17031243500	885	93	119.282824468484	212.156219996886
17031832400	263	28	38.4350558766129	63.0475546431424
17043840705	1223	220	319.205204938352	293.183115317731
36059413900	967	214	213.997591348471	231.813632471174
36059409700	348	80	99.2035310019313	83.4241407445383
17031062900	267	21	46.2759375339291	64.0064528126199
17031062200	333	39	55.8467700715345	79.8282726089978
36103158202	677	152	183.454662761509	162.293515184059
36059415402	177	26	29.6110118976204	42.4312439993772
42101019200	418	47	52.8097350130612	100.204858710394
48439114204	763	278	268.278453865299	182.909825827824
36071001600	368	42	78.6057767427968	88.2186315919255
36071011200	3444	1509	1240.38349254696	825.611323920086
36103158507	488	129	151.665430906603	116.985576676249
36103111801	1177	252	350.152316604146	282.15578636874
36071015100	214	25	39.1747269245215	51.3010520670437
36071001500	715	95	170.249606497135	171.403047794094
34025801400	120	9	17.8021915652141	28.7669450843235
17031190402	380	43	65.3378385411668	91.0953261003579
48439113809	1012	424	312.673128026336	242.601236877795
48439105704	2535	1388	973.278490274767	607.701714906335
36061021703	161	15	22.3647948058408	38.5956513214674
36061019400	307	120	66.3401865659908	73.5954345073944
36061016600	526	30	88.7787469618199	126.095109286285
17031351000	488	141	127.830017192095	116.985576676249
06037137301	10	3	3.00282043388887	2.39724542369363
06037117408	540	123	146.179681102797	129.451252879456
06037113213	280	58	66.0800944840811	67.1228718634216
06037113401	1532	319	409.508446720624	367.257998909864
06037120108	173	27	45.1373199511965	41.4723458298998
06037132102	917	141	210.565781011587	219.827405352706
06037106642	68	25	20.0714552363689	16.3012688811167
24021752204	336	123	133.860651515314	80.5474462361059
24021751003	5758	2151	2130.41717170195	1380.33391496279
55059002905	182	18	39.1511705903848	43.629866711224
06001451401	1427	588	576.086895023406	342.086921961081
06001451202	63	20	25.2156936951209	15.1026461692699
06001451601	825	153	188.06490486484	197.772747454724
48439113110	2007	712	747.260092038155	481.127156535311
06037113421	1397	363	334.831880937522	334.89518569
36005020100	126	11	19.7511364758244	30.2052923385397
36005007100	579	120	99.989263745568	138.800510031861
36059416401	203	11	20.1148562135775	48.6640821009807
36059414400	2047	449	383.164636671991	490.716138230086
36047060600	556	18	48.7071277534945	133.286845557366
36081093401	63	5	8.73181064678988	15.1026461692699
36059413500	597	98	132.660280447061	143.11555179451
36081062100	145	21	24.1537911242409	34.7600586435576
12011070404	366	40	60.3922501472541	87.7391825071868
12011060116	803	228	197.34905691359	192.498807522598
06001451503	257	64	65.2350326981518	61.6092073889263
06037106113	514	165	122.519607645057	123.218414777853
53033028901	423	49	78.7257336409391	101.40348142224
06081607600	490	53	74.7503445623838	117.465025760988
06081606600	742	74	117.363534859275	177.875610438067
11001009907	201	36	30.4178668378231	48.1846330162419
24031701304	84	24	30.1156495375786	20.1368615590265
24031701216	2308	889	654.81224060899	553.284243788489
34005702906	1720	300	438.201438688973	412.326212875304
34005700501	2889	672	807.172047803023	692.564202905089
34007601400	83	14	13.5568356648308	19.8971370166571
26125158100	293	91	77.3872535967779	70.2392909142233
26163552800	239	25	37.2329788673075	57.2941656262777
26163512600	93	24	22.8129164391654	22.2943824403507
26163515600	48	12	11.5597937573148	11.5067780337294
26163505200	90	11	29.7400671423494	21.5752088132427
26163552400	103	13	15.0703273743685	24.6916278640444
25021443101	768	258	333.606770954267	184.108448539671
25021408102	22	10	9.33847844035754	5.27393993212598
10003002800	1638	268	338.337830320749	392.668800401016
17031801607	804	119	165.579827780571	192.738532064968
17031810400	584	91	107.014333175929	139.999132743708
17031032100	479	61	87.0514062870563	114.828055794925
17031804505	439	78	106.579966176792	105.23907410015
17043840202	366	73	89.5776079442246	87.7391825071868
17031804511	146	36	36.4381986723905	34.999783185927
17031803010	179	47	54.2163425994165	42.910693084116
17031770202	1205	361	419.949093668395	288.868073555082
17197880114	484	154	168.651903898115	116.026678506772
36047049500	215	12	22.7388447893569	51.540776609413
36047050300	127	4	11.7156104866951	30.4450168809091
36059411301	551	105	163.638203346573	132.088222845519
36081093800	394	36	50.8915226756499	94.451469693529
36081100802	260	34	47.2093253398737	62.3283810160343
51013103200	484	72	99.1094821996249	116.026678506772
51059416100	217	36	60.5031593501714	52.0202256941517
48439113622	1531	564	539.583868359432	367.018274367495
48439113911	2495	653	711.241022635985	598.11273321156
34017000700	198	25	33.2245980436964	47.4654593891339
42091205200	139	38	31.7185963791123	33.3217113893414
42091202500	2468	357	436.966750988008	591.640170567588
42045410500	588	82	92.6920239280216	140.958030913185
42091204300	1106	207	251.060269282452	265.135343860515
06037530301	763	124	180.85012374477	182.909825827824
06037603101	1068	99	190.521366897043	256.02581125048
06037433901	721	143	125.422073188131	172.841395048311
06037402200	531	138	145.00319674549	127.293731998132
06037405701	264	102	66.5140463230731	63.2872791855118
12086008409	2078	260	426.549365308956	498.147599043536
12086008407	887	120	156.218558943961	212.635669081625
12086004105	1061	65	139.460400525516	254.347739453894
36119010702	316	91	94.2361479891641	75.7529553887187
36119005002	590	58	57.5048623199922	141.437479997924
36119009702	271	31	46.7368858236221	64.9653509820973
12086009313	446	62	93.3721560737649	106.917145896736
06037218300	368	73	79.3134387081693	88.2186315919255
48439111306	254	73	65.9629496640203	60.8900337618182
48439111308	2134	1190	876.047376137712	511.57217341622
48439111304	917	253	377.438805662183	219.827405352706
48113007823	1369	343	418.340822374307	328.182898503658
48113016410	1237	814	560.722844150065	296.539258910902
48113001701	2631	340	528.589395376707	630.715270973794
51059491102	57	11	11.2848251179094	13.6642989150537
17089854600	1848	301	389.849654517235	443.010954298583
17031150200	693	151	136.1344677726	166.129107861968
26163588100	632	124	206.974940616362	151.505910777437
26163594000	148	33	27.0124180739123	35.4792322706657
06037500600	498	133	123.695254644928	119.382822099943
34005702913	693	64	128.626528849107	166.129107861968
34005703000	373	45	79.0236184665633	89.4172543037723
36061023900	72	16	8.54844488920237	17.2601670505941
36061014900	1565	195	230.252034991905	375.168908808053
36061017800	556	68	83.8751771251277	133.286845557366
06059075806	742	185	150.14386271038	177.875610438067
06059021829	68	11	12.0400199421583	16.3012688811167
36071000200	162	50	45.7958823053679	38.8353758638368
17111870200	157	48	65.4583659017842	37.63675315199
34039033200	680	128	105.927394717681	163.012688811167
36047079000	214	22	34.2133884738854	51.3010520670437
36085027702	4092	1258	1213.16984575748	980.952827375433
36047088000	363	122	74.7396385646683	87.0200088800787
36085014607	485	81	84.4491998389711	116.266403049141
17031810600	743	162	194.763972401183	178.115334980437
42101980000	1769	187	300.979600571376	424.072715451403
10003011202	2068	1060	603.201463881262	495.750353619842
10003012400	743	208	179.744396409445	178.115334980437
10003014807	449	37	115.776974621047	107.636319523844
25021413500	561	138	137.708922728642	134.485468269213
25025020303	1849	209	301.553793900484	443.250678840952
25025100700	362	37	60.4308004540166	86.7802843377094
25017332400	3372	626	759.866293650394	808.351156869492
51059431001	728	233	244.548662666095	174.519466844896
51059431802	216	60	85.1755468019539	51.7805011517824
51059491401	648	138	130.859870903382	155.341503455347
51059491303	976	361	338.798026825974	233.971153352498
24033801217	3546	2028	1390.13517316153	850.063227241761
34017004102	429	54	64.1784292545383	102.841828676457
34039035400	2903	370	711.281091567661	695.92034649826
36081021400	641	117	121.860762098975	153.663431658762
36047117000	250	29	29.3439725745893	59.9311355923407
17063000200	1038	511	354.048097184378	248.834074979399
17063000300	1243	812	542.692675327151	297.977606165118
12099007837	689	190	192.167691674366	165.170209692491
12099007763	1513	353	442.395708240862	362.703232604846
36061003001	821	31	79.3011026121226	196.813849285247
17063000400	497	186	135.65310440633	119.143097557573
17031822301	545	77	176.323438094183	130.649875591303
17043845802	1566	417	458.842021147075	375.408633350422
36119007200	547	112	101.376835111097	131.129324676041
17097861510	117	25	38.3409810867809	28.0477714572155
12086019500	774	141	145.718363385566	185.546795793887
17031823200	1526	482	407.301994541234	365.819651655648
17031828601	514	122	95.5815623011471	123.218414777853
42101019100	609	51	107.659263612439	145.992246302942
42101014200	1140	82	141.540376251554	273.285978301074
42101001500	323	26	54.2812286610723	77.4310271853042
17111871310	358	48	58.134221686833	85.8213861682319
17031814600	320	69	71.9501521239381	76.7118535581961
17031671800	88	13	19.3013301300078	21.0957597285039
17031700301	536	126	157.67817696804	128.492354709978
17031840400	960	131	184.272846785443	230.135560674588
06075980900	1284	185	207.272394025664	307.806312402262
06059089105	591	197	166.059145939228	141.677204540293
06059089001	289	35	43.6298051323357	69.2803927447459
06059062702	919	95	133.859509337511	220.306854437444
06059099250	1142	201	260.100740547818	273.765427385812
06037273402	510	44	82.1248762032888	122.259516608375
48113018129	2073	1459	949.047149305103	496.948976331689
48113018128	458	130	161.567517106863	109.793840405168
26163557200	407	153	142.264165815319	97.5678887443307
26163556800	163	42	52.7327849485202	39.0751004062061
24031700834	128	42	37.633523681467	30.6847414232784
24031700829	362	66	90.8677656279595	86.7802843377094
24021750503	868	198	255.044672078325	208.080902776607
12099005812	770	218	181.487758956266	184.587897624409
12099007202	950	106	162.563653705308	227.738315250895
12099006801	550	100	171.77699728202	131.84849830315
48113005000	1036	143	174.713629688516	248.35462589466
12086003914	997	117	186.317286981495	239.005368742255
12086006001	708	80	136.655321353938	169.724975997509
48085031802	3001	807	865.346938800098	719.413351650458
48113014001	1270	256	347.736713072364	304.450168809091
36059304202	1123	254	221.214609016466	269.210661080794
12099001802	1982	399	468.92869353875	475.134042976077
26099262100	1543	198	366.597886269921	369.894968875927
26163501800	124	14	28.5795826604228	29.725843253801
26099255200	935	150	187.141295963481	224.142447115354
26125181000	3211	664	912.517950057769	769.755505548024
26099256300	442	73	115.824875901	105.958247727258
26163501700	398	111	84.6616647130824	95.4103678630064
26099260700	331	64	57.5094294434074	79.3488235242591
10003016000	14	6	5.34088103158305	3.35614359317108
10003015802	8	1	1.81003151127718	1.9177963389549
10003011201	1715	559	461.036053134063	411.127590163457
10003011600	455	140	107.944365199847	109.07466677806
36119000600	326	49	46.0649130232673	78.1502008124123
48113019213	1083	315	258.294214024448	259.62167938602
06037502500	3360	1867	1110.16524899609	805.474462361059
12011060603	185	25	46.8058188958919	44.3490403383321
12011040601	2112	264	380.838817033968	506.298233484094
12099005502	1210	343	406.397810993447	290.066696266929
17031824601	316	61	77.6815019278056	75.7529553887187
17031817000	456	107	97.486309636821	109.314391320429
17043844307	1306	334	341.467158661352	313.080252334388
17043846003	798	247	211.411983932307	191.300184810752
24031703401	685	183	149.589508231308	164.211311523014
36061002900	3354	212	483.861293158038	804.036115106843
36103145902	685	110	156.078921797285	164.211311523014
36103147300	1437	307	323.360373136103	344.484167384774
06037535603	584	139	119.288042157402	139.999132743708
06037533602	615	72	107.009513043523	147.430593557158
48113014206	3795	277	846.617232026444	909.754638291732
34023000300	434	40	68.1883218024664	104.040451388303
34039039300	2089	365	306.882728329989	500.784569009599
34023001804	406	70	67.4809146922305	97.3281642019613
34013002100	434	64	78.5894126719363	104.040451388303
06059042205	536	109	104.043706749133	128.492354709978
36005037300	138	19	21.7499197030742	33.0819868469721
36005026500	201	28	38.5334478137109	48.1846330162419
36005038500	218	55	39.4873283591572	52.2599502365211
42045409802	741	153	190.408581338468	177.635885895698
42101035301	407	61	66.8567560221713	97.5678887443307
06037294110	254	46	48.056741861213	60.8900337618182
06037115302	950	228	226.927345590691	227.738315250895
06037113303	1703	288	439.001455125994	408.250895655025
06037310702	3105	752	814.711103951335	744.344704056872
06037300800	495	91	99.6636142903926	118.663648472835
06037302003	294	52	56.5298012875169	70.4790154565927
06037276604	776	55	131.550659258695	186.026244878626
06037920336	896	167	201.30631436453	214.793189962949
06037920037	274	50	59.2246921996636	65.6845246092054
12086007604	3302	545	674.49877325693	791.570438903636
12086009019	582	87	112.005153364923	139.519683658969
12086000806	1010	200	216.820901431379	242.121787793056
34005700408	645	143	151.659256946904	154.622329828239
06037540300	2300	442	553.518858254796	551.366447449535
06037533001	318	56	67.6670227693289	76.2324044734574
17089852807	628	99	267.247585720272	150.54701260796
17043846102	1978	233	413.267501977422	474.1751448066
36005007800	188	27	34.3333490844341	45.0682139654402
36005005600	60	13	12.0840884331828	14.3834725421618
34031223801	179	22	27.5461350211449	42.910693084116
34031180800	159	15	21.5973202203161	38.1162022367287
34031154002	480	47	83.1898933338863	115.067780337294
17031040402	552	38	88.4022063265328	132.327947387888
18089040501	812	202	176.050760702985	194.656328403923
42045404101	277	37	54.2748392340359	66.4036982363135
42045405000	402	92	80.9607773398728	96.3692660324839
36119003100	639	96	102.770453031449	153.183982574023
36087012402	1118	111	219.832454126379	268.012038368948
25021422200	548	48	101.827821391424	131.369049218411
06037401102	845	222	203.126029602525	202.567238302112
17089853900	316	98	74.8982133111491	75.7529553887187
48085030900	839	175	178.901218361926	201.128891047895
48085030601	1600	406	409.880592826531	383.559267790981
17031832500	956	175	220.655224829269	229.176662505111
06059052502	563	112	140.100239256067	134.964917353951
06037551000	2452	669	791.601122046778	587.804577889678
48121020401	565	288	274.98265805733	135.44436643869
48113005700	640	147	179.228541542823	153.423707116392
06013360101	299	72	78.9793708372203	71.6776381684395
12086009400	347	81	94.5597815481933	83.1844162021689
12011110332	507	98	116.203454543015	121.540342981267
12086011700	312	90	111.413204772705	74.7940572192412
12086003707	701	121	122.410226422025	168.046904200923
10003014501	1144	168	272.495627345207	274.244876470551
06059089106	680	185	165.344274763035	163.012688811167
17031803608	583	126	147.307944660563	139.759408201339
55059000800	149	11	23.9727123593644	35.7189568130351
55059001900	42	10	13.0298979248402	10.0684307795132
55059002903	56	12	11.074844899883	13.4245743726843
17097866100	411	156	169.100737258809	98.5267869138081
17031060800	180	24	26.1124622962019	43.1504176264853
06037261200	65	5	9.72412885828701	15.5820952540086
12086014500	199	39	53.0137777751545	47.7051839315032
12099007832	813	237	207.363234328366	194.896052946292
12011050204	1719	339	343.229402497635	412.086488332935
53033031400	762	226	195.089790765367	182.670101285455
53033001600	318	51	70.3247792590827	76.2324044734574
53033022801	461	79	81.4465254389039	110.513014032276
53033008300	1034	248	240.727752018414	247.875176809921
17043841114	4348	1145	1374.34516396268	1042.32231022199
17043841314	55	10	22.376780958498	13.184849830315
48113009610	1149	240	275.627995493702	275.443499182398
36103158604	338	32	58.0041779174797	81.0268953208446
36103159107	399	75	81.1956516823083	95.6500924053758
36103158206	849	70	142.012685818612	203.526136471589
36103158502	577	164	147.505931022782	138.321060947122
36103158510	183	54	59.7601214096114	43.8695912535934
36103158321	312	82	70.3605786245101	74.7940572192412
12011100502	721	218	206.5972581662	172.841395048311
12011100600	209	38	41.7987350288192	50.1024293551968
12011080500	3634	772	855.445697170949	871.158986970265
12011090503	1533	349	403.036444210975	367.497723452233
12011060305	345	74	127.795376406698	82.7049671174302
12011050800	928	200	285.501267790211	222.464375318769
26125192400	626	151	197.846879990218	150.067563523221
26125128800	1255	410	459.679895946868	300.85430067355
26125136101	2403	399	649.035049174792	576.058075313579
17043845509	104	20	28.4312667105157	24.9313524064137
12011070312	652	161	115.121751270192	156.300401624825
25009261000	226	36	46.5426361966912	54.177746575476
53053071208	1361	689	687.269278264629	326.265102164703
53053062801	710	183	176.041313291946	170.204425082248
53053072106	404	105	141.182595449048	96.8487151172226
26099224500	278	126	116.552459863238	66.6434227786829
26125181300	570	109	143.828202995922	136.642989150537
06037574601	2010	676	574.448060422089	481.846330162419
48367140200	3393	1119	1126.45790963545	813.385372259248
12099007301	717	99	117.215508986192	171.882496878833
12011010104	1731	114	270.891481582833	414.963182841367
48113018802	1863	346	430.087851331727	446.606822434123
48113011800	513	154	165.240637700058	122.978690235483
48113006800	1409	306	347.144037617745	337.771880198432
48439122200	1203	203	347.242104372769	288.388624470344
26163524000	677	29	178.563791885463	162.293515184059
17031813200	417	77	91.53526800819	99.9651341680243
17031320400	8959	2752	2426.84295735833	2147.69217508712
17031831100	1389	174	243.18662492291	332.977389351045
17031809900	365	39	63.7672758430571	87.4994579648175
17031060400	315	24	54.1219111411509	75.5132308463493
17031810301	1641	410	433.972786970284	393.387974028124
06037275302	1239	259	264.830345808654	297.018707995641
06037189903	101	13	22.2214760813834	24.2121787793056
36103124602	678	51	102.755029029779	162.533239726428
36061013700	4328	535	827.788738848187	1037.5278193746
36047120200	110	28	16.1097606301574	26.3696996606299
36047001100	3582	779	693.407895165531	858.693310767058
42091203901	332	46	48.0100435267718	79.5885480666285
42091203700	183	25	29.288250788739	43.8695912535934
42029300107	150	25	47.7873580326868	35.9586813554044
48113004700	1913	268	311.141447572935	458.593049552591
48113016509	447	106	85.3459994919012	107.156870439105
42091208203	297	54	74.0708667899644	71.1981890837008
12086015200	170	21	31.1769571233981	40.7531722027917
12086005002	539	112	106.46793493473	129.211528337087
06059099225	776	167	171.974189102367	186.026244878626
36119004600	820	32	109.276745483641	196.574124742878
36119001102	134	18	16.5254726544477	32.1230886774946
36119003000	456	39	51.0630265653579	109.314391320429
36119002204	124	26	31.128352322725	29.725843253801
06037576601	247	32	39.6444352994858	59.2119619652326
42101030502	295	26	44.4604888179366	70.718739998962
42045409300	1054	489	217.978373162929	252.669667657308
42101031900	189	20	24.1443275353792	45.3079385078096
34017000800	106	12	14.160699823432	25.4108014911525
34023000200	576	57	99.6424499991971	138.081336404753
34017007800	1046	215	218.108313185063	250.751871318354
34017013100	90	7	8.46869408715817	21.5752088132427
34017005400	780	65	108.204304665363	186.985143048103
34017002900	141	16	25.0795066855943	33.8011604740802
34013002400	231	34	36.6334153078179	55.3763692873228
34003031400	451	45	62.4699030307799	108.115768608583
34013009000	158	21	21.4786774611048	37.8764776943593
06059021917	138	21	27.1824164794468	33.0819868469721
06059075605	214	46	46.1912664117287	51.3010520670437
06037601100	1086	217	207.79074805569	260.340853013128
06037702803	2072	518	377.631113896058	496.70925178932
06037237102	384	46	88.6809546436488	92.0542242698353
48439111524	2258	620	748.36448430192	541.298016670021
06037185320	841	122	149.948570126523	201.608340132634
26125194300	250	67	68.9596732618994	59.9311355923407
53061041806	717	170	182.957268537182	171.882496878833
53061041605	231	48	67.347231443879	55.3763692873228
42017100207	2198	67	358.630466907142	526.91454412786
06059001901	381	65	79.5003491093025	91.3350506427272
06037211410	779	60	116.457402224931	186.745418505734
06037212410	1355	95	173.785325912563	324.826754910487
06037211804	486	44	58.3110355579554	116.50612759151
06037208610	293	31	59.670736856226	70.2392909142233
06037212610	843	178	152.946074603106	202.087789217373
48113019019	563	179	163.019536993689	134.964917353951
34023005000	191	24	31.2481166449828	45.7873875925483
34023007500	295	32	46.7138687316351	70.718739998962
34023000404	96	25	20.2294611081988	23.0135560674588
34023004900	1573	204	259.514728097562	377.086705147008
06037554403	674	107	123.852373655165	161.574341556951
51153901900	739	180	215.447327804747	177.156436810959
51153900404	388	75	122.589125107436	93.0131224393128
51059460501	1215	243	253.608098144657	291.265318978776
51059440502	1534	456	441.942621287333	367.737447994603
51153901232	158	50	32.3051791240389	37.8764776943593
36061008000	3525	229	489.201422790413	845.029011852004
36047051300	311	11	28.6420623816277	74.5543326768718
36047003300	916	300	244.725209321661	219.587680810336
36081099705	149	13	17.2195918260501	35.7189568130351
36005021602	364	104	75.9521229606596	87.2597334224481
36061006600	426	30	53.551285568179	102.122655049349
36061009100	1602	121	246.786042062128	384.038716875719
36081061601	35	5	7.9086371064976	8.3903589829277
12011042302	2870	601	642.488590564831	688.009436600071
17063000103	535	231	221.971235115797	128.252630167609
17197882701	592	102	168.539846590795	141.916929082663
06037670003	785	124	162.780283669981	188.18376575995
06037620904	369	43	62.2967284971734	88.4583561342949
17031823803	496	63	63.6921663544928	118.903373015204
06037134104	368	69	102.429922234075	88.2186315919255
06037269903	386	109	68.0022547850612	92.533673354574
06037702901	2012	289	371.301105308142	482.325779247158
06037217200	1990	381	447.627146661901	477.051839315032
06037267200	1511	181	245.620817084517	362.223783520107
06037296220	721	75	111.874151833237	172.841395048311
06037482502	156	24	29.1298799080091	37.3970286096206
06059076101	3089	816	782.836938199231	740.509111378962
06037124000	383	95	82.2376567361593	91.814499727466
06059062612	725	109	170.380166657511	173.800293217788
12086015300	536	79	111.821744256902	128.492354709978
10003016100	186	14	35.2416555011609	44.5887648807015
10003016301	323	108	128.200524488696	77.4310271853042
06059074406	1456	147	288.305967071502	349.038933689792
06059075003	848	148	150.155053285487	203.28641192922
06059075100	836	98	164.871959311622	200.409717420787
06059062621	1948	445	503.756078216759	466.983408535519
26163538100	150	21	21.8545138373116	35.9586813554044
26163541500	135	45	40.918537019664	32.362813219864
26163575600	419	58	111.24685290891	100.444583252763
06059001202	427	68	95.4398085080593	102.362379591718
17031830005	1175	248	412.682163840744	281.676337284001
42101009802	552	90	138.496532687587	132.327947387888
42101031000	405	46	62.580789378236	97.088439659592
17031300500	417	71	73.9454950780993	99.9651341680243
12086005303	565	31	62.2447227851935	135.44436643869
06059042335	302	53	51.2847298880671	72.3968117955476
06059063010	566	65	111.927800186585	135.684090981059
26163557300	79	16	25.5026130788832	18.9382388471797
12099006802	422	115	104.176079577652	101.163756879871
42101024100	603	82	109.229267341902	144.553899048726
42101025600	113	11	15.6029830272649	27.088873287738
42101030000	462	51	77.3090817667328	110.752738574646
42045400802	104	10	19.2677863655222	24.9313524064137
17043841003	260	40	47.9516315989065	62.3283810160343
17043841111	518	92	98.4416840572383	124.17731294733
06075045200	250	14	29.8721849082346	59.9311355923407
53053061900	233	55	43.9274457140855	55.8558183720616
10003014703	303	57	76.2574029534398	72.6365363379169
06037192700	497	85	94.7123112533009	119.143097557573
48439111541	298	72	97.2467943206616	71.4379136260701
06059032056	380	117	101.042693074584	91.0953261003579
36061018300	580	90	102.660322715892	139.04023457423
36081007300	258	33	30.7629903830027	61.8489319312956
34007606800	282	43	60.2664818593143	67.6023209481603
34015501201	691	251	232.19758076861	165.64965877723
34005702917	34	4	6.13721909804801	8.15063444055834
17031811600	1402	321	472.818644494353	336.093808401847
17031640100	299	64	72.8832876448438	71.6776381684395
12011020320	1561	259	410.674388698628	374.210010638575
34035053805	511	150	159.370891810126	122.499241150744
34003017300	365	41	49.4658531299927	87.4994579648175
34027041000	573	111	104.1376426969	137.362162777645
34013021000	192	25	32.3074458259964	46.0271121349177
34031124401	1080	153	183.185449482311	258.902505758912
53033021802	663	188	169.892761238828	158.937371590888
53033001900	510	121	112.167149361526	122.259516608375
48439102601	1514	392	422.033795565918	362.942957147215
48439104300	1770	443	584.916612084811	424.312439993772
12011050100	1632	241	372.489423255292	391.2304531468
06037267502	321	45	50.7172240281196	76.9515781005655
06037191204	82	12	17.1030775836485	19.6574124742878
06037700700	681	41	117.778918675815	163.252413353536
06037195901	139	23	20.5713923736216	33.3217113893414
06037191120	375	59	75.4210814956122	89.8967033885111
06037124105	600	105	122.518303845782	143.834725421618
06037302302	749	116	142.470406587834	179.553682234653
17031813600	440	116	96.0497289264438	105.47879864252
17031843100	333	137	95.5948921883365	79.8282726089978
17031260100	286	68	75.9676662516137	68.5612191176378
26125134000	428	192	163.045875450657	102.602104134087
26125144600	78	56	25.0423332515782	18.6985143048103
06037550602	1056	178	235.952760336556	253.149116742047
06037543306	2616	631	726.933563244677	627.119402838253
06037571200	1070	211	256.902439269706	256.505260335218
06037554204	520	106	107.313215375597	124.656762032069
06037533603	707	110	140.834609943617	169.48525145514
06037551700	329	54	71.389931597422	78.8693744395204
06037554519	471	167	137.797002850013	112.91025945597
17089852906	487	81	146.193928108944	116.74585213388
12086008805	573	99	122.314392998907	137.362162777645
12086014100	646	24	149.746582931048	154.862054370608
12086004703	1001	245	253.932906003419	239.964266911732
06037603704	436	122	105.961546576484	104.519900473042
06037603302	971	189	218.357151917738	232.772530640651
10003002600	178	19	32.9832333698355	42.6709685417466
10003012900	560	91	108.230532113668	134.245743726843
36061022800	352	52	57.1728023919602	84.3830389140157
26125135200	394	100	113.554179517085	94.451469693529
26099226400	2170	905	1031.27643296149	520.202256941517
17031720600	169	22	26.9151612847319	40.5134476604223
12086007606	191	19	36.0957856468833	45.7873875925483
36103147003	708	108	119.307277878771	169.724975997509
36103146001	538	79	135.933969421115	128.971803794717
36103123101	22	4	5.87857904704245	5.27393993212598
36103145903	166	35	35.4606421075994	39.7942740333142
48439113623	1110	767	612.57468326991	266.094242029993
12011070208	270	67	61.7076530095987	64.725626439728
17031081000	1460	166	278.693109730539	349.99783185927
17031821200	1278	261	293.013032119539	306.367965148046
18089030500	402	47	80.6490087977168	96.3692660324839
48113019037	368	43	66.2346084409752	88.2186315919255
48113018204	378	93	101.049472914211	90.6158770156192
48113014136	837	144	198.936448286198	200.649441963157
48439101403	453	112	99.6910886155067	108.595217693321
36047053400	238	25	25.5340425619937	57.0544410839084
36047055400	350	97	60.3104066630523	83.903589829277
34029715401	292	52	52.3333792871076	69.999566371854
36047044200	57	6	8.82265431116202	13.6642989150537
36047047600	193	11	15.29041561548	46.266836677287
06081601604	3050	807	924.063861424314	731.159854226557
48439111553	2245	1001	812.118326425019	538.18159761922
48113019301	86	14	16.9399686984727	20.6163106437652
48439111551	823	250	315.110662420232	197.293298369986
25009251600	433	76	71.5997019939378	103.800726845934
36081069300	375	32	66.2855185714399	89.8967033885111
06001407500	232	26	46.0242455305613	55.6160938296922
06001408800	612	113	130.388837919847	146.71141993005
06001401500	185	25	35.359440434341	44.3490403383321
53033022604	1468	225	363.439757896578	351.915628198225
53033031206	29	3	8.71705075715837	6.95201172871152
34035053000	218	26	39.8130679557709	52.2599502365211
34017001000	38	4	5.25295939754057	9.10953261003579
25009260200	323	70	70.2175838443909	77.4310271853042
53053062500	475	123	92.9743422111244	113.869157625447
06081602600	602	137	137.439023806456	144.314174506356
06081607800	199	32	39.9031393516883	47.7051839315032
17031804406	405	116	93.58330192264	97.088439659592
17031829302	989	213	251.985870702135	237.0875724033
17031040800	94	13	17.6307921437022	22.5341069827201
06037401603	245	99	86.4368906874489	58.7325128804939
17197882300	217	50	56.0218283281346	52.0202256941517
06037900701	866	197	241.48911503101	207.601453691868
12086010500	1245	379	411.501452087283	298.457055249857
42101017400	189	26	28.9023550531249	45.3079385078096
26125160300	655	51	97.6467759227222	157.019575251933
06037920043	857	258	376.194369893441	205.443932810544
51683910100	783	228	242.304664845149	187.704316675211
54037972505	2207	129	696.190109586336	529.072065009184
10003015900	84	10	17.6779060375449	20.1368615590265
06081604400	1387	174	256.949524225551	332.497940266306
06075011300	255	10	35.8407888009948	61.1297583041875
06059087403	437	73	123.973140611196	104.759625015412
51013980100	689	157	167.835965904442	165.170209692491
06059075404	784	188	193.72711173664	187.94404121758
51059460702	598	145	138.980073822404	143.355276336879
17097864101	877	132	295.159541495506	210.238423657931
12099005921	361	45	77.7894576358789	86.54055979534
11001007808	197	32	22.2302059875211	47.2257348467645
24033806708	326	87	81.0646837630455	78.1502008124123
24031706012	3134	1125	988.846090879239	751.296715785583
24031700826	1434	258	353.299891082318	343.764993757666
12086008306	554	112	117.891229924143	132.807396472627
12086010900	320	43	73.3093816417341	76.7118535581961
34017007000	815	63	118.369279065576	195.375502031031
36047052500	509	48	53.1774157395587	122.019792066006
34017004900	315	56	41.0116521132183	75.5132308463493
34017014200	441	33	88.7573891525762	105.718523184889
36061011100	2412	209	385.111623089606	578.215596194903
34023003800	177	44	35.5317200656911	42.4312439993772
34017001300	87	10	17.2714425179718	20.8560351861346
53061053102	1304	623	544.957143149365	312.600803249649
06001433200	2597	649	637.841137021615	622.564636533235
42045406300	376	46	78.9075451229482	90.1364279308804
34023006800	366	91	75.9994564269374	87.7391825071868
17043840908	427	83	131.154940046356	102.362379591718
48113009609	374	77	155.245936055953	89.6569788461417
48113009608	1934	1194	908.362338692111	463.627264942348
06037131300	88	9	15.1599714805367	21.0957597285039
48113014135	485	193	142.830955763095	116.266403049141
53053060500	303	83	53.9209295699532	72.6365363379169
36085020804	110	15	19.0196478045011	26.3696996606299
34023003203	308	44	40.348746114456	73.8351590497638
17031672000	390	80	109.023884734941	93.4925715240515
17031730600	267	64	61.7223015367354	64.0064528126199
17031560900	567	106	139.901316842831	135.923815523429
17031671500	371	115	120.371312818995	88.9378052190336
17031671100	236	102	78.2974375638372	56.5749919991696
36047058000	217	12	27.6521112558243	52.0202256941517
36047001800	1542	104	216.181735536381	369.655244333558
36047007200	52	5	9.77094467344329	12.4656762032069
36047009600	146	7	18.2142444568332	34.999783185927
34013000500	325	26	30.3531030305792	77.9104762700429
17031661100	325	10	50.7915947318038	77.9104762700429
17031815400	914	145	202.900113445364	219.108231725598
17043844402	1308	350	381.423801375695	313.559701419127
06059052505	518	54	74.9963317709035	124.17731294733
06037480500	638	118	155.733818658119	152.944258031653
48439113923	858	213	242.617012096119	205.683657352913
06037109100	1461	409	459.385436307562	350.237556401639
12099007501	2466	368	490.676968615472	591.160721482849
06037104204	260	52	67.0765526557515	62.3283810160343
48113009105	978	128	247.634431383909	234.450602437237
48113008200	888	103	149.210297061879	212.875393623994
48085030513	2445	1295	803.441053463077	586.126506093092
48113019038	3320	547	717.798816522892	795.885480666285
06037533803	648	111	140.628499841817	155.341503455347
06037104500	231	46	42.7682874468627	55.3763692873228
06037121210	147	26	25.4886439674716	35.2395077282963
26099230300	1542	382	470.069660001949	369.655244333558
26099225100	1566	537	371.356658333326	375.408633350422
26099228000	2287	414	563.56117036675	548.250028398733
48439113220	1211	347	338.724841462276	290.306420809298
17197882000	2975	514	644.779033145332	713.180513548854
17097863904	577	153	148.915613246574	138.321060947122
48113018402	434	114	128.382388446996	104.040451388303
48113013615	1342	307	390.440418213499	321.710335859685
48113012601	507	134	135.036119879143	121.540342981267
48231961200	1402	633	620.647760310011	336.093808401847
26093722300	354	154	140.776263002629	84.8624879987545
26093742201	262	105	70.7037416470975	62.8078301007731
42101006000	490	56	84.2042159849424	117.465025760988
06013327000	5938	1229	1618.23957984642	1423.48433258928
06013333101	72	23	21.1543020755276	17.2601670505941
06059087901	366	60	74.9259609626705	87.7391825071868
12011030903	660	73	105.472237720994	158.218197963779
06013314104	222	57	61.6725509353543	53.2188484059986
06075011200	335	16	46.7371827920937	80.3077216937366
06013313206	187	54	63.3678312223312	44.8284894230709
06013313102	1120	417	410.601677664561	268.491487453686
12086000710	432	58	80.629026680026	103.561002303565
24033807200	1621	363	455.120273209987	388.593483180737
24033804001	294	63	76.2061468202097	70.4790154565927
11001004801	552	72	88.3663981063771	132.327947387888
11001004901	562	111	81.517642982017	134.725192811582
11001002301	147	27	31.480186148881	35.2395077282963
11001008301	329	47	69.8010313071705	78.8693744395204
42101010700	178	18	23.833770906976	42.6709685417466
42101031401	449	54	76.6622676281895	107.636319523844
48113019013	1050	186	154.08628538626	251.710769487831
48113018505	451	106	123.224477321599	108.115768608583
51059422402	1018	301	314.752969361758	244.039584132011
06081984300	4250	350	761.22718647303	1018.82930506979
34025804800	1063	237	262.369161259134	254.827188538633
48113014308	609	154	140.709279674725	145.992246302942
34027043800	864	76	137.435535549307	207.12200460713
34027041704	1622	127	320.325567217091	388.833207723107
12086007101	245	51	46.9929933986953	58.7325128804939
12086980300	1442	239	344.321292195644	345.682790096621
36103158107	2628	827	849.269809989413	629.996097346686
18089030800	495	152	110.866286536404	118.663648472835
18089030300	862	35	184.850654768417	206.642555522391
18089010302	48	19	16.3876843018549	11.5067780337294
18089041200	884	299	333.753547594973	211.916495454517
34027044501	4688	1689	1304.12781570483	1123.82865462757
12099003400	736	79	113.758885504303	176.437263183851
12099005101	582	62	97.4208304615789	139.519683658969
06059001103	781	130	176.635871335913	187.224867590472
25021410300	67	34	36.680206646661	16.0615443387473
25017339100	336	39	50.4995299442397	80.5474462361059
25017333400	414	53	108.693329794882	99.2459605409162
25017337202	729	85	145.478528734094	174.759191387266
51179010204	30	9	8.14221492440845	7.19173627108089
06037240200	499	84	115.406166074721	119.622546642312
06037600602	1821	409	610.065178018821	436.53839165461
48439111005	1065	367	387.81251002271	255.306637623371
17031010502	81	23	16.6997755983443	19.4176879319184
17031806004	2831	552	693.635852454663	678.660179447666
06037401101	483	110	108.212741106282	115.786953964402
55059000400	235	61	59.8607542697244	56.3352674568003
17031809400	1521	175	252.637410829108	364.621028943801
36103145804	2111	482	451.910545825815	506.058508941725
12099000102	740	54	118.610373293811	177.396161353329
12099005934	359	64	70.1327476641615	86.0611107106013
12011020206	202	60	40.2789044039305	48.4243575586113
12011060111	1104	418	306.971485729881	264.655894775777
12099007716	1150	189	262.776682134874	275.683223724767
12011020326	449	96	97.6437219874046	107.636319523844
12099007767	624	149	120.107596000917	149.588114438482
12099006201	644	94	137.361270949845	154.38260528587
17031823101	465	65	82.9223726653375	111.471912201754
17043845803	244	65	106.080078231931	58.4927883381245
12086017600	593	93	122.519334074936	142.156653625032
36085013302	570	64	87.8237764376562	136.642989150537
36085009700	283	23	62.9868928550148	67.8420454905297
17097865502	253	76	64.7096555399087	60.6503092194488
17097865801	635	126	148.09617071567	152.225084404545
53053071602	244	60	71.802220621817	58.4927883381245
26099256600	506	102	107.388925960649	121.300618438898
26163532600	2312	510	548.983713593874	554.243141957967
26099264200	74	19	20.4970005059714	17.7396161353329
26099223400	270	97	105.76415658079	64.725626439728
26163524900	116	6	12.7654152611226	27.8080469148461
26099256700	128	25	31.6234105764084	30.6847414232784
26163505500	390	57	128.740014308153	93.4925715240515
06037651221	677	92	120.334838662506	162.293515184059
12099008202	135	54	50.7369985418697	32.362813219864
17031180100	532	63	127.115657623676	127.533456540501
51510200303	816	149	190.812750870587	195.6152265734
51510200201	911	191	192.842376960703	218.38905809849
51059470400	147	12	31.584639634409	35.2395077282963
51013101500	1514	127	269.642022646225	362.942957147215
24031705300	50	7	9.10357175242976	11.9862271184681
51510200107	513	82	136.894923652697	122.978690235483
11001005600	1480	169	299.485530571558	354.792322706657
11001000901	618	109	158.96768269899	148.149767184266
51013102500	726	114	146.678908589631	174.040017760157
24031704804	1413	244	285.471692911937	338.73077836791
11001001302	561	93	90.7771907107873	134.485468269213
11001002702	302	46	57.8314457315052	72.3968117955476
26125144500	388	91	120.788470342204	93.0131224393128
26125150300	310	62	79.7283083045797	74.3146081345025
26125128400	445	84	171.762268801609	106.677421354366
26125141000	472	183	168.038508056162	113.149983998339
26163598000	71	22	18.2108677933207	17.0204425082248
17031826301	367	117	85.1332446663152	87.9789070495562
36059521601	393	31	49.8928526091484	94.2117451511596
36103169800	1237	196	269.741352135462	296.539258910902
36061015100	610	43	70.6953191949063	146.231970845311
17031770602	1708	464	499.152930342203	409.449518366872
48439113814	1168	574	511.603022733394	279.998265487416
17031301100	158	28	22.865513909116	37.8764776943593
17197883306	116	46	44.5070260872342	27.8080469148461
17031660500	236	51	51.4275095376096	56.5749919991696
17031813801	1552	298	403.311844103188	372.052489757251
24031701221	448	32	138.850988874323	107.396594981475
36047008000	210	36	29.5951071541716	50.3421538975662
36005008600	160	10	21.7259760853314	38.3559267790981
36081024300	358	40	51.8315814528213	85.8213861682319
36047117601	99	13	19.4564288689239	23.7327296945669
36081011600	85	7	7.9865184449915	20.3765861013958
36005017300	246	29	26.4876520745894	58.9722374228633
34003038300	305	44	52.1873742347597	73.1159854226557
36081094203	122	22	21.8986161109151	29.2463941690623
36047043300	165	17	22.35300311772	39.5545494909449
36081013000	99	7	17.654520487175	23.7327296945669
36047008200	114	21	16.9995951003328	27.3285978301074
36059404300	259	29	43.7818004594581	62.088656473665
36081028500	277	13	29.3141950597566	66.4036982363135
36081009400	150	19	20.1891973768826	35.9586813554044
17031671200	100	49	36.1222709917895	23.9724542369363
51059432800	1398	246	339.512011977959	335.134910232369
42017100201	1134	184	301.332728581672	271.847631046857
36005001900	843	96	109.181541678012	202.087789217373
36005015700	165	42	27.8696528753551	39.5545494909449
36005006900	204	19	29.7863705968098	48.90380664335
06059074702	606	75	136.094700632682	145.273072675834
06037535901	551	108	166.269191949134	132.088222845519
06037209520	685	155	132.635342619739	164.211311523014
06037602505	170	32	38.0870313627538	40.7531722027917
26163570500	79	24	14.4501051935526	18.9382388471797
26163574000	520	111	131.465558225504	124.656762032069
34017015500	540	85	89.6525411724925	129.451252879456
36061011700	840	61	105.175681340274	201.368615590265
34035051700	711	53	94.0296479720467	170.444149624617
48439113116	333	106	96.4030000687017	79.8282726089978
36081004300	108	9	12.7193382665729	25.8902505758912
48113016002	200	38	56.3102810180454	47.9449084738726
36103158108	937	516	337.66948287326	224.621896200093
06037197600	370	54	51.9270934029393	88.6980806766642
06037191901	818	123	160.865890746437	196.094675658139
06037217001	557	49	80.0062529343484	133.526570099735
53053070309	934	539	400.207457839835	223.902722572985
53061040100	568	138	145.615672614892	136.163540065798
53061041202	992	333	284.508043345778	237.806746030408
53061041808	199	46	56.7877170531711	47.7051839315032
17031030200	404	57	71.0128945356914	96.8487151172226
17111871004	185	46	53.4749254910917	44.3490403383321
24033801500	630	160	169.651366009132	151.026461692699
53033010100	557	205	151.953632451886	133.526570099735
53033009400	453	87	98.8839749763099	108.595217693321
26099241900	411	134	109.407269745659	98.5267869138081
26099224600	456	206	129.952683292587	109.314391320429
06059099506	429	148	79.3705204852373	102.841828676457
34007611400	51	11	13.4733568437619	12.2259516608375
06037553502	1625	344	505.588348311682	389.552381350215
26147636000	1332	369	455.701135942507	319.313090435991
48439113207	36	6	9.74287699907471	8.63008352529706
17043846524	3578	2346	1608.96270721617	857.73441259758
48439113001	1696	644	678.964052692058	406.572823858439
06037650604	455	73	105.177790880285	109.07466677806
06037603500	363	62	79.498428235362	87.0200088800787
25021418004	478	71	78.9232596950005	114.588331252555
25025092101	931	205	185.964527367565	223.183548945877
25023510900	928	132	156.829265205167	222.464375318769
06037204410	326	49	56.8383248916881	78.1502008124123
25025071101	898	86	132.179993731431	215.272639047688
25009208300	1087	262	275.20037518255	260.580577555497
25025070900	132	14	21.4259768021833	31.6436395927559
25025110502	276	35	40.473309137295	66.1639736939442
06059052422	3319	799	953.419228169837	795.645756123915
06059032028	1585	237	319.519041390981	379.96339965544
26163590500	104	14	15.1964983700877	24.9313524064137
34013001000	456	74	81.0209547957527	109.314391320429
06037530500	744	89	134.953983600507	178.355059522806
06001423300	139	29	22.9413159806014	33.3217113893414
06013321200	1421	540	457.394959008704	340.648574706865
06001421800	23	1	3.16892404935839	5.51366447449535
42091205807	316	132	114.731487991537	75.7529553887187
42029302101	1423	232	306.12645724116	341.128023791603
42029301000	298	27	64.4917991935705	71.4379136260701
42017104701	477	111	109.668916068062	114.348606710186
42029304300	58	7	12.0042136662074	13.904023457423
17111871307	114	29	20.6992277818022	27.3285978301074
48121021743	1000	185	249.56343384053	239.724542369363
48121020109	384	73	119.313532085622	92.0542242698353
42101007102	181	19	26.2752870903981	43.3901421688547
42101001201	206	10	28.0907384471711	49.3832557280888
24033802501	276	48	45.3939517263736	66.1639736939442
48231961300	1742	616	739.926164654729	417.60015280743
48231960400	76	18	23.5555792006104	18.2190652200716
51510200103	358	74	75.759706093508	85.8213861682319
24033803516	1050	324	491.009635408477	251.710769487831
06001428700	905	117	203.329297862099	216.950710844273
06001427600	88	12	18.7916042280074	21.0957597285039
06001402900	1609	106	274.797154098085	385.716788672305
33015107100	846	287	286.121823326392	202.806962844481
34017007400	1780	354	306.455870316286	426.709685417466
51059481900	547	94	101.664546518874	131.129324676041
51059480505	535	86	127.397833663637	128.252630167609
51107611019	676	112	162.636497543467	162.053790641689
48439121604	795	162	175.117565827004	190.581011183643
48113004600	338	62	51.232670851409	81.0268953208446
42017101405	674	129	183.456871206798	161.574341556951
51179010404	158	58	69.6007939915439	37.8764776943593
26163516700	103	16	18.3310029678937	24.6916278640444
48085030603	2133	715	760.056702981893	511.332448873851
53061051925	743	184	221.605732125511	178.115334980437
53033022605	142	30	29.1439754142003	34.0408850164495
06037127400	1863	256	389.246820221036	446.606822434123
06037502401	292	56	68.7903161987526	69.999566371854
06037533106	145	32	27.8128837865505	34.7600586435576
51153901224	51	19	13.080771855517	12.2259516608375
48497150601	299	118	66.665420562471	71.6776381684395
51059422202	233	84	52.2644607214626	55.8558183720616
51510202001	332	43	53.4772233310205	79.5885480666285
51683910302	865	196	221.196594016822	207.361729149499
24031706005	117	14	27.320927668008	28.0477714572155
51061930302	2272	1087	1132.77664091067	544.654160263192
12086009047	21	6	5.32079624528285	5.03421538975662
42029302703	324	49	87.6140080827918	77.6707517276736
42029304000	2202	308	619.670443746771	527.873442297337
17097861106	1543	449	431.355813871497	369.894968875927
06001404000	319	41	55.8833376914541	76.4721290158267
06001402600	155	30	29.4705539820032	37.1573040672512
06001401100	753	95	138.784863804266	180.51258040413
06075061500	7965	647	1443.98649915669	1909.40597997198
06075040100	342	9	36.9342423610112	81.9857934903221
06075011100	609	37	84.004552074843	145.992246302942
36059519704	877	177	141.661445101575	210.238423657931
36081006502	201	6	25.9155127130716	48.1846330162419
36059519000	253	36	35.9705960953101	60.6503092194488
06001450701	87	16	16.4219462127174	20.8560351861346
34013008200	992	322	224.314195957794	237.806746030408
34039036301	1491	300	331.810017323411	357.42929267272
34029713401	765	195	185.041980615734	183.389274912563
34023007203	110	31	20.5659853913703	26.3696996606299
17031805901	526	123	170.361311208349	126.095109286285
26125193400	322	76	103.680037191663	77.1913026429348
26125150100	2143	632	752.659167290476	513.729694297545
25021419800	925	208	209.309914954547	221.745201691661
06001403100	1972	226	370.792504255771	472.736797552384
48113013625	308	52	55.4026611266689	73.8351590497638
17043841110	200	54	56.2556607949864	47.9449084738726
48121021722	355	64	104.927461039527	85.1022125411238
48121021502	242	39	58.1245634425865	58.0133392533858
06037209200	2378	239	445.063656029796	570.064961754345
06037208000	862	119	161.273555138641	206.642555522391
48113016513	627	165	206.014944561482	150.30728806559
48439111542	67	13	17.0079228278862	16.0615443387473
25017312400	215	40	28.6291049067565	51.540776609413
25017314200	120	29	38.667096660381	28.7669450843235
24017851001	512	244	204.907127336273	122.738965693114
17031190602	347	44	59.7465235601259	83.1844162021689
17097861201	354	113	133.931674680081	84.8624879987545
34007604300	378	52	74.413043395126	90.6158770156192
34023001416	649	58	113.66669926423	155.581227997716
34013020500	203	19	33.3735326303321	48.6640821009807
51059440202	1277	373	285.765632184954	306.128240605676
51059420100	194	38	45.0796952544471	46.5065612196564
36061015700	461	31	50.3216890868697	110.513014032276
36005019700	305	64	50.6447518155842	73.1159854226557
06037481300	237	40	56.5251952011173	56.814716541539
06037403403	240	86	95.0399508121446	57.5338901686471
25009209100	910	81	130.959411807396	218.14933355612
25017350400	138	10	17.6802607929692	33.0819868469721
25025060501	301	20	37.4429550869886	72.1570872531782
55059000601	1427	773	419.54410362142	342.086921961081
17031803008	365	62	120.421677657245	87.4994579648175
25017368200	957	102	223.975931842493	229.41638704748
25017368400	402	64	77.1675011620962	96.3692660324839
25025130402	552	165	173.5158009855	132.327947387888
25021402200	50	5	9.02268203257833	11.9862271184681
12086001301	1504	293	261.949183515382	360.545711723522
06037431800	920	96	153.873498877654	220.546578979814
51059432300	139	56	44.5752170857808	33.3217113893414
06037430723	171	45	43.8440124524728	40.9928967451611
26163573300	308	77	75.9903006922863	73.8351590497638
26163574202	184	34	49.4870719990543	44.1093157959628
17031240200	78	6	12.1597365015169	18.6985143048103
17031062800	269	13	44.2290579472463	64.4859018973586
17031220300	176	25	29.4743228566221	42.1915194570079
17031824123	1001	267	269.686093308753	239.964266911732
24031703403	50	7	9.09846978376362	11.9862271184681
17111871600	213	46	46.0079069690311	51.0613275246743
17031806600	2254	128	443.075487734361	540.339118500544
24031700812	124	19	26.0306373193288	29.725843253801
06037273502	448	44	59.2992141831239	107.396594981475
06037600801	357	55	73.3834587446554	85.5816616258625
06037265304	106	16	24.9751217368381	25.4108014911525
06037533300	252	37	34.654068865262	60.4105846770794
06037600704	291	52	67.1498723737508	69.7598418294846
06037570501	445	77	93.3114190061445	106.677421354366
17197883206	596	149	180.282220465344	142.87582725214
17197882801	1633	256	540.545157126567	391.47017768917
36061012100	1669	234	339.516189227988	400.100261214467
17031824119	467	86	140.186908321978	111.951361286492
48113008705	321	174	108.494411710178	76.9515781005655
06037128302	1399	158	292.109820168827	335.374634774739
25021400400	374	27	56.0339105314403	89.6569788461417
25021400300	215	26	35.1478504948355	51.540776609413
25025000401	98	8	12.4945739506643	23.4930051521976
48121020112	1516	215	439.542476995848	363.422406231954
34031246202	370	122	104.98473302823	88.6980806766642
26099230900	260	53	92.3321520581023	62.3283810160343
48113014113	303	53	73.4634354282406	72.6365363379169
48113014403	568	141	144.838811943048	136.163540065798
53053072505	1292	580	499.956471347174	309.724108741217
51013101603	1705	436	409.990683323554	408.730344739764
34013013500	406	61	73.9422902931464	97.3281642019613
34031264102	1228	338	242.155542247905	294.381738029578
36047043200	161	18	19.3440136072286	38.5956513214674
36047038600	187	17	30.0513396031565	44.8284894230709
36047058200	118	23	18.4912145595995	28.2874959995848
36047030800	229	46	34.6108186075176	54.8969202025841
36059518000	724	92	139.537104816244	173.560568675419
26099228100	523	89	113.651549925752	125.375935659177
17031250800	668	144	187.299212094812	160.135994302734
17031230500	524	130	111.323766056143	125.615660201546
36103158708	397	126	106.270636986973	95.170643320637
06037265305	478	67	84.4043415962817	114.588331252555
06037271902	460	60	75.914287353613	110.273289489907
06037267300	618	77	100.889471887292	148.149767184266
51059440800	123	33	33.7432446587146	29.4861187114316
51059452501	1281	250	292.292736500089	307.087138775154
48113010804	514	118	138.537121011291	123.218414777853
51013100800	156	41	37.157505839107	37.3970286096206
24033807102	588	219	143.040129144859	140.958030913185
53061041704	1216	303	313.088802484937	291.505043521145
06081604200	289	27	66.4135207167155	69.2803927447459
48113019502	499	47	116.260595380399	119.622546642312
51059451601	1045	168	202.08691108624	250.512146775984
26147643000	48	32	37.0800884954316	11.5067780337294
26147627000	165	66	49.9887482686705	39.5545494909449
34003039300	476	40	77.9933311996063	114.108882167817
36085022800	114	40	22.5875635256244	27.3285978301074
48113005300	586	54	86.0274422375318	140.478581828447
48113010101	295	51	50.0008632888701	70.718739998962
06059063400	1193	208	256.672394899696	285.99137904665
06059086306	404	74	87.4157049580161	96.8487151172226
06013337300	245	77	66.7520934694825	58.7325128804939
06013324002	1979	370	520.487374529427	474.414869348969
06059052511	691	116	126.105639814276	165.64965877723
12086007901	800	117	146.372098051839	191.77963389549
42101027401	275	29	35.2153143702973	65.9242491515748
34039033500	753	116	136.550060950369	180.51258040413
36047025100	108	8	11.622233592169	25.8902505758912
36047029300	89	6	11.3879014363991	21.3354842708733
36047038500	138	7	13.7709854942058	33.0819868469721
36047150200	90	3	8.37797162765059	21.5752088132427
12086017400	830	207	236.465905980412	198.971370166571
17031750400	310	40	62.6533943104429	74.3146081345025
10003010101	682	149	119.480690535485	163.492137895905
42045406801	550	149	185.331605942752	131.84849830315
42045406201	283	53	71.3746447147878	67.8420454905297
42029311700	415	37	89.9274810241713	99.4856850832856
10003013904	613	101	136.333124223969	146.951144472419
48439113519	950	299	321.757082358694	227.738315250895
48085030702	2017	372	488.116269245026	483.524401959005
12099007725	432	59	84.6997904810996	103.561002303565
34007609203	256	68	114.52948970531	61.3694828465569
34005701204	274	38	59.7767457843807	65.6845246092054
34007609202	226	32	39.3287609214219	54.177746575476
36081019000	87	14	17.5609080303068	20.8560351861346
36081028800	279	41	62.6094164425322	66.8831473210522
17043840704	222	50	66.3628649622875	53.2188484059986
24033806900	264	45	64.630607224331	63.2872791855118
42017101607	215	32	46.3420181962206	51.540776609413
42101036501	282	29	45.721625292843	67.6023209481603
42091210400	32	9	4.47356423239038	7.67118535581961
42091207001	145	26	38.4705779048319	34.7600586435576
48367140706	414	175	141.071014491793	99.2459605409162
18089042605	890	152	169.213488334635	213.354842708733
26163574700	367	164	121.765121541771	87.9789070495562
26163595200	92	24	19.4997481914166	22.0546578979814
42017101605	445	71	80.2780122996024	106.677421354366
48113019021	562	130	172.074023230635	134.725192811582
12086003100	362	61	70.5143194650886	86.7802843377094
17197880411	1184	167	389.619023229727	283.833858165326
17043841706	100	20	40.3335947437636	23.9724542369363
12099000407	1093	72	204.982070105643	262.018924809714
26125183200	203	33	58.5434469611204	48.6640821009807
26125183600	498	186	164.611891229269	119.382822099943
26125160600	774	419	264.192018265561	185.546795793887
26099231600	662	261	148.878211536345	158.697647048518
25021413401	254	45	55.046111977739	60.8900337618182
17031827100	329	52	61.2601192020706	78.8693744395204
06059011707	498	164	142.942741786776	119.382822099943
12011110600	918	149	195.106153720282	220.067129895075
12011110324	274	58	67.3652851265766	65.6845246092054
34007608209	146	28	45.0109015155075	34.999783185927
06037199700	860	63	145.802441837273	206.163106437652
06037532605	2305	366	474.518163157587	552.565070161381
26099245000	898	170	202.021803461729	215.272639047688
06037109400	50	20	16.6948717223196	11.9862271184681
06037300400	463	111	104.60334468841	110.992463117015
25025030500	190	5	26.3615131742779	45.5476630501789
17031806501	570	136	137.182109584071	136.642989150537
17031816200	1250	428	464.818109490194	299.655677961704
06081602300	2967	470	628.547644080669	711.2627172099
48439111552	382	83	79.743120862982	91.5747751850966
25025160601	445	55	78.9537258713206	106.677421354366
25017315100	918	193	224.011618543075	220.067129895075
25017353102	697	63	160.250975828151	167.088006031446
25025170601	400	54	72.8501638691354	95.8898169477451
25025170702	243	31	42.1792496347326	58.2530637957552
25025070402	658	54	95.9671615850022	157.738748879041
25025170701	98	7	16.9853044858299	23.4930051521976
25025000601	222	24	37.4140868607612	53.2188484059986
25017351403	165	22	30.5270504359873	39.5545494909449
17031804901	850	139	181.270524914159	203.765861013958
51059481104	37	7	6.67669663225636	8.86980806766642
48439114104	742	270	270.471341023124	177.875610438067
26125196500	689	65	158.410941464078	165.170209692491
12011010611	515	88	112.457063393758	123.458139320222
34039038000	496	81	90.4014415850849	118.903373015204
06059075812	833	181	210.704245919625	199.690543793679
06059075811	442	110	127.433138480149	105.958247727258
42101028200	971	132	184.379475260312	232.772530640651
12099004706	499	115	126.062563398358	119.622546642312
12086000206	1030	264	218.382524744794	246.916278640444
48113009104	148	34	50.0960378750314	35.4792322706657
48113009301	503	109	110.344090717353	120.58144481179
48113020100	733	250	241.973943809171	175.718089556743
06037207103	1198	67	184.015055796803	287.190001758497
06037503602	945	203	209.346788514989	226.539692539048
06059001705	390	75	82.1917705784061	93.4925715240515
26163583100	134	29	35.6620912573478	32.1230886774946
36059406701	1449	317	271.757151713525	347.360861893207
36059405700	419	149	93.9247514814892	100.444583252763
36081049302	314	31	36.1946032073144	75.2735063039799
36047021000	74	8	10.2202628612696	17.7396161353329
51510200104	551	50	110.693497685673	132.088222845519
34003030300	723	89	195.801960250867	173.320844133049
34003030200	606	59	69.375460868066	145.273072675834
25009217300	661	137	121.27370803199	158.457922506149
25009204600	66	8	9.8022824900171	15.8218197963779
36081000600	151	21	22.3931353717433	36.1984058977738
36047021500	158	11	20.0183168527231	37.8764776943593
36081027700	228	23	27.5127030831254	54.6571956602147
36081003700	227	16	34.2669068615242	54.4174711178454
34013016900	35	3	4.28926999740907	8.3903589829277
25009207100	171	15	25.921185622777	40.9928967451611
25009251700	501	154	142.898629622401	120.101995727051
25009250500	165	9	21.7061853507008	39.5545494909449
25009211402	1079	273	285.496631814766	258.662781216543
25009205800	183	16	33.9831507540711	43.8695912535934
12011010305	1009	202	200.9604862011	241.882063250687
06037108201	2055	1210	651.558353731996	492.633934569041
06037264103	334	31	56.8715273819454	80.0679971513672
06037900805	889	253	259.710856572705	213.115118166364
12086008701	153	24	27.8657738455638	36.6778549825125
06059087101	973	165	201.979530330681	233.25197972539
06059086802	592	142	137.925413964345	141.916929082663
42029302102	160	15	30.6403368971581	38.3559267790981
34027043500	270	44	47.5283819366415	64.725626439728
34027041601	109	19	16.8213242245245	26.1299751182606
42101038200	1523	351	309.602122310806	365.10047802854
48439122802	490	79	97.7689007726718	117.465025760988
34013004100	136	17	20.3309086422051	32.6025377622334
06001422200	311	48	47.6875589801966	74.5543326768718
06037302103	682	93	114.834790382594	163.492137895905
06037197410	60	5	10.8510814694226	14.3834725421618
48439113214	365	132	115.484814669104	87.4994579648175
48113000605	1808	232	354.180026792656	433.421972603808
48439113909	1599	316	396.133626410873	383.319543248611
17031010201	237	35	46.7537332645564	56.814716541539
17031040600	423	39	82.9472516622921	101.40348142224
17031161000	251	28	32.1585548116833	60.1708601347101
17031825400	538	115	120.850064738503	128.971803794717
17043840802	610	135	152.86972949131	146.231970845311
17031803007	185	59	69.9324842735552	44.3490403383321
17031060300	179	44	28.5109228125923	42.910693084116
17031031400	300	41	52.4702932109059	71.9173627108089
17031110501	177	14	29.5946717216968	42.4312439993772
26093744600	115	31	74.9659593634532	27.5683223724767
06037570203	1468	420	353.256713585477	351.915628198225
06037980015	274	76	66.9119103872379	65.6845246092054
48113018501	1533	391	442.81850664426	367.497723452233
06059042338	161	58	40.6200553763707	38.5956513214674
48113014601	706	220	235.635676172858	169.24552691277
48113013902	741	135	190.964857793246	177.635885895698
48113005400	830	154	216.768000701097	198.971370166571
12086018600	573	121	148.761452281155	137.362162777645
12086005103	143	41	27.7017839827904	34.2806095588189
48439113709	680	152	219.349062133984	163.012688811167
48121020308	478	89	189.088853419948	114.588331252555
06037408501	478	138	103.369467356064	114.588331252555
06037482800	361	45	73.6751022882187	86.54055979534
36119007900	570	130	93.1394175718253	136.642989150537
06059011710	270	64	57.9785777744019	64.725626439728
06037433304	794	240	227.721073324055	190.341286641274
06037432401	728	201	163.738898905141	174.519466844896
53053071403	154	33	43.2037138712215	36.9175795248819
26099224200	687	176	195.72897850912	164.690760607752
26099241300	484	13	21.7481684295418	116.026678506772
06037113422	111	31	30.7819841448926	26.6094242029993
06037134710	188	49	49.2320950302421	45.0682139654402
06075031100	327	20	55.9805602926336	78.3899253547816
36081011800	129	10	16.5132716858239	30.9244659656478
34013011100	426	89	87.9923614789824	102.122655049349
34013018300	1132	166	164.128480174091	271.368181962119
26099231400	150	42	43.8833589027752	35.9586813554044
53033010900	1519	202	292.846787404729	364.141579859062
53033010300	646	107	106.131799085962	154.862054370608
06037403405	302	100	79.5486437180994	72.3968117955476
06059074108	635	104	121.659762196557	152.225084404545
26163520700	5238	261	873.345330851363	1255.67715293072
36119006500	557	97	96.9412364361778	133.526570099735
06037403325	351	64	61.0723397019611	84.1433143716464
06037402501	164	8	19.0635207682596	39.3148249485755
06001441800	246	58	52.8720029036548	58.9722374228633
06001438203	1419	488	454.358484136014	340.169125622126
12011050402	769	204	197.383491697563	184.34817308204
12011091802	401	127	104.892402872591	96.1295414901145
17031221300	557	47	83.9918432610871	133.526570099735
12099000406	657	139	132.688332988216	157.499024336671
34015500203	843	68	163.62127366912	202.087789217373
48085031626	318	59	75.0969160896621	76.2324044734574
25017317203	701	141	178.685166042545	168.046904200923
25017315403	5	0	0.837805195652851	1.19862271184681
25017317301	173	51	57.098545560334	41.4723458298998
25017332100	144	27	21.3053240426695	34.5203341011883
25017338200	150	35	30.7865959872064	35.9586813554044
25017356701	171	17	27.6136990093453	40.9928967451611
25017370102	847	60	156.928896127339	203.04668738685
25017311900	178	19	29.852381830693	42.6709685417466
25017358100	43	12	11.4753852006332	10.3081553218826
25023525203	70	20	18.1318680217151	16.7807179658554
25017312200	235	44	64.4645354254413	56.3352674568003
17197880113	765	215	266.789903196878	183.389274912563
06037403316	230	51	63.8911378260502	55.1366447449535
48113019204	1484	201	357.728532585397	355.751220876134
48113019203	1142	170	236.677329128827	273.765427385812
48113013609	718	145	185.654470721816	172.122221421203
48113013618	520	115	124.012318005153	124.656762032069
48113007815	718	199	232.273318134928	172.122221421203
48085031663	45	17	9.40867696984228	10.7876044066213
48113004400	324	63	102.682129227157	77.6707517276736
48113018403	2101	397	660.773405735036	503.661263518031
12086000306	937	91	137.422648148098	224.621896200093
12011100202	455	72	94.1592693717258	109.07466677806
12011100300	777	151	156.691048057708	186.265969420995
12086003804	718	42	95.7350910520003	172.122221421203
36005040900	487	55	84.7575529015084	116.74585213388
06037195902	160	15	29.51198874604	38.3559267790981
26163506200	197	41	39.5693554148364	47.2257348467645
26163508000	947	160	275.189570953025	227.019141623787
06059042106	544	116	134.07925042111	130.410151048933
06059088106	859	153	193.35398806388	205.923381895283
53033005200	475	25	65.5594851214399	113.869157625447
48121021632	977	194	301.272282410436	234.210877894868
48121021518	1228	392	407.894681736318	294.381738029578
26163563700	744	154	197.559775309665	178.355059522806
33017084300	836	145	191.700538945579	200.409717420787
33017081500	534	147	144.378214210542	128.01290562524
24031703214	264	64	94.865422922186	63.2872791855118
24031703302	505	158	215.767875849496	121.060893896528
34029735101	744	156	220.124341147637	178.355059522806
17037000800	2711	801	1054.0341894526	649.893234363343
17043841113	486	75	136.423416857708	116.50612759151
48439106502	344	119	124.175408168346	82.4652425750608
06037294410	332	72	76.8109893204872	79.5885480666285
06037293302	800	109	170.090257937362	191.77963389549
06037212203	737	202	171.665864688031	176.67698772622
17031823302	1505	416	364.2912644774	360.785436265891
34013021300	303	24	42.5030668520733	72.6365363379169
34027044702	395	75	85.3196513372956	94.6911942358983
36047035400	718	68	108.380982199669	172.122221421203
12086012300	155	55	48.5319407361178	37.1573040672512
26125150500	99	16	18.3327751327521	23.7327296945669
26099267600	63	15	16.9070171783372	15.1026461692699
26125157800	884	133	209.216286323057	211.916495454517
26125170300	383	119	145.919683718811	91.814499727466
12086011008	213	53	69.85138107854	51.0613275246743
12086008602	240	47	44.3963339705389	57.5338901686471
12086018100	645	114	135.873881203041	154.622329828239
51059421800	672	135	153.504445798475	161.094892472212
12086011300	966	133	207.225867896151	231.573907928805
12086010801	117	30	37.9927476600839	28.0477714572155
12086011003	631	154	195.433444579929	151.266186235068
36085009601	318	44	49.0615172527752	76.2324044734574
34035052001	103	15	20.2324052663179	24.6916278640444
17031070700	2171	651	556.413791357548	520.441981483887
36005015300	93	25	13.4569937961808	22.2943824403507
36005014900	178	20	27.4477614078282	42.6709685417466
36005022701	277	52	44.4080288029486	66.4036982363135
25017311600	373	123	78.7775064524712	89.4172543037723
25017317101	231	46	52.3203488154089	55.3763692873228
06013322000	413	108	100.06008595749	99.0062359985469
25017373600	866	54	119.521005793126	207.601453691868
25025092200	494	53	74.4865464370586	118.423923930465
06037201602	192	32	46.3091012481898	46.0271121349177
06037577200	675	70	106.90892084184	161.81406609932
06037574901	750	129	147.866204234828	179.793406777022
06037134306	335	55	54.0215710630668	80.3077216937366
06001983200	1205	82	205.493100361452	288.868073555082
24031703902	220	54	55.4373328985444	52.7393993212598
06001403000	984	58	153.120468932524	235.888949691453
06001400300	547	74	93.1007287118174	131.129324676041
06001433400	358	46	73.0431379313848	85.8213861682319
36081097203	113	33	34.2441410210064	27.088873287738
24021750505	810	211	235.974114682382	194.176879319184
24021740200	122	29	58.9805976366963	29.2463941690623
17197883208	251	73	47.6936207216683	60.1708601347101
17043845809	830	288	230.207689689095	198.971370166571
17043845601	234	44	48.774586703054	56.0955429144309
17043846412	588	157	158.041616488853	140.958030913185
34013011900	1014	123	186.997574464453	243.080685962534
06037572002	908	201	188.713597429324	217.669884471381
06001422000	1694	239	297.544079520187	406.093374773701
06013340002	149	31	33.1720228284992	35.7189568130351
12086000501	1947	469	499.715968427474	466.743683993149
12086002403	527	159	147.635716175446	126.334833828654
12099003101	390	79	94.0330225421125	93.4925715240515
12099002300	711	174	146.292024134142	170.444149624617
53033024800	2661	602	671.012599248784	637.907007244875
12011043301	812	150	242.546867713298	194.656328403923
48113019302	981	118	185.754217741839	235.169776064345
17031020802	592	103	119.457733103016	141.916929082663
17031804804	634	111	134.65965716044	151.985359862176
48231960600	368	94	140.45169967342	88.2186315919255
36059411901	556	130	105.332743000721	133.286845557366
06059099702	750	91	114.282667809541	179.793406777022
06059076206	1343	380	430.473700797203	321.950060402054
06059099226	152	56	40.3558281229601	36.4381304401432
53061050500	965	113	187.800251792979	231.334183386435
26125168400	1047	227	251.085227133767	250.991595860723
25017316300	113	12	22.6843035885019	27.088873287738
33015069700	76	9	15.3491799336802	18.2190652200716
17031836700	448	52	108.069688525551	107.396594981475
36103112103	907	205	216.635430170057	217.430159929012
36103123802	26	3	4.1989503427991	6.23283810160343
34003048200	104	13	15.8700804705983	24.9313524064137
34003037202	180	22	27.0132135709992	43.1504176264853
06037552800	411	79	99.1923929606325	98.5267869138081
51153901509	1020	167	364.253515858159	244.51903321675
51047930300	1887	691	769.329370762594	452.360211450988
51061930403	326	91	111.049320056229	78.1502008124123
17031310600	537	48	78.4814783493597	128.732079252348
17031828801	294	45	59.3286743934141	70.4790154565927
48085030802	1470	343	387.789913676158	352.395077282963
17031835800	231	22	32.6649514905878	55.3763692873228
17031390300	211	35	45.3841079149058	50.5818784399356
17031430101	171	53	37.4167585115829	40.9928967451611
17031390400	629	40	74.1859087655921	150.786737150329
17031410900	145	28	24.6042989980753	34.7600586435576
17031411000	623	68	125.452084193052	149.348389896113
17031420500	138	23	27.5887793869396	33.0819868469721
17031430600	196	42	38.8559946757634	46.9860103043951
17031420800	242	30	42.1713920798915	58.0133392533858
17031832100	300	38	53.2420354151828	71.9173627108089
17031841500	171	43	49.3850782980604	40.9928967451611
17031839800	233	32	29.576570421899	55.8558183720616
26099222101	1253	501	484.686291288408	300.374851588812
34013013800	407	23	66.9363957011238	97.5678887443307
36119000103	317	22	39.6472763171197	75.992679931088
34013007300	760	51	108.12442237655	182.190652200716
34023007804	380	96	100.284487099236	91.0953261003579
34035053102	231	49	57.3812484998472	55.3763692873228
48085031716	259	31	54.6448308440573	62.088656473665
36059408300	100	17	18.0781310146198	23.9724542369363
36081140901	56	3	8.86435633629133	13.4245743726843
36059300600	256	18	37.9051368066444	61.3694828465569
36081146300	419	75	67.4797239659364	100.444583252763
12011110321	1341	375	382.344714149311	321.470611317316
34025808100	710	62	117.045580089231	170.204425082248
34025807400	228	24	26.6361602191999	54.6571956602147
34025807200	231	33	39.5750900161354	55.3763692873228
34029717001	86	14	19.4288239608586	20.6163106437652
34025807100	360	32	66.4386018454695	86.3008352529706
06059074005	859	222	302.764672316073	205.923381895283
06037433306	117	11	19.9306015351824	28.0477714572155
06037405101	221	40	45.3660385884149	52.9791238636292
17031630900	352	34	71.4257711176794	84.3830389140157
12011020404	1015	180	237.312752236049	243.320410504903
06037127803	477	90	107.492172334368	114.348606710186
26093713100	202	59	84.2521514092024	48.4243575586113
17197881604	152	50	49.1673024137717	36.4381304401432
48439114103	652	264	276.309139115454	156.300401624825
06037212101	1801	302	312.538308780209	431.743900807223
53033029204	467	92	101.298915158815	111.951361286492
36103111900	549	74	134.38954744744	131.60877376078
17031802608	687	121	178.86660783717	164.690760607752
17031805001	59	17	11.7755246101554	14.1437479997924
17031816300	355	72	88.8778438258487	85.1022125411238
17031805109	378	74	69.4125630930183	90.6158770156192
17043845402	88	26	29.9764921143282	21.0957597285039
06037402404	968	286	291.330132407203	232.053357013543
17197882601	38	10	9.39265819916113	9.10953261003579
06037239330	951	145	182.037572293106	227.978039793264
06037601301	397	121	104.897595080699	95.170643320637
06075010300	138	7	16.9071696454886	33.0819868469721
17031170300	511	107	110.109272761766	122.499241150744
25025030400	237	8	32.0107779897349	56.814716541539
25009210100	100	18	15.3613661689998	23.9724542369363
34017010500	122	17	19.4504058151192	29.2463941690623
17043846411	307	39	68.5607101884798	73.5954345073944
42029304201	601	91	150.703256863262	144.074449963987
36059301000	118	15	24.6162770493849	28.2874959995848
06037463102	1412	488	364.320104891196	338.49105382554
06037183300	231	25	45.0692059194639	55.3763692873228
34025809902	169	13	29.2717513621016	40.5134476604223
34025805900	218	17	34.7674861893677	52.2599502365211
25021420202	148	11	25.2786917361641	35.4792322706657
06037920110	201	32	68.373032838782	48.1846330162419
48439121606	177	51	60.31845464083	42.4312439993772
48113015600	437	84	101.146176259829	104.759625015412
36005004100	190	16	33.6549871280757	45.5476630501789
36061021100	422	57	63.1323897932649	101.163756879871
36059408200	1030	164	202.169460183971	246.916278640444
36119003600	557	88	91.7113183275496	133.526570099735
06037702501	481	77	95.7704153601158	115.307504879664
42045402800	448	71	78.9847664075117	107.396594981475
42101029400	395	42	51.8182510328574	94.6911942358983
25023511701	249	41	48.3519273577305	59.6914110499714
26163569800	285	51	64.256695873222	68.3214945752684
25017339900	279	65	59.3447062058211	66.8831473210522
25025081100	202	17	34.0620484356081	48.4243575586113
48085030523	772	127	210.901635929843	185.067346709148
17031700401	540	128	121.578452842016	129.451252879456
26099255500	506	170	150.196189367135	121.300618438898
12011080406	230	57	39.7104430846082	55.1366447449535
34035053706	30	6	6.84897353850147	7.19173627108089
34039037100	265	29	67.8979764914882	63.5270037278812
34023006207	507	139	125.016526160138	121.540342981267
17043841504	393	66	101.109443288986	94.2117451511596
48113010704	366	105	100.056459621589	87.7391825071868
48113006502	1060	215	229.639384118397	254.108014911525
48113011105	266	153	178.467710220578	63.7667282702505
06037910502	886	234	312.08634799558	212.395944539256
48113009401	481	86	112.567854049488	115.307504879664
24009860701	1289	359	402.236874137406	309.004935114109
36005013500	96	17	15.4373760003728	23.0135560674588
48085031308	662	181	217.152780872507	158.697647048518
12099003202	191	46	49.0476288150937	45.7873875925483
34013006700	393	104	81.5799985579312	94.2117451511596
25023521201	54	10	9.37673997783186	12.9451252879456
25023503101	820	144	303.949761541277	196.574124742878
25023511200	500	74	120.340979562537	119.862271184681
36081119900	39	4	4.91738080270913	9.34925715240515
36081012301	411	26	43.8702185636973	98.5267869138081
10003001600	144	19	33.5540969951986	34.5203341011883
48113012210	304	71	86.9526940591152	72.8762608802863
06037402002	289	81	80.17608777704	69.2803927447459
11001008702	398	78	80.0167205318091	95.4103678630064
24031701800	209	57	54.7909615007256	50.1024293551968
06037600100	273	41	68.4247964556792	65.4448000668361
06037239201	315	46	49.249036378555	75.5132308463493
36027080104	52	2	9.44433796968916	12.4656762032069
36071001100	203	46	43.237572121191	48.6640821009807
12099007731	792	149	183.043487377301	189.861837556535
17031808200	1126	227	240.502116196652	269.929834707903
17031804611	206	28	44.9624046704192	49.3832557280888
26099250500	203	59	46.1946770418083	48.6640821009807
24033801211	1226	294	391.993249569652	293.902288944839
36081134100	196	25	32.0855123801927	46.9860103043951
36081037900	138	11	16.7419507993499	33.0819868469721
36103122403	369	71	125.533577832959	88.4583561342949
36081122701	360	57	58.3906312561483	86.3008352529706
36081048300	75	13	12.0658918496447	17.9793406777022
06013355110	1489	867	577.485550001899	356.949843587981
36047034200	302	54	44.1683370497661	72.3968117955476
36047062600	71	12	11.9738466913571	17.0204425082248
36081044800	57	2	11.8473591282313	13.6642989150537
36081097204	287	98	74.0890618903579	68.8009436600071
36081096400	229	65	50.7433131657383	54.8969202025841
36047040300	122	16	14.5834075035764	29.2463941690623
36047026500	118	12	16.8970780206166	28.2874959995848
34029724000	152	23	33.883284492378	36.4381304401432
06037218702	237	35	46.3741220247936	56.814716541539
06037231400	266	69	80.2073867647682	63.7667282702505
06037234000	314	53	64.0746284427131	75.2735063039799
06037220000	489	144	154.193541606816	117.225301218618
48113018206	507	111	120.271252767511	121.540342981267
36061020102	140	11	16.0406085962549	33.5614359317108
36119014100	724	85	92.1380419587596	173.560568675419
36005034000	124	24	18.1559853332675	29.725843253801
36005048400	455	86	86.3349671720092	109.07466677806
36061022600	208	22	34.2480976428011	49.8627048128275
36005040400	128	11	17.42980943549	30.6847414232784
36119002106	85	29	19.5822141502843	20.3765861013958
51177020205	144	75	66.3664384693737	34.5203341011883
17031340300	77	8	10.6431484290169	18.4587897624409
36059412000	725	151	171.37463502527	173.800293217788
36059406400	1137	161	178.646822192596	272.566804673966
51061930100	141	23	33.123251088001	33.8011604740802
25009250800	73	12	15.3562030409911	17.4998915929635
[truncated: 2,479 more rows]
