# Supplementary material for: Effect of mobile food environments on fast food visits
Source: Nat Commun. 2024 Mar 14;15:2291. doi: 10.1038/s41467-024-46425-2 (PMC10937966; doi:10.1038/s41467-024-46425-2)
Supplement: Supplementary file 4 — Source Data [file 41467_2024_46425_MOESM4_ESM.zip › sourcedata/figureS5A.csv]

Var1	Var2	Correlation
Median Income	Median Income	1
Black	Median Income	-0.364436902983041
Bachelor or more	Median Income	0.679029528485559
Employed	Median Income	0.44436531724928
Trans. public	Median Income	-0.122155308034077
Long Commuting	Median Income	0.132490556646222
Low skill jobs	Median Income	-0.276356838579534
Median Income	Black	-0.364436902983041
Black	Black	1
Bachelor or more	Black	-0.219043227291288
Employed	Black	-0.39458583458173
Trans. public	Black	0.250499033744951
Long Commuting	Black	0.101954773493563
Low skill jobs	Black	-0.0956179873661226
Median Income	Bachelor or more	0.679029528485559
Black	Bachelor or more	-0.219043227291288
Bachelor or more	Bachelor or more	1
Employed	Bachelor or more	0.368378896524679
Trans. public	Bachelor or more	-0.0185046580972807
Long Commuting	Bachelor or more	0.0123913632452541
Low skill jobs	Bachelor or more	-0.516460970137076
Median Income	Employed	0.44436531724928
Black	Employed	-0.39458583458173
Bachelor or more	Employed	0.368378896524679
Employed	Employed	1
Trans. public	Employed	-0.129581955628036
Long Commuting	Employed	-0.0358087565617374
Low skill jobs	Employed	-0.1078739940073
Median Income	Trans. public	-0.122155308034077
Black	Trans. public	0.250499033744951
Bachelor or more	Trans. public	-0.0185046580972807
Employed	Trans. public	-0.129581955628036
Trans. public	Trans. public	1
Long Commuting	Trans. public	0.3571110381085
Low skill jobs	Trans. public	-0.306073699151089
Median Income	Long Commuting	0.132490556646222
Black	Long Commuting	0.101954773493563
Bachelor or more	Long Commuting	0.0123913632452541
Employed	Long Commuting	-0.0358087565617374
Trans. public	Long Commuting	0.3571110381085
Long Commuting	Long Commuting	1
Low skill jobs	Long Commuting	-0.0497421963105794
Median Income	Low skill jobs	-0.276356838579534
Black	Low skill jobs	-0.0956179873661226
Bachelor or more	Low skill jobs	-0.516460970137076
Employed	Low skill jobs	-0.1078739940073
Trans. public	Low skill jobs	-0.306073699151089
Long Commuting	Low skill jobs	-0.0497421963105794
Low skill jobs	Low skill jobs	1
