# Supplementary material for: Effect of mobile food environments on fast food visits
Source: Nat Commun. 2024 Mar 14;15:2291. doi: 10.1038/s41467-024-46425-2 (PMC10937966; doi:10.1038/s41467-024-46425-2)
Supplement: Supplementary file 4 — Source Data [file 41467_2024_46425_MOESM4_ESM.zip › sourcedata/figureS18left.csv]

type	Estimate	Std. Error	t value	Pr(>|t|)
WF	2.03796170109064	0.0932043645389894	21.8655178989833	5.53338838424943e-106
WFp	1.93159628306367	0.0869613793858121	22.2121164211755	2.62287548947432e-109
MF	2.93044692929066	0.159253580793857	18.4011368201756	1.28637503313983e-75
