# Supplementary material for: Effect of mobile food environments on fast food visits
Source: Nat Commun. 2024 Mar 14;15:2291. doi: 10.1038/s41467-024-46425-2 (PMC10937966; doi:10.1038/s41467-024-46425-2)
Supplement: Supplementary file 4 — Source Data [file 41467_2024_46425_MOESM4_ESM.zip › sourcedata/figureS6A.csv]

dist	cor	cmin	cmax	corss
0.0128318208243314	0.998135014979243	0.998111076868407	0.998158650004653	-0.00350750963114645
0.0249051792143374	0.995965671897372	0.995913945736756	0.996016744553207	-0.00243449154539635
0.0375447967704735	0.993789698079367	0.993710160576401	0.993868232892547	-0.00373624107779095
0.0515191068073749	0.990638862278912	0.990519162812782	0.990757057507573	-0.000946015620692693
0.0674761815731781	0.987597269201818	0.987438922754381	0.98775363181488	0.00224641365203953
0.0885417792976769	0.98207087511571	0.981842617397569	0.982296289022829	-0.000742580489562602
0.117991212345114	0.974827198994629	0.974507907289742	0.975142541876591	-0.00242106758023278
0.161552779131557	0.965574428361396	0.965139846257509	0.966003686496866	0.00626298376179176
0.227836337825919	0.95529120425924	0.95472979842522	0.955845805237737	0.000319511312771071
0.328728400490681	0.940766923029812	0.940028730457701	0.941496303126097	-0.00192532310495805
0.478084010981186	0.915813773253681	0.914778257410316	0.91683725318762	-0.000697588974887745
0.681434643267939	0.855386979332299	0.853664968590933	0.857090288418374	-0.00163683422814624
0.934210561754623	0.737811754777489	0.734889740648317	0.74070637627779	-0.00253421635031036
1.24040900940351	0.515424517439906	0.510721861920648	0.520096331985265	-0.00207665917099124
1.6019942905722	0.349931623044896	0.344317806616356	0.355520417662809	0.00264975617672911
2.0045287805325	0.257469977647914	0.25150041886454	0.263419947895462	0.000104369489529406
2.47109742112496	0.220517857425178	0.214436811141661	0.226581809165622	-0.00158234736976349
3.00117518274977	0.226159503426064	0.220094345915306	0.232207175490072	0.000977577329983885
3.6065958553682	0.212908004880179	0.206806173044867	0.218993274870551	0.00481725525427914
4.31929010516294	0.23261062589648	0.226564137001687	0.238639186670882	0.00166888746694143
5.16322662540501	0.229203111037061	0.223146694800293	0.235241832394489	-0.00112491093633447
6.17167667299756	0.225318673468324	0.219251122022249	0.231368797506843	0.00428315366545949
7.41189378369458	0.22332796645453	0.217254783379437	0.229383859842689	0.00326194441190768
9.00028369724067	0.188232977075021	0.182068852679941	0.194382307255713	-0.000713768796092114
11.0725928036605	0.173784229076359	0.167587249850289	0.179967475625258	-0.00324459705160329
13.8393025394184	0.18255412519166	0.176376768744456	0.188717102435072	-0.00870110846453886
17.7297328199679	0.147100378592947	0.140849751505619	0.153339278973061	0.0036689570372808
24.0772904928966	0.124867308907695	0.118578943598906	0.131145658389936	0.0033548957816235
38.874863304713	0.0920292348893349	0.0856966998878249	0.0983543346565944	-0.00553384575712125
