# Supplementary material for: Effect of mobile food environments on fast food visits
Source: Nat Commun. 2024 Mar 14;15:2291. doi: 10.1038/s41467-024-46425-2 (PMC10937966; doi:10.1038/s41467-024-46425-2)
Supplement: Supplementary file 4 — Source Data [file 41467_2024_46425_MOESM4_ESM.zip › sourcedata/figureS6C.csv]

x	density
0.100000230354976	0.46672226851862
0.119373930164399	0.501821061875569
0.138747629973821	0.531700360044559
0.158121329783243	0.554974444402812
0.177495029592665	0.571671163250431
0.196868729402088	0.581641557764603
0.21624242921151	0.585037337321999
0.235616129020932	0.582279906215406
0.254989828830354	0.574013746672658
0.274363528639777	0.561049127585456
0.293737228449199	0.544299409486335
0.313110928258621	0.524718173849525
0.332484628068043	0.503233302913709
0.351858327877466	0.480722861980008
0.371232027686888	0.458104611235116
0.39060572749631	0.435946312100371
0.409979427305732	0.414681378409651
0.429353127115155	0.394616671169994
0.448726826924577	0.375945961651433
0.468100526733999	0.358766914334599
0.487474226543421	0.343099683082689
0.506847926352844	0.328905511813351
0.526221626162266	0.316104078374819
0.545595325971688	0.30471654380495
0.56496902578111	0.294472996807878
0.584342725590533	0.285238899668928
0.603716425399955	0.276897658502259
0.623090125209377	0.269341083902465
0.642463825018799	0.26247100999385
0.661837524828222	0.256199865282143
0.681211224637644	0.250450486041465
0.700584924447066	0.245155425766228
0.719958624256488	0.240255974619906
0.739332324065911	0.235728582459554
0.758706023875333	0.231500247296916
0.778079723684755	0.227524685270112
0.797453423494177	0.22376956838092
0.8168271233036	0.220206491439632
0.836200823113022	0.216810603518941
0.855574522922444	0.213560315445631
0.874948222731866	0.210437051849891
0.894321922541288	0.207425021180157
0.913695622350711	0.204510984056992
0.933069322160133	0.201689867217373
0.952443021969555	0.198949017867718
0.971816721778977	0.196278057219504
0.9911904215884	0.193672021293252
1.01056412139782	0.191127199365448
1.02993782120724	0.188641018889181
1.04931152101667	0.18621196967275
1.06868522082609	0.183839557288458
1.08805892063551	0.181524272416168
1.10743262044493	0.179267560767475
1.12680632025436	0.177075552589108
1.14618002006378	0.174952694564853
1.1655537198732	0.172899148498133
1.18492741968262	0.170919390641144
1.20430111949204	0.169018014315138
1.22367481930147	0.167199462029514
1.24304851911089	0.165467750401174
1.26242221892031	0.163826201841
1.28179591872973	0.162277196671971
1.30116961853916	0.160821958441429
1.32054331834858	0.15946403009398
1.339917018158	0.158205130174175
1.35929071796742	0.157033758375557
1.37866441777684	0.155944750912266
1.39803811758627	0.154931647275685
1.41741181739569	0.15398684963967
1.43678551720511	0.153101813337681
1.45615921701453	0.152267260116172
1.47553291682396	0.151473406800172
1.49490661663338	0.150710203193117
1.5142803164428	0.149967773894577
1.53365401625222	0.149235499096282
1.55302771606164	0.148502301033592
1.57240141587107	0.147760032367403
1.59177511568049	0.147001634505949
1.61114881548991	0.146221327264547
1.63052251529933	0.145414763919031
1.64989621510876	0.144579141106626
1.66926991491818	0.143713253711914
1.6886436147276	0.142817486397409
1.70801731453702	0.141893654475084
1.72739101434644	0.140942891363458
1.74676471415587	0.139973319324646
1.76613841396529	0.138990335145228
1.78551211377471	0.137999616013338
1.80488581358413	0.13700679702182
1.82425951339356	0.136017177668902
1.84363321320298	0.135035473880979
1.8630069130124	0.134065628521266
1.88238061282182	0.133110689316075
1.90175431263125	0.132172758675933
1.92112801244067	0.131254998799802
1.94050171225009	0.130355904974545
1.95987541205951	0.129474675439907
1.97924911186893	0.128610422470365
1.99862281167836	0.127762095916533
2.01799651148778	0.126928663583719
2.0373702112972	0.126109267705713
2.05674391110662	0.125303349833521
2.07611761091605	0.124510738810523
2.09549131072547	0.12373169878305
2.11486501053489	0.122968348440082
2.13423871034431	0.122221278845274
2.15361241015373	0.121491534962834
2.17298610996316	0.120780756529287
2.19235980977258	0.120090550914789
2.211733509582	0.119422333333372
2.23110720939142	0.118777167071073
2.25048090920085	0.11815561401323
2.26985460901027	0.117557606165231
2.28922830881969	0.116982348834959
2.30860200862911	0.116429555931559
2.32797570843853	0.115895773013897
2.34734940824796	0.115376578000068
2.36672310805738	0.114868151230432
2.3860968078668	0.114366396357953
2.40547050767622	0.113867158108951
2.42484420748565	0.113366444328149
2.44421790729507	0.11286063664874
2.46359160710449	0.112346675034271
2.48296530691391	0.111822203117686
2.50233900672333	0.111284988272929
2.52171270653276	0.110734171692509
2.54108640634218	0.110171017148595
2.5604601061516	0.109596577249675
2.57983380596102	0.109012390461471
2.59920750577045	0.108420327465893
2.61858120557987	0.107822443391708
2.63795490538929	0.107220848077263
2.65732860519871	0.106617603682198
2.67670230500814	0.106014655584258
2.69607600481756	0.105413938182203
2.71544970462698	0.104817575280329
2.7348234044364	0.104226858078981
2.75419710424582	0.103643206632232
2.77357080405525	0.103068009267858
2.79294450386467	0.1025026360735
2.81231820367409	0.101948435538031
2.83169190348351	0.10140671527924
2.85106560329294	0.100878709642239
2.87043930310236	0.10036553826746
2.88981300291178	0.0998684366331394
2.9091867027212	0.0993897095928567
2.92856040253062	0.0989280509738007
2.94793410234005	0.0984835361253714
2.96730780214947	0.0980559277984856
2.98668150195889	0.0976446664422942
3.00605520176831	0.0972488682896869
3.02542890157774	0.0968673320787472
3.04480260138716	0.0964985554628528
3.06417630119658	0.0961407621475768
3.083550001006	0.0957919405423718
3.10292370081542	0.0954503548011309
3.12229740062485	0.0951125793570952
3.14167110043427	0.0947762619476502
3.16104480024369	0.0944391277106811
3.18041850005311	0.0940990290040216
3.19979219986254	0.0937539954132328
3.21916589967196	0.0934022723042878
3.23853959948138	0.0930423482338517
3.2579132992908	0.0926729729211327
3.27728699910022	0.0922931687443327
3.29666069890965	0.0919010560625571
3.31603439871907	0.0914972059210521
3.33540809852849	0.0910819224324126
3.35478179833791	0.0906556483298715
3.37415549814734	0.0902192144497743
3.39352919795676	0.0897738582375212
3.41290289776618	0.0893212248221539
3.4322765975756	0.0888633430654164
3.45165029738502	0.0884025704278841
3.47102399719445	0.0879415027337214
3.49039769700387	0.0874833216171631
3.50977139681329	0.0870309508731942
3.52914509662271	0.0865864828184948
3.54851879643214	0.086151589849192
3.56789249624156	0.0857272977076725
3.58726619605098	0.0853139088938455
3.6066398958604	0.0849109821120521
3.62601359566982	0.0845173701817609
3.64538729547925	0.084131314063915
3.66476099528867	0.0837505860616981
3.68413469509809	0.0833726523254413
3.70350839490751	0.082994421487946
3.72288209471694	0.0826134608477776
3.74225579452636	0.082227912114102
3.76162949433578	0.0818364634254848
3.7810031941452	0.0814384240608377
3.80037689395463	0.0810337523892317
3.81975059376405	0.0806230373193442
3.83912429357347	0.0802074353290271
3.85849799338289	0.0797885668192525
3.87787169319231	0.0793684328847728
3.89724539300174	0.0789495457632707
3.91661909281116	0.0785339309472504
3.93599279262058	0.0781231806597466
3.95536649243	0.0777184027659104
3.97474019223943	0.0773201255131299
3.99411389204885	0.076928258496957
4.01348759185827	0.0765421158741275
4.03286129166769	0.076160502899694
4.05223499147711	0.075781861482057
4.07160869128654	0.0754044459491083
4.09098239109596	0.075026346015776
4.11035609090538	0.0746463344966373
4.1297297907148	0.0742638969256354
4.14910349052423	0.0738792052980811
4.16847719033365	0.0734931227866903
4.18785089014307	0.073107130393616
4.20722458995249	0.0727231844298233
4.22659828976191	0.0723435199602684
4.24597198957134	0.0719704204468324
4.26534568938076	0.071606099267953
4.28471938919018	0.0712534030652128
4.3040930889996	0.0709121215541997
4.32346678880903	0.0705823073738386
4.34284048861845	0.0702633623088477
4.36221418842787	0.0699541528096076
4.38158788823729	0.0696531741275955
4.40096158804671	0.0693587438103925
4.42033528785614	0.0690692043130271
4.43970898766556	0.0687831148650486
4.45908268747498	0.0684994144670773
4.4784563872844	0.0682177780780647
4.49783008709383	0.0679381965281398
4.51720378690325	0.0676614417673444
4.53657748671267	0.0673887284351459
4.55595118652209	0.0671215837603748
4.57532488633151	0.0668617134752574
4.59469858614094	0.0666108617680021
4.61407228595036	0.0663706741926571
4.63344598575978	0.066142570972786
4.6528196855692	0.0659276365507465
4.67219338537863	0.0657278842065163
4.69156708518805	0.0655423190346795
4.71094078499747	0.0653699786193655
4.73031448480689	0.065209729549148
4.74968818461632	0.0650599680517222
4.76906188442574	0.0649186891045231
4.78843558423516	0.0647835770336832
4.80780928404458	0.064652113297614
4.827182983854	0.0645216960422965
4.84655668366343	0.0643897650339477
4.86593038347285	0.0642534166524344
4.88530408328227	0.0641104101947883
4.90467778309169	0.0639593994696395
4.92405148290112	0.0637993226961328
4.94342518271054	0.0636295912822702
4.96279888251996	0.0634500766220776
4.98217258232938	0.0632610746116613
5.0015462821388	0.0630632518136737
5.02091998194823	0.0628575775118034
5.04029368175765	0.0626452459242622
5.05966738156707	0.0624273680577217
5.07904108137649	0.0622056066703783
5.09841478118592	0.0619815730894554
5.11778848099534	0.0617563928172721
5.13716218080476	0.0615309624598636
5.15653588061418	0.0613058995553007
5.1759095804236	0.0610815094730146
5.19528328023303	0.0608577726392267
5.21465698004245	0.0606343546996256
5.23403067985187	0.0604106412528933
5.25340437966129	0.0601856990123087
5.27277807947072	0.0599582920259674
5.29215177928014	0.059727562005282
5.31152547908956	0.0594927118632738
5.33089917889898	0.059253192849004
5.3502728787084	0.0590087743161855
5.36964657851783	0.0587595833439926
5.38902027832725	0.0585061103550368
5.40839397813667	0.0582491797428648
5.42776767794609	0.0579898874668556
5.44714137775552	0.0577295221933709
5.46651507756494	0.0574696706487206
5.48588877737436	0.057211642929798
5.50526247718378	0.0569564152530351
5.5246361769932	0.0567046610701178
5.54400987680263	0.0564567091555854
5.56338357661205	0.0562125318404737
5.58275727642147	0.0559717620358969
5.60213097623089	0.0557337360492776
5.62150467604032	0.0554975579147397
5.64087837584974	0.0552621770242093
5.66025207565916	0.0550262859353156
5.67962577546858	0.0547887893491026
5.698999475278	0.0545488727087034
5.71837317508743	0.0543059774323916
5.73774687489685	0.0540598473312127
5.75712057470627	0.0538105505156579
5.77649427451569	0.053558474493026
5.79586797432512	0.0533042939862224
5.81524167413454	0.0530489130840576
5.83461537394396	0.0527933856373295
5.85398907375338	0.052539069507977
5.87336277356281	0.0522870219442616
5.89273647337223	0.0520380443505602
5.91211017318165	0.0517927284611588
5.93148387299107	0.0515514392777518
5.95085757280049	0.0513143437045566
5.97023127260992	0.0510814671119313
5.98960497241934	0.0508527698361286
6.00897867222876	0.0506282334874517
6.02835237203818	0.0504079455733871
6.04772607184761	0.0501926529282012
6.06709977165703	0.0499827110174066
6.08647347146645	0.049778785161727
6.10584717127587	0.0495818300164956
6.12522087108529	0.0493928744544424
6.14459457089472	0.0492129306398849
6.16396827070414	0.0490429005837019
6.18334197051356	0.0488834892136228
6.20271567032298	0.048735131650228
6.22208937013241	0.0485979405374243
6.24146306994183	0.0484724302159404
6.26083676975125	0.0483575025631498
6.28021046956067	0.0482515674552949
6.29958416937009	0.0481532942718374
6.31895786917952	0.0480611411554459
6.33833156898894	0.0479734101399707
6.35770526879836	0.0478883035591687
6.37707896860778	0.0478039809561998
6.39645266841721	0.047718616194223
6.41582636822663	0.0476304546602866
6.43520006803605	0.047537527291795
6.45457376784547	0.047438109868686
6.47394746765489	0.0473314374851728
6.49332116746432	0.0472167433736321
6.51269486727374	0.0470935720145068
6.53206856708316	0.04696177514769
6.55144226689258	0.046821490628676
6.57081596670201	0.0466731065069016
6.59018966651143	0.0465172142685156
6.60956336632085	0.0463545564585059
6.62893706613027	0.0461857896470455
6.64831076593969	0.0460117532115895
6.66768446574912	0.0458338700219648
6.68705816555854	0.0456530753212304
6.70643186536796	0.0454703215208353
6.72580556517738	0.0452865857896456
6.74517926498681	0.0451028708710284
6.76455296479623	0.044920192762387
6.78392666460565	0.0447395507553401
6.80330036441507	0.0445618778107209
6.82267406422449	0.0443880591879349
6.84204776403392	0.0442190625110063
6.86142146384334	0.0440545962735874
6.88079516365276	0.0438943604120967
6.90016886346218	0.0437376537691329
6.91954256327161	0.0435834152760938
6.93891626308103	0.0434303092682612
6.95828996289045	0.0432768489299545
6.97766366269987	0.0431215474356549
6.99703736250929	0.042963082657231
7.01641106231872	0.0428004508681079
7.03578476212814	0.0426325942280765
7.05515846193756	0.0424603196320879
7.07453216174698	0.0422844839128365
7.09390586155641	0.0421064017573705
7.11327956136583	0.0419276997673289
7.13265326117525	0.0417501369583815
7.15202696098467	0.0415754106100239
7.1714006607941	0.0414049672739881
7.19077436060352	0.0412398383217077
7.21014806041294	0.0410805176774589
7.22952176022236	0.0409273876358099
7.24889546003178	0.0407789666174444
7.26826915984121	0.0406337881105521
7.28764285965063	0.0404902250549902
7.30701655946005	0.040346583069775
7.32639025926947	0.0402012846737295
7.3457639590789	0.0400530341947367
7.36513765888832	0.0399009491174351
7.38451135869774	0.0397446473003879
7.40388505850716	0.039584283770646
7.42325875831658	0.0394203707545289
7.44263245812601	0.0392545156406453
7.46200615793543	0.039088396159095
7.48137985774485	0.0389237033411387
7.50075355755427	0.038762129019953
7.5201272573637	0.0386052544685586
7.53950095717312	0.0384544597446276
7.55887465698254	0.0383108571795461
7.57824835679196	0.03817525031499
7.59762205660138	0.0380481176658511
7.61699575641081	0.0379302037012856
7.63636945622023	0.0378211359229268
7.65574315602965	0.0377199822369221
7.67511685583907	0.0376261021076267
7.6944905556485	0.0375387370515407
7.71386425545792	0.037457053224923
7.73323795526734	0.0373801758866532
7.75261165507676	0.0373072142026357
7.77198535488618	0.0372372757935833
7.79135905469561	0.0371694713971022
7.81073275450503	0.037102919112228
7.83010645431445	0.0370365356867443
7.84948015412387	0.0369692977861542
7.8688538539333	0.0369002363297393
7.88822755374272	0.0368283590730568
7.90760125355214	0.0367526691059049
7.92697495336156	0.0366721939009725
7.94634865317098	0.0365860233040295
7.96572235298041	0.0364933537828055
7.98509605278983	0.0363935353454856
8.00446975259925	0.0362858589894741
8.02384345240867	0.036169697831754
8.0432171522181	0.0360459141640556
8.06259085202752	0.0359149521877555
8.08196455183694	0.0357774948160666
8.10133825164636	0.0356344246006403
8.12071195145578	0.0354867741143524
8.14008565126521	0.0353356702552297
8.15945935107463	0.0351822772989828
8.17883305088405	0.0350277435824282
8.19820675069347	0.0348731723890287
8.2175804505029	0.0347197899770936
8.23695415031232	0.0345684326591087
8.25632785012174	0.0344198346473065
8.27570154993116	0.0342746556205128
8.29507524974058	0.0341335089223387
8.31444894955001	0.033996989115822
8.33382264935943	0.0338656938077119
8.35319634916885	0.0337402351799509
8.37257004897827	0.0336212375019018
8.39194374878769	0.0335093180399553
8.41131744859712	0.0334060259421837
8.43069114840654	0.0333109372311877
8.45006484821596	0.0332241994609338
8.46943854802538	0.0331457043612985
8.48881224783481	0.0330750099738856
8.50818594764423	0.0330113095200729
8.52755964745365	0.0329534265003555
8.54693334726307	0.0328998396094326
8.5663070470725	0.0328487387826427
8.58568074688192	0.0327981111526326
8.60505444669134	0.0327454350889613
8.62442814650076	0.0326885368513925
8.64380184631018	0.0326257467209564
8.66317554611961	0.0325557254136234
8.68254924592903	0.0324775749259711
8.70192294573845	0.0323908713449691
8.72129664554787	0.0322956584655667
8.7406703453573	0.0321924043325706
8.76004404516672	0.0320819260347603
8.77941774497614	0.0319652909573857
8.79879144478556	0.0318434182033674
8.81816514459499	0.0317179440987643
8.83753884440441	0.0315901448778996
8.85691254421383	0.0314609398305742
8.87628624402325	0.031331071356059
8.89565994383267	0.0312011177422671
8.9150336436421	0.0310715255320798
8.93440734345152	0.0309426544156319
8.95378104326094	0.0308148271753395
8.97315474307036	0.0306883773939178
8.99252844287978	0.0305638396100558
9.01190214268921	0.0304417776926035
9.03127584249863	0.0303226577439152
9.05064954230805	0.0302071034324386
9.07002324211747	0.0300957607456688
9.0893969419269	0.0299892624712906
9.10877064173632	0.0298881917341941
9.12814434154574	0.0297930478012207
9.14751804135516	0.0297042167917498
9.16689174116459	0.0296219492879937
9.18626544097401	0.0295466502809338
9.20563914078343	0.029478413291797
9.22501284059285	0.0294164603467087
9.24438654040227	0.0293603978116166
9.2637602402117	0.029309730003015
9.28313394002112	0.0292638835626933
9.30250763983054	0.0292222320454688
9.32188133963996	0.0291841187055625
9.34125503944938	0.0291488755278912
9.36062873925881	0.0291158367057038
9.38000243906823	0.0290843669955936
9.39937613887765	0.0290537529142494
9.41874983868707	0.0290231795822741
9.4381235384965	0.0289919333738277
9.45749723830592	0.0289592296992906
9.47687093811534	0.0289241843088099
9.49624463792476	0.028885784953939
9.51561833773419	0.0288428634612371
9.53499203754361	0.0287940669426036
9.55436573735303	0.028737825480111
9.57373943716245	0.0286721956193675
9.59311313697187	0.028593413008967
9.6124868367813	0.0284997482691997
9.63186053659072	0.0283878283794016
9.65123423640014	0.0282535317466965
9.67060793620956	0.0280918239589906
9.68998163601899	0.0278966028298152
9.70935533582841	0.0276605775010487
9.72872903563783	0.0273752101584642
9.74810273544725	0.0270307509985413
9.76747643525667	0.0266163973625734
9.7868501350661	0.026109624710134
9.80622383487552	0.0255060036848051
9.82559753468494	0.0247958368309342
9.84497123449436	0.0239707626981693
9.86434493430379	0.0230253989910924
9.88371863411321	0.0219582233189062
9.90309233392263	0.0207723011299644
9.92246603373205	0.0194757802797007
9.94183973354147	0.0180820825207752
9.9612134333509	0.016609738639718
9.98058713316032	0.0150797564848441
9.99996083296974	0.0135275493902418
