# Supplementary material for: Effect of mobile food environments on fast food visits
Source: Nat Commun. 2024 Mar 14;15:2291. doi: 10.1038/s41467-024-46425-2 (PMC10937966; doi:10.1038/s41467-024-46425-2)
Supplement: Supplementary file 4 — Source Data [file 41467_2024_46425_MOESM4_ESM.zip › sourcedata/figureS6B.csv]

dist	odds
0.1	1.25910912466794
0.11	1.21453219899069
0.12	1.17460514475724
0.13	1.13851181858138
0.14	1.10562892297018
0.15	1.07547032124438
0.16	1.04764997939002
0.17	1.02185655439887
0.18	0.997835513604231
0.19	0.975376267399577
0.2	0.954302725148324
0.21	0.934466241342242
0.22	0.915740264230193
0.23	0.898016218767011
0.24	0.8812002988768
0.25	0.865210939352003
0.26	0.849976802439673
0.27	0.835435158902766
0.28	0.82153057476433
0.29	0.808213837337456
0.3	0.795441070323922
0.31	0.783172999601197
0.32	0.771374340077537
0.33	0.760013280547945
0.34	0.749061048434969
0.35	0.73849154007433
0.36	0.728281005110249
0.37	0.718407775818481
0.38	0.708852033936055
0.39	0.6995956089631
0.4	0.690621803001015
0.41	0.681915238067873
0.42	0.673461722535542
0.43	0.66524813390097
0.44	0.657262315565096
0.45	0.649492985668969
0.46	0.641929656345086
0.47	0.634562561996001
0.48	0.6273825954225
0.49	0.620381250798378
0.5	0.613550572634632
0.51	0.606883109998029
0.52	0.600371875351726
0.53	0.594010307472277
0.54	0.587792237970779
0.55	0.581711861008249
0.56	0.575763705848501
0.57	0.569942611937207
0.58	0.564243706234826
0.59	0.558662382564548
0.6	0.55319428276534
0.61	0.547835279465115
0.62	0.542581460310711
0.63	0.537429113510186
0.64	0.532374714559297
0.65	0.527414914038339
0.66	0.522546526378029
0.67	0.517766519504089
0.68	0.513072005279811
0.69	0.50846023067438
0.7	0.503928569592209
0.71	0.499474515305134
0.72	0.495095673435208
0.73	0.490789755440991
0.74	0.486554572564858
0.75	0.48238803020296
0.76	0.478288122663115
0.77	0.474252928279188
0.78	0.470280604853441
0.79	0.466369385400925
0.8	0.462517574172382
0.81	0.458723542934172
0.82	0.454985727485684
0.83	0.451302624396379
0.84	0.447672787946144
0.85	0.444094827254043
0.86	0.440567403581788
0.87	0.437089227799423
0.88	0.433659058001699
0.89	0.430275697264596
0.9	0.426937991532274
0.91	0.423644827625518
0.92	0.420395131363432
0.93	0.417187865790802
0.94	0.414022029504106
0.95	0.410896655069704
0.96	0.407810807528217
0.97	0.404763582979559
0.98	0.401754107243483
0.99	0.398781534590894
1	0.39584504654152
1.01	0.392943850723829
1.02	0.390077179793404
1.03	0.387244290406237
1.04	0.384444462243639
1.05	0.381676997085713
1.06	0.37894121793053
1.07	0.37623646815635
1.08	0.373562110724398
1.09	0.370917527419878
1.1	0.368302118129066
1.11	0.365715300150441
1.12	0.363156507537984
1.13	0.360625190474839
1.14	0.358120814675711
1.15	0.355642860816419
1.16	0.353190823989155
1.17	0.350764213182077
1.18	0.348362550781962
1.19	0.345985372098691
1.2	0.343632224910455
1.21	0.341302669028597
1.22	0.338996275881101
1.23	0.336712628113774
1.24	0.334451319208237
1.25	0.332211953115887
1.26	0.329994143907041
1.27	0.327797515434512
1.28	0.325621701010923
1.29	0.323466343099091
1.3	0.321331093014851
1.31	0.319215610641743
1.32	0.317119564156979
1.33	0.315042629768188
1.34	0.312984491460417
1.35	0.310944840752923
1.36	0.308923376465317
1.37	0.306919804492612
1.38	0.304933837588798
1.39	0.302965195158545
1.4	0.301013603056684
1.41	0.299078793395108
1.42	0.297160504356784
1.43	0.29525848001656
1.44	0.293372470168463
1.45	0.29150223015923
1.46	0.289647520727785
1.47	0.287808107850425
1.48	0.285983762591469
1.49	0.284174260959142
1.5	0.282379383766475
1.51	0.280598916497021
1.52	0.278832649175178
1.53	0.277080376240946
1.54	0.275341896428929
1.55	0.273617012651408
1.56	0.271905531885339
1.57	0.2702072650631
1.58	0.268522026966856
1.59	0.266849636126388
1.6	0.265189914720262
1.61	0.263542688480199
1.62	0.261907786598531
1.63	0.260285041638617
1.64	0.258674289448119
1.65	0.257075369075016
1.66	0.25548812268626
1.67	0.25391239548898
1.68	0.25234803565413
1.69	0.250794894242502
1.7	0.249252825133002
1.71	0.247721684953127
1.72	0.246201333011544
1.73	0.244691631232705
1.74	0.243192444093431
1.75	0.241703638561379
1.76	0.240225084035338
1.77	0.238756652287287
1.78	0.237298217406151
1.79	0.2358496557432
1.8	0.234410845859025
1.81	0.232981668472052
1.82	0.231562006408527
1.83	0.23015174455393
1.84	0.228750769805766
1.85	0.22735897102769
1.86	0.225976239004919
1.87	0.224602466400887
1.88	0.223237547715107
1.89	0.221881379242191
1.9	0.220533859032003
1.91	0.219194886850898
1.92	0.21786436414401
1.93	0.21654219399857
1.94	0.2152282811082
1.95	0.213922531738172
1.96	0.212624853691586
1.97	0.211335156276449
1.98	0.210053350273614
1.99	0.208779347905573
2	0.207513062806049
2.01	0.206254409990389
2.02	0.205003305826719
2.03	0.203759668007837
2.04	0.20252341552383
2.05	0.201294468635385
2.06	0.20007274884778
2.07	0.198858178885523
2.08	0.197650682667636
2.09	0.196450185283554
2.1	0.195256612969616
2.11	0.194069893086149
2.12	0.192889954095107
2.13	0.191716725538263
2.14	0.190550138015926
2.15	0.189390123166187
2.16	0.188236613644653
2.17	0.187089543104677
2.18	0.185948846178057
2.19	0.184814458456199
2.2	0.183686316471722
2.21	0.1825643576805
2.22	0.181448520444126
2.23	0.180338744012788
2.24	0.179234968508537
2.25	0.178137134908956
2.26	0.177045185031192
2.27	0.175959061516361
2.28	0.174878707814315
2.29	0.173804068168749
2.3	0.172735087602646
2.31	0.171671711904055
2.32	0.170613887612188
2.33	0.169561562003826
2.34	0.168514683080029
2.35	0.16747319955314
2.36	0.166437060834082
2.37	0.165406217019927
2.38	0.164380618881742
2.39	0.1633602178527
2.4	0.162344966016447
2.41	0.161334816095725
2.42	0.160329721441235
2.43	0.159329636020745
2.44	0.158334514408428
2.45	0.157344311774424
2.46	0.156358983874629
2.47	0.155378487040696
2.48	0.154402778170248
2.49	0.153431814717297
2.5	0.152465554682858
2.51	0.151503956605765
2.52	0.150546979553671
2.53	0.14959458311424
2.54	0.148646727386511
2.55	0.14770337297245
2.56	0.146764480968662
2.57	0.145830012958283
2.58	0.144899931003027
2.59	0.143974197635397
2.6	0.143052775851053
2.61	0.142135629101329
2.62	0.141222721285904
2.63	0.140314016745614
2.64	0.13940948025541
2.65	0.138509077017448
2.66	0.137612772654326
2.67	0.136720533202438
2.68	0.135832325105472
2.69	0.134948115208023
2.7	0.134067870749337
2.71	0.133191559357171
2.72	0.132319149041774
2.73	0.131450608189978
2.74	0.130585905559406
2.75	0.129725010272791
2.76	0.128867891812395
2.77	0.128014520014543
2.78	0.127164865064252
2.79	0.126318897489962
2.8	0.125476588158369
2.81	0.12463790826935
2.82	0.123802829350982
2.83	0.122971323254653
2.84	0.122143362150269
2.85	0.121318918521535
2.86	0.120497965161336
2.87	0.119680475167197
2.88	0.118866421936821
2.89	0.118055779163713
2.9	0.117248520832879
2.91	0.116444621216608
2.92	0.115644054870322
2.93	0.114846796628502
2.94	0.114052821600691
2.95	0.113262105167562
2.96	0.112474622977058
2.97	0.111690350940597
2.98	0.11090926522935
2.99	0.110131342270575
3	0.109356558744022
3.01	0.108584891578398
3.02	0.107816317947888
3.03	0.107050815268748
3.04	0.106288361195942
3.05	0.105528933619848
3.06	0.104772510663014
3.07	0.104019070676968
3.08	0.10326859223909
3.09	0.10252105414953
3.1	0.101776435428176
3.11	0.101034715311679
3.12	0.100295873250525
3.13	0.0995598889061575
3.14	0.0988267421481408
3.15	0.0980964130513806
3.16	0.0973688818933831
3.17	0.0966441291515623
3.18	0.0959221355005899
3.19	0.0952028818097905
3.2	0.094486349140577
3.21	0.0937725187439291
3.22	0.0930613720579123
3.23	0.0923528907052371
3.24	0.0916470564908569
3.25	0.0909438513996053
3.26	0.0902432575938708
3.27	0.089545257411308
3.28	0.0888498333625865
3.29	0.0881569681291738
3.3	0.0874666445611556
3.31	0.0867788456750873
3.32	0.0860935546518824
3.33	0.085410754834732
3.34	0.0847304297270572
3.35	0.0840525629904933
3.36	0.0833771384429063
3.37	0.0827041400564388
3.38	0.0820335519555862
3.39	0.0813653584153034
3.4	0.08069954385914
3.41	0.0800360928574038
3.42	0.079374990125352
3.43	0.0787162205214114
3.44	0.0780597690454237
3.45	0.0774056208369189
3.46	0.0767537611734137
3.47	0.0761041754687357
3.48	0.0754568492713732
3.49	0.0748117682628486
3.5	0.074168918256118
3.51	0.0735282851939918
3.52	0.0728898551475807
3.53	0.0722536143147652
3.54	0.0716195490186848
3.55	0.0709876457062528
3.56	0.0703578909466902
3.57	0.0697302714300823
3.58	0.0691047739659567
3.59	0.0684813854818807
3.6	0.0678600930220794
3.61	0.0672408837460752
3.62	0.0666237449273446
3.63	0.0660086639519955
3.64	0.0653956283174644
3.65	0.0647846256312299
3.66	0.0641756436095466
3.67	0.0635686700761964
3.68	0.0629636929612558
3.69	0.0623607002998845
3.7	0.0617596802311264
3.71	0.0611606209967315
3.72	0.0605635109399911
3.73	0.0599683385045924
3.74	0.0593750922334855
3.75	0.0587837607677695
3.76	0.0581943328455923
3.77	0.0576067973010654
3.78	0.0570211430631953
3.79	0.0564373591548271
3.8	0.0558554346916049
3.81	0.0552753588809456
3.82	0.0546971210210263
3.83	0.0541207104997856
3.84	0.05354611679394
3.85	0.0529733294680099
3.86	0.0524023381733636
3.87	0.0518331326472707
3.88	0.051265702711969
3.89	0.0507000382737448
3.9	0.0501361293220242
3.91	0.049573965928478
3.92	0.049013538246137
3.93	0.0484548365085205
3.94	0.0478978510287742
3.95	0.0473425721988225
3.96	0.0467889904885297
3.97	0.046237096444872
3.98	0.0456868806911224
3.99	0.0451383339260445
4	0.0445914469230972
4.01	0.0440462105296504
4.02	0.0435026156662093
4.03	0.042960653325651
4.04	0.0424203145724698
4.05	0.0418815905420302
4.06	0.0413444724398344
4.07	0.0408089515407935
4.08	0.0402750191885128
4.09	0.0397426667945831
4.1	0.0392118858378818
4.11	0.0386826678638847
4.12	0.0381550044839829
4.13	0.0376288873748119
4.14	0.037104308277587
4.15	0.0365812589974484
4.16	0.0360597314028117
4.17	0.0355397174247318
4.18	0.0350212090562689
4.19	0.0345041983518666
4.2	0.0339886774267344
4.21	0.0334746384562417
4.22	0.0329620736753162
4.23	0.0324509753778506
4.24	0.0319413359161165
4.25	0.0314331477001864
4.26	0.0309264031973613
4.27	0.0304210949316071
4.28	0.0299172154829956
4.29	0.0294147574871539
4.3	0.0289137136347213
4.31	0.0284140766708092
4.32	0.0279158393944718
4.33	0.0274189946581811
4.34	0.0269235353673072
4.35	0.0264294544796069
4.36	0.0259367450047174
4.37	0.0254454000036561
4.38	0.0249554125883265
4.39	0.0244667759210291
4.4	0.0239794832139799
4.41	0.0234935277288333
4.42	0.0230089027762104
4.43	0.0225256017152335
4.44	0.0220436179530665
4.45	0.0215629449444597
4.46	0.0210835761912993
4.47	0.0206055052421654
4.48	0.0201287256918905
4.49	0.0196532311811275
4.5	0.019179015395919
4.51	0.0187060720672749
4.52	0.0182343949707526
4.53	0.0177639779260421
4.54	0.0172948147965573
4.55	0.0168268994890315
4.56	0.0163602259531157
4.57	0.015894788180985
4.58	0.0154305802069452
4.59	0.0149675961070481
4.6	0.0145058299987084
4.61	0.0140452760403251
4.62	0.0135859284309088
4.63	0.0131277814097117
4.64	0.0126708292558626
4.65	0.0122150662880047
4.66	0.0117604868639396
4.67	0.0113070853802733
4.68	0.0108548562720669
4.69	0.0104037940124917
4.7	0.0099538931124874
4.71	0.00950514812042358
4.72	0.00905755362176697
4.73	0.00861110423875
4.74	0.00816579463004441
4.75	0.00772161949043815
4.76	0.00727857355051542
4.77	0.00683665157634139
4.78	0.00639584836914819
4.79	0.00595615876502653
4.8	0.00551757763462013
4.81	0.00508009988282177
4.82	0.00464372044847528
4.83	0.00420843430407869
4.84	0.0037742364554918
4.85	0.00334112194164571
4.86	0.00290908583425709
4.87	0.00247812323754348
4.88	0.00204822928794424
4.89	0.00161939915384135
4.9	0.0011916280352855
4.91	0.000764911163724902
4.92	0.000339243801736
4.93	-8.53787572430154e-05
4.94	-0.000508961189174539
4.95	-0.000931508139682236
4.96	-0.00135302422430894
4.97	-0.00177351402877124
4.98	-0.00219298210921226
4.99	-0.00261143299245059
5	-0.00302887117622808
5.01	-0.00344530112945407
5.02	-0.0038607272924468
5.03	-0.00427515407717394
5.04	-0.00468858586748833
5.05	-0.00510102701936355
5.06	-0.0055124818611253
5.07	-0.00592295469368132
5.08	-0.00633244979074887
5.09	-0.0067409713990797
5.1	-0.00714852373868269
5.11	-0.00755511100304429
5.12	-0.00796073735934688
5.13	-0.00836540694868471
5.14	-0.00876912388627726
5.15	-0.00917189226168191
5.16	-0.00957371613900215
5.17	-0.00997459955709601
5.18	-0.0103745465297809
5.19	-0.0107735610460368
5.2	-0.0111716470702075
5.21	-0.0115688085422
5.22	-0.0119650493776814
5.23	-0.0123603734682743
5.24	-0.0127547846817503
5.25	-0.0131482868622208
5.26	-0.0135408838303268
5.27	-0.0139325793834266
5.28	-0.0143233772957817
5.29	-0.0147132813187401
5.3	-0.0151022951809187
5.31	-0.0154904225883838
5.32	-0.0158776672248299
5.33	-0.0162640327517555
5.34	-0.0166495228086393
5.35	-0.0170341410131126
5.36	-0.017417890961132
5.37	-0.0178007762271485
5.38	-0.0181828003642764
5.39	-0.0185639669044602
5.4	-0.0189442793586386
5.41	-0.0193237412169099
5.42	-0.0197023559486922
5.43	-0.020080127002885
5.44	-0.0204570578080273
5.45	-0.0208331517724557
5.46	-0.0212084122844595
5.47	-0.0215828427124355
5.48	-0.0219564464050411
5.49	-0.0223292266913453
5.5	-0.0227011868809788
5.51	-0.0230723302642826
5.52	-0.0234426601124557
5.53	-0.0238121796777001
5.54	-0.0241808921933658
5.55	-0.0245488008740938
5.56	-0.0249159089159575
5.57	-0.0252822194966035
5.58	-0.0256477357753905
5.59	-0.0260124608935268
5.6	-0.0263763979742079
5.61	-0.0267395501227504
5.62	-0.0271019204267268
5.63	-0.027463511956098
5.64	-0.027824327763345
5.65	-0.0281843708835988
5.66	-0.0285436443347703
5.67	-0.0289021511176771
5.68	-0.0292598942161715
5.69	-0.029616876597265
5.7	-0.0299731012112534
5.71	-0.0303285709918399
5.72	-0.0306832888562575
5.73	-0.0310372577053895
5.74	-0.03139048042389
5.75	-0.031742959880303
5.76	-0.032094698927179
5.77	-0.0324457004011933
5.78	-0.0327959671232607
5.79	-0.0331455018986506
5.8	-0.0334943075171001
5.81	-0.0338423867529272
5.82	-0.0341897423651421
5.83	-0.0345363770975576
5.84	-0.0348822936788993
5.85	-0.0352274948229134
5.86	-0.0355719832284754
5.87	-0.0359157615796956
5.88	-0.0362588325460259
5.89	-0.036601198782364
5.9	-0.0369428629291577
5.91	-0.0372838276125077
5.92	-0.0376240954442693
5.93	-0.0379636690221541
5.94	-0.0383025509298306
5.95	-0.0386407437370226
5.96	-0.0389782499996085
5.97	-0.0393150722597189
5.98	-0.0396512130458327
5.99	-0.0399866748728747
6	-0.0403214602423088
6.01	-0.0406555716422338
6.02	-0.0409890115474761
6.03	-0.0413217824196832
6.04	-0.0416538867074144
6.05	-0.0419853268462332
6.06	-0.0423161052587966
6.07	-0.0426462243549453
6.08	-0.0429756865317923
6.09	-0.0433044941738107
6.1	-0.0436326496529214
6.11	-0.0439601553285792
6.12	-0.0442870135478591
6.13	-0.0446132266455408
6.14	-0.0449387969441931
6.15	-0.0452637267542582
6.16	-0.0455880183741337
6.17	-0.0459116740902555
6.18	-0.0462346961771791
6.19	-0.04655708689766
6.2	-0.0468788485027351
6.21	-0.0471999832318002
6.22	-0.0475204933126909
6.23	-0.0478403809617596
6.24	-0.048159648383953
6.25	-0.0484782977728895
6.26	-0.0487963313109348
6.27	-0.0491137511692779
6.28	-0.0494305595080061
6.29	-0.0497467584761792
6.3	-0.0500623502119029
6.31	-0.0503773368424026
6.32	-0.0506917204840954
6.33	-0.0510055032426621
6.34	-0.0513186872131185
6.35	-0.0516312744798865
6.36	-0.0519432671168636
6.37	-0.0522546671874933
6.38	-0.0525654767448331
6.39	-0.0528756978316242
6.4	-0.053185332480358
6.41	-0.0534943827133446
6.42	-0.0538028505427791
6.43	-0.0541107379708077
6.44	-0.054418046989594
6.45	-0.0547247795813833
6.46	-0.0550309377185682
6.47	-0.0553365233637521
6.48	-0.0556415384698129
6.49	-0.0559459849799666
6.5	-0.0562498648278295
6.51	-0.0565531799374798
6.52	-0.0568559322235203
6.53	-0.0571581235911389
6.54	-0.0574597559361694
6.55	-0.0577608311451512
6.56	-0.0580613510953896
6.57	-0.0583613176550146
6.58	-0.0586607326830398
6.59	-0.0589595980294208
6.6	-0.0592579155351124
6.61	-0.0595556870321267
6.62	-0.0598529143435895
6.63	-0.0601495992837969
6.64	-0.0604457436582715
6.65	-0.0607413492638175
6.66	-0.0610364178885763
6.67	-0.0613309513120809
6.68	-0.0616249513053103
6.69	-0.0619184196307435
6.7	-0.0622113580424125
6.71	-0.0625037682859557
6.72	-0.0627956520986703
6.73	-0.0630870112095648
6.74	-0.0633778473394103
6.75	-0.0636681622007925
6.76	-0.0639579574981619
6.77	-0.0642472349278854
6.78	-0.0645359961782955
6.79	-0.0648242429297411
6.8	-0.0651119768546361
6.81	-0.065399199617509
6.82	-0.0656859128750513
6.83	-0.0659721182761662
6.84	-0.0662578174620162
6.85	-0.0665430120660707
6.86	-0.0668277037141535
6.87	-0.0671118940244894
6.88	-0.0673955846077509
6.89	-0.0676787770671041
6.9	-0.0679614729982552
6.91	-0.0682436739894947
6.92	-0.0685253816217439
6.93	-0.0688065974685991
6.94	-0.0690873230963756
6.95	-0.0693675600641526
6.96	-0.0696473099238165
6.97	-0.0699265742201045
6.98	-0.070205354490648
6.99	-0.0704836522660149
7	-0.0707614690697523
7.01	-0.0710388064184289
7.02	-0.0713156658216766
7.03	-0.0715920487822323
7.04	-0.0718679567959787
7.05	-0.0721433913519859
7.06	-0.0724183539325512
7.07	-0.0726928460132406
7.08	-0.0729668690629276
7.09	-0.0732404245438338
7.1	-0.073513513911568
7.11	-0.0737861386151655
7.12	-0.0740583000971267
7.13	-0.0743299997934561
7.14	-0.0746012391337007
7.15	-0.0748720195409872
7.16	-0.0751423424320611
7.17	-0.0754122092173226
7.18	-0.0756816213008653
7.19	-0.0759505800805119
7.2	-0.0762190869478521
7.21	-0.0764871432882779
7.22	-0.0767547504810203
7.23	-0.0770219098991852
7.24	-0.0772886229097891
7.25	-0.0775548908737939
7.26	-0.0778207151461428
7.27	-0.0780860970757944
7.28	-0.0783510380057582
7.29	-0.078615539273128
7.3	-0.0788796022091171
7.31	-0.0791432281390909
7.32	-0.0794064183826017
7.33	-0.0796691742534216
7.34	-0.0799314970595754
7.35	-0.0801933881033741
7.36	-0.0804548486814473
7.37	-0.0807158800847755
7.38	-0.0809764835987228
7.39	-0.0812366605030684
7.4	-0.0814964120720386
7.41	-0.0817557395743388
7.42	-0.0820146442731836
7.43	-0.0822731274263295
7.44	-0.0825311902861047
7.45	-0.0827888340994401
7.46	-0.0830460601078997
7.47	-0.0833028695477112
7.48	-0.0835592636497954
7.49	-0.0838152436397968
7.5	-0.0840708107381125
7.51	-0.0843259661599224
7.52	-0.0845807111152175
7.53	-0.0848350468088297
7.54	-0.0850889744404603
7.55	-0.0853424952047086
7.56	-0.0855956102911001
7.57	-0.0858483208841155
7.58	-0.0861006281632181
7.59	-0.0863525333028811
7.6	-0.0866040374726167
7.61	-0.0868551418370026
7.62	-0.087105847555709
7.63	-0.0873561557835265
7.64	-0.0876060676703927
7.65	-0.0878555843614184
7.66	-0.0881047069969149
7.67	-0.0883534367124198
7.68	-0.0886017746387238
7.69	-0.0888497219018957
7.7	-0.0890972796233093
7.71	-0.0893444489196682
7.72	-0.0895912309030319
7.73	-0.0898376266808408
7.74	-0.0900836373559413
7.75	-0.0903292640266107
7.76	-0.0905745077865823
7.77	-0.0908193697250698
7.78	-0.0910638509267919
7.79	-0.0913079524719963
7.8	-0.0915516754364845
7.81	-0.0917950208916346
7.82	-0.0920379899044265
7.83	-0.0922805835374647
7.84	-0.0925228028490019
7.85	-0.0927646488929627
7.86	-0.0930061227189661
7.87	-0.0932472253723495
7.88	-0.0934879578941908
7.89	-0.0937283213213315
7.9	-0.0939683166863988
7.91	-0.094207945017829
7.92	-0.094447207339889
7.93	-0.0946861046726983
7.94	-0.0949246380322517
7.95	-0.0951628084304408
7.96	-0.0954006168750756
7.97	-0.095638064369906
7.98	-0.0958751519146436
7.99	-0.0961118805049829
8	-0.0963482511326219
8.01	-0.0965842647852839
8.02	-0.0968199224467379
8.03	-0.0970552250968193
8.04	-0.0972901737114509
8.05	-0.0975247692626627
8.06	-0.0977590127186131
8.07	-0.0979929050436084
8.08	-0.0982264471981231
8.09	-0.0984596401388202
8.1	-0.0986924848185703
8.11	-0.0989249821864718
8.12	-0.0991571331878704
8.13	-0.0993889387643785
8.14	-0.0996203998538945
8.15	-0.0998515173906217
8.16	-0.100082292305088
8.17	-0.100312725524165
8.18	-0.100542817971085
8.19	-0.100772570565461
8.2	-0.101001984223308
8.21	-0.101231059857056
8.22	-0.101459798375572
8.23	-0.101688200684177
8.24	-0.101916267684665
8.25	-0.10214400027532
8.26	-0.102371399350936
8.27	-0.102598465802832
8.28	-0.102825200518869
8.29	-0.103051604383473
8.3	-0.103277678277646
8.31	-0.103503423078988
8.32	-0.103728839661711
8.33	-0.103953928896658
8.34	-0.10417869165132
8.35	-0.104403128789853
8.36	-0.104627241173092
8.37	-0.104851029658572
8.38	-0.105074495100541
8.39	-0.105297638349981
8.4	-0.105520460254617
8.41	-0.105742961658942
8.42	-0.105965143404225
8.43	-0.106187006328535
8.44	-0.106408551266749
8.45	-0.106629779050575
8.46	-0.106850690508563
8.47	-0.107071286466123
8.48	-0.107291567745539
8.49	-0.107511535165986
8.5	-0.107731189543546
8.51	-0.10795053169122
8.52	-0.108169562418947
8.53	-0.108388282533616
8.54	-0.108606692839085
8.55	-0.10882479413619
8.56	-0.109042587222767
8.57	-0.10926007289366
8.58	-0.109477251940741
8.59	-0.10969412515292
8.6	-0.109910693316164
8.61	-0.110126957213509
8.62	-0.110342917625073
8.63	-0.110558575328072
8.64	-0.110773931096837
8.65	-0.11098898570282
8.66	-0.111203739914616
8.67	-0.111418194497975
8.68	-0.111632350215811
8.69	-0.111846207828222
8.7	-0.1120597680925
8.71	-0.112273031763148
8.72	-0.112485999591886
8.73	-0.112698672327674
8.74	-0.11291105071672
8.75	-0.113123135502491
8.76	-0.113334927425733
8.77	-0.113546427224479
8.78	-0.113757635634062
8.79	-0.11396855338713
8.8	-0.114179181213659
8.81	-0.114389519840963
8.82	-0.114599569993711
8.83	-0.114809332393934
8.84	-0.115018807761043
8.85	-0.115227996811839
8.86	-0.115436900260524
8.87	-0.115645518818718
8.88	-0.115853853195464
8.89	-0.116061904097249
8.9	-0.116269672228006
8.91	-0.116477158289137
8.92	-0.116684362979516
8.93	-0.116891286995506
8.94	-0.117097931030969
8.95	-0.117304295777276
8.96	-0.117510381923324
8.97	-0.117716190155542
8.98	-0.117921721157906
8.99	-0.118126975611948
9	-0.118331954196771
9.01	-0.118536657589056
9.02	-0.118741086463078
9.03	-0.118945241490711
9.04	-0.119149123341446
9.05	-0.119352732682399
9.06	-0.119556070178319
9.07	-0.119759136491606
9.08	-0.119961932282314
9.09	-0.120164458208168
9.1	-0.120366714924574
9.11	-0.120568703084624
9.12	-0.120770423339115
9.13	-0.120971876336552
9.14	-0.121173062723167
9.15	-0.121373983142918
9.16	-0.121574638237512
9.17	-0.121775028646406
9.18	-0.121975155006821
9.19	-0.122175017953754
9.2	-0.122374618119982
9.21	-0.122573956136081
9.22	-0.122773032630427
9.23	-0.122971848229214
9.24	-0.123170403556457
9.25	-0.123368699234008
9.26	-0.123566735881562
9.27	-0.123764514116665
9.28	-0.123962034554733
9.29	-0.124159297809048
9.3	-0.12435630449078
9.31	-0.124553055208989
9.32	-0.124749550570638
9.33	-0.1249457911806
9.34	-0.125141777641672
9.35	-0.125337510554577
9.36	-0.125532990517982
9.37	-0.125728218128498
9.38	-0.125923193980698
9.39	-0.12611791866712
9.4	-0.126312392778279
9.41	-0.126506616902675
9.42	-0.126700591626803
9.43	-0.126894317535161
9.44	-0.127087795210258
9.45	-0.127281025232625
9.46	-0.127474008180824
9.47	-0.127666744631453
9.48	-0.12785923515916
9.49	-0.128051480336647
9.5	-0.128243480734683
9.51	-0.128435236922106
9.52	-0.12862674946584
9.53	-0.128818018930896
9.54	-0.129009045880387
9.55	-0.129199830875529
9.56	-0.129390374475657
9.57	-0.129580677238227
9.58	-0.129770739718828
9.59	-0.129960562471189
9.6	-0.130150146047187
9.61	-0.130339490996855
9.62	-0.130528597868392
9.63	-0.130717467208167
9.64	-0.130906099560731
9.65	-0.131094495468824
9.66	-0.13128265547338
9.67	-0.13147058011354
9.68	-0.131658269926654
9.69	-0.131845725448293
9.7	-0.132032947212256
9.71	-0.132219935750577
9.72	-0.132406691593532
9.73	-0.132593215269647
9.74	-0.132779507305707
9.75	-0.132965568226762
9.76	-0.133151398556135
9.77	-0.13333699881543
9.78	-0.133522369524537
9.79	-0.133707511201643
9.8	-0.133892424363236
9.81	-0.134077109524116
9.82	-0.134261567197396
9.83	-0.134445797894519
9.84	-0.134629802125253
9.85	-0.134813580397709
9.86	-0.134997133218342
9.87	-0.13518046109196
9.88	-0.13536356452173
9.89	-0.135546444009187
9.9	-0.135729100054239
9.91	-0.135911533155173
9.92	-0.136093743808666
9.93	-0.136275732509788
9.94	-0.136457499752009
9.95	-0.136639046027209
9.96	-0.13682037182568
9.97	-0.137001477636139
9.98	-0.137182363945726
9.99	-0.13736303124002
10	-0.137543480003038
