# Supplementary material for: Effect of mobile food environments on fast food visits
Source: Nat Commun. 2024 Mar 14;15:2291. doi: 10.1038/s41467-024-46425-2 (PMC10937966; doi:10.1038/s41467-024-46425-2)
Supplement: Supplementary file 4 — Source Data [file 41467_2024_46425_MOESM4_ESM.zip › sourcedata/figureS17.csv]

dist_POI	context_choice	context_definition	Estimate	Std. Error	t value	Pr(>|t|)
20 m.	Last Stay	Within 1km radius	2.3658240150171	0.0875421695741495	27.024964386029	7.52275921174719e-161
20 m.	Last Stay	Closest 25 options	2.20033263264799	0.0688583842851817	31.9544621252681	4.68401584333664e-224
20 m.	Last Stay (1hour)	Within 1km radius	2.86415067328751	0.329073289701725	8.70368626965623	3.21274400789118e-18
20 m.	Last Stay (1hour)	Closest 25 options	3.05231679176072	0.275899162716545	11.0631607639079	1.89306579429764e-28
20 m.	Longest Stay	Within 1km radius	2.35588344431562	0.0898436739839771	26.2220292186156	1.49048348888287e-151
20 m.	Longest Stay	Closest 25 options	2.18271792835334	0.0686118581364421	31.8125465136474	4.3413919309221e-222
50 m.	Last Stay	Within 1km radius	2.05844025043801	0.0443395147980412	46.4245100518995	0
50 m.	Last Stay	Closest 25 options	1.93966828248985	0.0352722350441458	54.9913630384412	0
50 m.	Last Stay (1hour)	Within 1km radius	2.82136241277865	0.160907150531957	17.5341021418331	7.86825918966404e-69
50 m.	Last Stay (1hour)	Closest 25 options	2.69886679119557	0.138871683611175	19.434248372419	3.96174385434664e-84
50 m.	Longest Stay	Within 1km radius	2.0168180622722	0.044443752267634	45.3791131344449	0
50 m.	Longest Stay	Closest 25 options	1.89312886244722	0.0362348542111959	52.2460736674437	0
100 m.	Last Stay	Within 1km radius	1.99666092041383	0.0342972777704687	58.2163089961918	0
100 m.	Last Stay	Closest 25 options	1.87847818397895	0.0283990680894199	66.1457685183262	0
100 m.	Last Stay (1hour)	Within 1km radius	2.62241265051824	0.120881262430611	21.6941203110249	2.33141503519571e-104
100 m.	Last Stay (1hour)	Closest 25 options	2.49375551620624	0.105848988392934	23.5595592746611	1.00184985444116e-122
100 m.	Longest Stay	Within 1km radius	1.92928967611603	0.0347822076401143	55.4677177503529	0
100 m.	Longest Stay	Closest 25 options	1.80583653831128	0.0296744868943952	60.8548530169317	0
200 m.	Last Stay	Within 1km radius	1.87232593411644	0.0311595175902854	60.0884121100827	0
200 m.	Last Stay	Closest 25 options	1.79153603686587	0.0256175690949669	69.9338813227933	0
200 m.	Last Stay (1hour)	Within 1km radius	2.38513178354992	0.110505896681379	21.583751231185	2.55292221836608e-103
200 m.	Last Stay (1hour)	Closest 25 options	2.30551742775408	0.0944630885923248	24.4065429376761	1.45741413947614e-131
200 m.	Longest Stay	Within 1km radius	1.8151315153063	0.0317683136518783	57.1365397356865	0
200 m.	Longest Stay	Closest 25 options	1.72474153152639	0.0270984582384509	63.6472199395868	0
