# Supplementary material for: Effect of mobile food environments on fast food visits
Source: Nat Commun. 2024 Mar 14;15:2291. doi: 10.1038/s41467-024-46425-2 (PMC10937966; doi:10.1038/s41467-024-46425-2)
Supplement: Supplementary file 4 — Source Data [file 41467_2024_46425_MOESM4_ESM.zip › sourcedata/figureS1A.csv]

class	x	density
All	5	0.514779967441331
All	5.03802183692246	0.527083801487582
All	5.07633280586151	0.539309604691684
All	5.11493510548324	0.551466612045136
All	5.15383095117316	0.5635606970585
All	5.19302257516345	0.575532877556156
All	5.23251222666096	0.587395641899811
All	5.27230217197633	0.599166456662107
All	5.3123946946541	0.610779922677131
All	5.35279209560367	0.622241307498465
All	5.39349669323145	0.633584387634613
All	5.43451082357383	0.64474356456205
All	5.47583684043128	0.655707496889219
All	5.51747711550345	0.666530128041512
All	5.55943403852527	0.677151237585439
All	5.60171001740407	0.687535021322057
All	5.6443074783578	0.697758394374536
All	5.68722886605427	0.707771221957915
All	5.73047664375143	0.71750725103648
All	5.77405329343877	0.727067997563872
All	5.81796131597971	0.736417087440306
All	5.86220323125519	0.745453902112819
All	5.90678157830821	0.754304963712425
All	5.95169891548961	0.762950212133906
All	5.99695782060488	0.771252878083043
All	6.04256089106206	0.779363699614606
All	6.08851074402086	0.787280347390183
All	6.13481001654283	0.794830172936249
All	6.18146136574268	0.80218624464413
All	6.22846746894083	0.809348598600072
All	6.27583102381702	0.816157939086365
All	6.32355474856511	0.822759744168243
All	6.37164138204915	0.829169970022747
All	6.42009368396049	0.835250909734445
All	6.46891443497618	0.841112360663767
All	6.51810643691858	0.846787671416012
All	6.56767251291613	0.852161436111357
All	6.61761550756538	0.857307903911039
All	6.66793828709422	0.862276383992594
All	6.7186437395264	0.866973453916192
All	6.76973477484728	0.871439509060047
All	6.82121432517079	0.875737796134284
All	6.87308534490775	0.879795728653813
All	6.9253508109354	0.883622720154424
All	6.97801372276824	0.887293561246882
All	7.0310771027302	0.890754746270499
All	7.08454399612805	0.893988346894343
All	7.13841747142621	0.897078156070702
All	7.19270062042281	0.899987613952526
All	7.24739655842717	0.902675454679997
All	7.30250842443855	0.90523199293783
All	7.35803938132633	0.907635317151264
All	7.4139926160115	0.909824823406666
All	7.47037133964956	0.911895109278098
All	7.52717878781484	0.913836644160257
All	7.58441822068614	0.915573170529339
All	7.64209292323387	0.91720171269553
All	7.70020620540857	0.918722750593446
All	7.75876140233084	0.920048380378479
All	7.81776187448278	0.921275802105985
All	7.87721100790082	0.922405703743776
All	7.93711221437007	0.923365916821
All	7.99746893162008	0.924228017158985
All	8.05828462352218	0.925001202259035
All	8.11956278028825	0.925626522905722
All	8.181306918671	0.926153792468903
All	8.24352058216586	0.926599310362689
All	8.30620734121428	0.926915232543726
All	8.36937079340864	0.927132813726798
All	8.43301456369875	0.927274421749634
All	8.49714230459989	0.92730163965157
All	8.56175769640238	0.927229693874168
All	8.62686444738283	0.927086327948789
All	8.69246629401694	0.926841294191881
All	8.75856700119396	0.926495714002607
All	8.82517036243273	0.926082282818607
All	8.8922802000994	0.92557802715548
All	8.9599003656268	0.924971410494854
All	9.02803473973547	0.924299825696669
All	9.09668723265638	0.923546952640987
All	9.16586178435531	0.922689741898224
All	9.23556236475903	0.921770083988201
All	9.30579297398304	0.920777859139871
All	9.37655764256124	0.919679540129629
All	9.44786043167714	0.918521254533582
All	9.51970543339702	0.91729868718615
All	9.59209677090472	0.915968943602978
All	9.66503859873828	0.914581964136424
All	9.73853510302838	0.913137876138775
All	9.81259050173858	0.911588525799807
All	9.88720904490738	0.909984233535882
All	9.96239501489213	0.908326086312615
All	10.0381527266148	0.906573870747359
All	10.1144865278096	0.904765814209564
All	10.1914007992726	0.902907812252542
All	10.2688999551129	0.900967403847468
All	10.3469884430061	0.898971730016467
All	10.4256707444498	0.896930745372007
All	10.5049513750204	0.8948193576579
All	10.5848348846323	0.892654930394365
All	10.6653258577992	0.8904505340949
All	10.7464289138972	0.888187831243941
All	10.8281487074298	0.885876041910684
All	10.910489928295	0.883530233570426
All	10.9934573020546	0.881137981422301
All	11.0770555902051	0.878702283135883
All	11.1612895904515	0.87623895716458
All	11.246164136982	0.873740457340775
All	11.3316841007459	0.871205676949788
All	11.417854389733	0.868649884961687
All	11.5046799492552	0.866069249786495
All	11.5921657622303	0.863460748342271
All	11.6803168494682	0.860837831980473
All	11.7691382699589	0.85819916820681
All	11.8586351211625	0.85554192999304
All	11.9488125393025	0.852876605408904
All	12.0396756996598	0.850203178437551
All	12.1312298168701	0.847520909984128
All	12.2234801452233	0.844836384283991
All	12.3164319789646	0.842149845193494
All	12.4100906525988	0.839464145829125
All	12.504461541196	0.836781337442228
All	12.5995500607005	0.834101600191726
All	12.6953616682414	0.831430738808606
All	12.7919018624457	0.828767659212766
All	12.8891761837541	0.826111887762849
All	12.9871902147388	0.82347081657302
All	13.0859495804239	0.820842151995326
All	13.1854599486084	0.81822410493218
All	13.2857270301912	0.81562451573727
All	13.3867565794988	0.813041426531598
All	13.4885543946161	0.810471317086543
All	13.5911263177185	0.80792159610634
All	13.6944782354074	0.80539173078306
All	13.7986160790484	0.802876297391367
All	13.903545825111	0.800381660578992
All	14.0092734955123	0.797909363023773
All	14.115805157962	0.795452124322218
All	14.2231469263111	0.793014905279436
All	14.3313049609023	0.790601579230145
All	14.4402854689242	0.788203234304453
All	14.5500947047669	0.785823287339308
All	14.6607389703811	0.783467872794103
All	14.77222461564	0.781126799672904
All	14.8845580387036	0.778801975546853
All	14.9977456863857	0.776501487889688
All	15.1117940545241	0.774214290976916
All	15.2267096883535	0.771940942469697
All	15.3424991828807	0.769691026499013
All	15.4591691832636	0.767453086436177
All	15.5767263851922	0.765227060608781
All	15.6951775352729	0.763022021454349
All	15.8145294314159	0.760828007869133
All	15.9347889232253	0.758644458676083
All	16.0559629123918	0.756478370834196
All	16.1780583530894	0.754322688256146
All	16.3010822523741	0.752176007395077
All	16.425041670586	0.750043558769065
All	16.5499437217547	0.74792070720083
All	16.6757955740076	0.745805465478667
All	16.802604449981	0.743701619985451
All	16.930377627235	0.741606462763282
All	17.0591224386707	0.739517652311419
All	17.1888462729514	0.737437836315779
All	17.3195565749264	0.735365777736183
All	17.4512608460587	0.733298966095072
All	17.5839666448547	0.731239179707283
All	17.7176815872988	0.729186262534864
All	17.8524133472901	0.727137670444181
All	17.9881696570827	0.725094535775453
All	18.1249583077297	0.723057473685195
All	18.2627871495303	0.721023992539116
All	18.4016640924801	0.718994753636333
All	18.5415971067254	0.716970915804075
All	18.6825942230201	0.7149500821261
All	18.8246635331874	0.712932571726219
All	18.9678131905832	0.710919936454608
All	19.1120514105648	0.7089098797971
All	19.257386470962	0.706902466651494
All	19.4038267125524	0.704899558671708
All	19.5513805395396	0.702898936677906
All	19.7000564200363	0.700900590848451
All	19.8498628865495	0.69890628720502
All	20.0008085364706	0.696914217930326
All	20.1529020325688	0.694924253403709
All	20.3061521034882	0.692937913738616
All	20.4605675442485	0.690953911453615
All	20.6161572167501	0.688971939243237
All	20.7729300502828	0.686993335527374
All	20.9308950420375	0.685017252747519
All	21.0900612576234	0.683043207379641
All	21.2504378315878	0.68107239265897
All	21.4120339679405	0.679104368510835
All	21.5748589406819	0.677138457947974
All	21.7389220943355	0.675175722568635
All	21.9042328444836	0.673216136034747
All	22.0708006783085	0.671258795940421
All	22.2386351551363	0.66930462693472
All	22.4077459069856	0.6673540530237
All	22.5781426391207	0.665405903442251
All	22.749835130608	0.663460945509271
All	22.9228332348778	0.661520112796745
All	23.0971468802893	0.659581915928426
All	23.2727860707006	0.65764693316176
All	23.4497608860429	0.655716682135999
All	23.6280814828988	0.653789300980805
All	23.8077580950855	0.6518651395137
All	23.9888010342417	0.649946382378205
All	24.1712206904195	0.648030741238746
All	24.3550275326811	0.64611829399717
All	24.540232109699	0.644211977683179
All	24.7268450503619	0.642309026525989
All	24.9148770643843	0.640409451418894
All	25.1043389429213	0.638516276895788
All	25.2952415591881	0.636626962124184
All	25.4875958690836	0.634741268153396
All	25.6814129118196	0.632862056452904
All	25.8767038105539	0.630987300610723
All	26.0734797730291	0.629116402022958
All	26.2717520922153	0.627252011117962
All	26.4715321469588	0.62539270341438
All	26.6728314026347	0.623537480374859
All	26.8756614118049	0.621688737039611
All	27.0800338148815	0.619845735465082
All	27.2859603407943	0.618007039338916
All	27.4934528076644	0.616174748105966
All	27.7025231234821	0.614348892486078
All	27.9131832867904	0.612527561615214
All	28.1254453873738	0.610712522382066
All	28.3393216069519	0.608904656222635
All	28.5548242198784	0.60710153964468
All	28.771965593846	0.605304571245326
All	28.9907581905956	0.603515568895154
All	29.2112145666318	0.601731554211173
All	29.4333473739437	0.599953520319122
All	29.6571693607306	0.59818431501971
All	29.8826933721337	0.596420355797703
All	30.1099323509735	0.594662188974693
All	30.3388993384925	0.592913796920173
All	30.5696074751035	0.591170934738705
All	30.8020700011439	0.589433654363072
All	31.0363002576355	0.587707190022376
All	31.2723116870499	0.585986566554028
All	31.5101178340806	0.584271798471395
All	31.7497323464196	0.582567965404532
All	31.9911689755411	0.580870820771357
All	32.2344415774904	0.579179868628743
All	32.4795641136796	0.57749986989839
All	32.7265506516882	0.575827524794251
All	32.9754153660709	0.57416172620586
All	33.2261725391707	0.572506857940496
All	33.4788365619391	0.570860678553653
All	33.7334219347614	0.56922140439518
All	33.9899432682894	0.567592973900053
All	34.2484152842795	0.565974320306672
All	34.5088528164378	0.564362918839903
All	34.7712708112714	0.562762188255926
All	35.035684328946	0.561172348516085
All	35.3021085441504	0.559590076086027
All	35.5705587469673	0.558018195282286
All	35.8410503437509	0.556458308802681
All	36.1135988580109	0.554906250995574
All	36.3882199313034	0.553364183432594
All	36.6649293241287	0.551835158151553
All	36.9437429168358	0.550314146180363
All	37.2246767105337	0.54880259210607
All	37.5077468280095	0.54730502064114
All	37.7929695146542	0.545815548186672
All	38.0803611393945	0.544334869795935
All	38.3699381956326	0.542868949855486
All	38.6617173021925	0.541411095633065
All	38.9557152042737	0.53996130369417
All	39.2519487744127	0.538526712869538
All	39.5504350134506	0.537100073851146
All	39.8511910515093	0.53568131921228
All	40.1542341489746	0.534276609402915
All	40.4595816974863	0.53288024897041
All	40.7672512209369	0.531491446773208
All	41.0772603764768	0.53011533762952
All	41.389626955528	0.528747752050704
All	41.7043688848049	0.527387244325393
All	42.0215042273433	0.526037915454052
All	42.341051183537	0.52469702104867
All	42.6630280921822	0.523362569864618
All	42.9874534315301	0.522037663068557
All	43.3143458203472	0.520720805348019
All	43.643724018984	0.519409608117235
All	43.9756069304517	0.518106249503324
All	44.3100136015069	0.516810234494307
All	44.6469632237446	0.515518961339656
All	44.9864751346999	0.514233802864289
All	45.3285688189575	0.512954949813262
All	45.6732639092701	0.511679801924317
All	46.020580187685	0.510409081131538
All	46.3705375866797	0.509143294868069
All	46.7231561903052	0.507880081879632
All	47.0784562353393	0.506619697861698
All	47.4364581124475	0.505362558292366
All	47.7971823673536	0.504106791949629
All	48.1606497020186	0.502852394936051
All	48.5268809758285	0.501599260457704
All	48.8958972067923	0.500346261185811
All	49.2677195727471	0.499093342275943
All	49.6423694125744	0.497839473716176
All	50.0198682274242	0.496584486196273
All	50.4002376819495	0.495328336137374
All	50.7834996055488	0.494069164617495
All	51.1696759936196	0.492807478093388
All	51.5587890088205	0.49154341597651
All	51.9508609823431	0.490274545558936
All	52.3459144151935	0.489001614369534
All	52.7439719794838	0.487725156692048
All	53.1450565197331	0.486442422821675
All	53.5491910541788	0.485153982589268
All	53.9563987760971	0.483860957507446
All	54.3667030551347	0.482560527922166
All	54.7801274386495	0.481252702941547
All	55.1966956530623	0.479939354512998
All	55.6164316052182	0.478617819706718
All	56.0393593837588	0.477287217388739
All	56.4655032605044	0.475950295781499
All	56.8948876918476	0.474604745673982
All	57.3275373201558	0.473248534405114
All	57.7634769751865	0.471885368615545
All	58.2027316755114	0.470513452630361
All	58.6453266299531	0.4691294201109
All	59.0912872390307	0.467737970486271
All	59.5406390964189	0.466337938936729
All	59.9934079904155	0.464924528932257
All	60.4496199054223	0.463503417708764
All	60.9093010234361	0.462074143214659
All	61.3724777255509	0.460630469659255
All	61.8391765934725	0.459178988758349
All	62.3094244110438	0.45771969948856
All	62.7832481657816	0.456245805793558
All	63.260675050426	0.454763902209738
All	63.7417324645004	0.453274265938106
All	64.2264480158845	0.451770992197291
All	64.7148495223982	0.450259232389632
All	65.2069650133987	0.448739973589047
All	65.7028227313883	0.44720825307302
All	66.2024511336359	0.445667768767037
All	66.70587889381	0.444120159879569
All	67.213134903624	0.442561409015761
All	67.7242482744945	0.440993827661658
All	68.2392483392123	0.439419615917716
All	68.7581646536253	0.437835663091824
All	69.2810269983349	0.436243026850483
All	69.8078653804051	0.434644350780096
All	70.3387100350849	0.433037357463258
All	70.8735914275429	0.43142203496078
All	71.4125402546164	0.42980133489538
All	71.9555874465723	0.428173712891496
All	72.502764168883	0.426538308076862
All	73.0541018240144	0.424898234953406
All	73.6096320532283	0.423252563484236
All	74.1693867383983	0.421599825746949
All	74.7333980038396	0.419943152273847
All	75.3016982181522	0.418282098327543
All	75.8743199960792	0.416614837610158
All	76.4512962003779	0.414944375369797
All	77.0326599437062	0.413270620264741
All	77.6184445905228	0.411591630285628
All	78.208683759002	0.409910155682637
All	78.803411322963	0.408226227329191
All	79.402661413814	0.406538322133795
All	80.0064684225112	0.404848513314459
All	80.6148670015317	0.403156931957423
All	81.2278920668633	0.401462691196938
All	81.8455788000076	0.399767077230343
All	82.4679626499993	0.398070325889893
All	83.0950793354404	0.396372039239947
All	83.7269648465506	0.394672962029166
All	84.3636554472323	0.392973328179181
All	85.0051876771517	0.39127309251468
All	85.6515983538365	0.389572681150517
All	86.302924574788	0.387872234389422
All	86.9592037196108	0.386171937802039
All	87.6204734521576	0.384472094421946
All	88.2867717226909	0.382772675290323
All	88.9581367700611	0.381073990541581
All	89.6346071239006	0.379376386235001
All	90.3162216068353	0.377679604595824
All	91.0030193367129	0.375983990487818
All	91.6950397288473	0.374290069402282
All	92.3923224982811	0.372597310450779
All	93.0949076620645	0.370906019339096
All	93.8028355415522	0.369217008880624
All	94.5161467647172	0.367529444623487
All	95.2348822684827	0.365843534135946
All	95.9590833010711	0.364160459004391
All	96.6887914243715	0.362479062922169
All	97.424048516325	0.360799409864423
All	98.1648967733277	0.35912310759635
All	98.9113787126528	0.357448670155034
All	99.6635371748904	0.355776104542837
All	100.421415326406	0.354107120247388
All	101.185056661819	0.352440262934866
All	101.954505006496	0.350775416977074
All	102.72980451907	0.349114178128051
All	103.51099969397	0.347455363744601
All	104.298135363979	0.3457986588519
All	105.091256702804	0.344145502885403
All	105.89040922767	0.342495039911628
All	106.695638801931	0.340846743191707
All	107.506991637704	0.339201862489701
All	108.324514298519	0.337559901498543
All	109.148253701991	0.335920119654355
All	109.978257122517	0.334283552360562
All	110.814572193983	0.332650072651427
All	111.657246912501	0.331018735636227
All	112.506329639165	0.329390346783594
All	113.361869102822	0.327765131723265
All	114.223914402873	0.326141964745887
All	115.092515012087	0.324521416606739
All	115.967720779444	0.322904016594415
All	116.849581932993	0.321288499543003
All	117.738149082736	0.31967521056733
All	118.633473223531	0.318064893128674
All	119.535605738021	0.316456207117992
All	120.444598399581	0.314849299422466
All	121.360503375289	0.313244986701049
All	122.283373228921	0.311641948265159
All	123.213260923969	0.310040184385937
All	124.150219826676	0.308440379247188
All	125.094303709104	0.306841363697704
All	126.045566752215	0.305243112047091
All	127.004063548985	0.303645777301757
All	127.969849107535	0.302048633933824
All	128.942978854287	0.300451607659519
All	129.923508637146	0.298854259939942
All	130.911494728705	0.29725622305127
All	131.906993829475	0.295657478841538
All	132.910063071138	0.294057019269737
All	133.920760019827	0.292454620294557
All	134.939142679428	0.290850488987066
All	135.965269494911	0.289243109927556
All	136.999199355682	0.287632097284313
All	138.040991598964	0.286018107086238
All	139.090706013202	0.28439922762272
All	140.148402841494	0.282774502016586
All	141.214142785051	0.281145319521515
All	142.287987006675	0.279509539816771
All	143.369997134273	0.277865113594477
All	144.460235264396	0.276214511368932
All	145.558763965797	0.274555593732352
All	146.665646283025	0.272884583318795
All	147.780945740045	0.2712054431147
All	148.90472634388	0.269516327672971
All	150.037052588286	0.267810987991941
All	151.177989457454	0.266095348328952
All	152.327602429737	0.264368210731244
All	153.485957481412	0.262620019709733
All	154.653121090461	0.26085917555451
All	155.829160240391	0.259085533063556
All	157.014142424076	0.257285332756685
All	158.20813564763	0.255469993234171
All	159.41120843431	0.253639402423617
All	160.62342982845	0.251779062329785
All	161.844869399423	0.2498995698167
All	163.075597245631	0.248002274242171
All	164.315683998533	0.246072521704399
All	165.565200826691	0.244119132325997
All	166.824219439865	0.242145414138483
All	168.092812093117	0.240137074329668
All	169.371051590965	0.238100295931488
All	170.659011291561	0.236040789214973
All	171.956765110896	0.233945165622491
All	173.264387527048	0.231816144922256
All	174.581953584453	0.229662234527589
All	175.909538898211	0.227471486560552
All	177.24721965843	0.225242432678844
All	178.595072634592	0.222986685072591
All	179.953175179966	0.220694228396434
All	181.32160523604	0.218358855656349
All	182.700441337001	0.215995463528736
All	184.089762614236	0.21359637592031
All	185.489648800879	0.211150345072452
All	186.900180236381	0.208675563952674
All	188.321437871126	0.206166976764427
All	189.753503271074	0.203608311018217
All	191.196458622442	0.201020863717074
All	192.650386736421	0.198402317335992
All	194.115371053929	0.195731768115785
All	195.5914956504	0.193033191792976
All	197.078845240608	0.190306634896272
All	198.577505183529	0.18752827051941
All	200.087561487241	0.184723181813222
All	201.609100813857	0.181891768337863
All	203.142210484502	0.17901458761604
All	204.686978484324	0.176110843717527
All	206.243493467541	0.173183307314353
All	207.811844762529	0.17021706049387
All	209.392122376952	0.167225798291665
All	210.984417002925	0.164214142577446
All	212.588820022218	0.161171592952374
All	214.205423511503	0.158107134253285
All	215.834320247635	0.155026499831026
All	217.47560371298	0.151923248910942
All	219.129368100778	0.148802866930036
All	220.795708320548	0.145671259654036
All	222.474720003537	0.142525449482453
All	224.166499508205	0.139368999826055
All	225.871143925761	0.136206885904952
All	227.588751085728	0.133038786285151
All	229.319419561562	0.129868213944103
All	231.063248676307	0.126697995732168
All	232.820338508295	0.123529491078831
All	234.590789896894	0.120368232871038
All	236.374704448289	0.117213626892498
All	238.172184541314	0.114067623718694
All	239.983333333333	0.110939932532017
Food	5	0.534976396646693
Food	5.03802183692246	0.547764234345564
Food	5.07633280586151	0.560472562258989
Food	5.11493510548324	0.573110524943049
Food	5.15383095117316	0.585684085864379
Food	5.19302257516345	0.598132671806773
Food	5.23251222666096	0.610468904595193
Food	5.27230217197633	0.622710676065058
Food	5.3123946946541	0.634790677008826
Food	5.35279209560367	0.646714167035343
Food	5.39349669323145	0.658515858394998
Food	5.43451082357383	0.670128127692128
Food	5.47583684043128	0.681539138255231
Food	5.51747711550345	0.692804438009409
Food	5.55943403852527	0.703861859500938
Food	5.60171001740407	0.714674300391631
Food	5.6443074783578	0.725321085700902
Food	5.68722886605427	0.735750387309022
Food	5.73047664375143	0.745893575059227
Food	5.77405329343877	0.75585549154293
Food	5.81796131597971	0.765598477730385
Food	5.86220323125519	0.775018229164167
Food	5.90678157830821	0.784245594816206
Food	5.95169891548961	0.793259768463467
Food	5.99695782060488	0.801918807510254
Food	6.04256089106206	0.81037883105433
Food	6.08851074402086	0.818637406369316
Food	6.13481001654283	0.826515099726669
Food	6.18146136574268	0.834191438681923
Food	6.22846746894083	0.84166644378101
Food	6.27583102381702	0.848774245848855
Food	6.32355474856511	0.855665961061068
Food	6.37164138204915	0.862358168043164
Food	6.42009368396049	0.868707170407206
Food	6.46891443497618	0.874827160417068
Food	6.51810643691858	0.880752876089045
Food	6.56767251291613	0.886363605608402
Food	6.61761550756538	0.891736625052764
Food	6.66793828709422	0.896923420831013
Food	6.7186437395264	0.901826017940757
Food	6.76973477484728	0.90648639872448
Food	6.82121432517079	0.910970770286731
Food	6.87308534490775	0.915202788248804
Food	6.9253508109354	0.919191990338124
Food	6.97801372276824	0.923016883186148
Food	7.0310771027302	0.926621012833286
Food	7.08454399612805	0.929985133305852
Food	7.13841747142621	0.933197462291384
Food	7.19270062042281	0.93621929287674
Food	7.24739655842717	0.939006657576963
Food	7.30250842443855	0.94165494245643
Food	7.35803938132633	0.94414086229932
Food	7.4139926160115	0.946399814454624
Food	7.47037133964956	0.948532041969783
Food	7.52717878781484	0.95052737111985
Food	7.58441822068614	0.952304356033172
Food	7.64209292323387	0.95396616235654
Food	7.70020620540857	0.955513284099767
Food	7.75876140233084	0.956851618950645
Food	7.81776187448278	0.958084865216832
Food	7.87721100790082	0.959213745893221
Food	7.93711221437007	0.96016079810196
Food	7.99746893162008	0.961002586995931
Food	8.05828462352218	0.961748961620021
Food	8.11956278028825	0.962336522563267
Food	8.181306918671	0.96281867663462
Food	8.24352058216586	0.963212929313603
Food	8.30620734121428	0.963467766548049
Food	8.36937079340864	0.963616760429962
Food	8.43301456369875	0.963683977673933
Food	8.49714230459989	0.963628046852141
Food	8.56175769640238	0.963465357514083
Food	8.62686444738283	0.963225785005126
Food	8.69246629401694	0.962876779741969
Food	8.75856700119396	0.962419593116408
Food	8.82517036243273	0.961889427540326
Food	8.8922802000994	0.961261599820264
Food	8.9599003656268	0.960523790491668
Food	9.02803473973547	0.959716217911112
Food	9.09668723265638	0.958821386298155
Food	9.16586178435531	0.9578146711796
Food	9.23556236475903	0.956741049655101
Food	9.30579297398304	0.955589703023021
Food	9.37655764256124	0.954324861495742
Food	9.44786043167714	0.952995939529019
Food	9.51970543339702	0.951598341177797
Food	9.59209677090472	0.950086393930983
Food	9.66503859873828	0.948513458522244
Food	9.73853510302838	0.946879678578155
Food	9.81259050173858	0.945133906783025
Food	9.88720904490738	0.94332976545269
Food	9.96239501489213	0.941468418352536
Food	10.0381527266148	0.939507283084293
Food	10.1144865278096	0.937487002320828
Food	10.1914007992726	0.935413836897817
Food	10.2688999551129	0.933253527771797
Food	10.3469884430061	0.931034874490949
Food	10.4256707444498	0.928768410483994
Food	10.5049513750204	0.926427755095372
Food	10.5848348846323	0.924031315665733
Food	10.6653258577992	0.921592872816785
Food	10.7464289138972	0.919093239930572
Food	10.8281487074298	0.916542220554237
Food	10.910489928295	0.913955634934872
Food	10.9934573020546	0.911320569467797
Food	11.0770555902051	0.908640309476433
Food	11.1612895904515	0.905931375945267
Food	11.246164136982	0.903186008062481
Food	11.3316841007459	0.900403261425536
Food	11.417854389733	0.897598963272743
Food	11.5046799492552	0.89476925091161
Food	11.5921657622303	0.891911308821056
Food	11.6803168494682	0.88903891113134
Food	11.7691382699589	0.886150786178012
Food	11.8586351211625	0.883244523514825
Food	11.9488125393025	0.880330614352794
Food	12.0396756996598	0.877409106770908
Food	12.1312298168701	0.874480036944695
Food	12.2234801452233	0.871549599771656
Food	12.3164319789646	0.868618058160884
Food	12.4100906525988	0.865689427503516
Food	12.504461541196	0.862765019786193
Food	12.5995500607005	0.85984499777536
Food	12.6953616682414	0.85693647744933
Food	12.7919018624457	0.854037575526344
Food	12.8891761837541	0.85114765065582
Food	12.9871902147388	0.848275454348385
Food	13.0859495804239	0.84541800520202
Food	13.1854599486084	0.842573138635033
Food	13.2857270301912	0.839750013946174
Food	13.3867565794988	0.836946212875967
Food	13.4885543946161	0.834157590109062
Food	13.5911263177185	0.831392759114713
Food	13.6944782354074	0.828651050804052
Food	13.7986160790484	0.82592614167494
Food	13.903545825111	0.823225429728567
Food	14.0092734955123	0.820550711023472
Food	14.115805157962	0.817893522506513
Food	14.2231469263111	0.81525964682057
Food	14.3313049609023	0.812653634458407
Food	14.4402854689242	0.810065116081547
Food	14.5500947047669	0.80749809562793
Food	14.6607389703811	0.80495981231705
Food	14.77222461564	0.802438365834841
Food	14.8845580387036	0.799936008840283
Food	14.9977456863857	0.797462336963258
Food	15.1117940545241	0.795004379433439
Food	15.2267096883535	0.792562804229152
Food	15.3424991828807	0.790149057800222
Food	15.4591691832636	0.787749590023593
Food	15.5767263851922	0.785364332870019
Food	15.6951775352729	0.783004210262674
Food	15.8145294314159	0.780657349689748
Food	15.9347889232253	0.778323083057904
Food	16.0559629123918	0.776009909633936
Food	16.1780583530894	0.773709356965537
Food	16.3010822523741	0.771419731335243
Food	16.425041670586	0.769147432052951
Food	16.5499437217547	0.766886852335274
Food	16.6757955740076	0.764635571682229
Food	16.802604449981	0.76239823841599
Food	16.930377627235	0.76017154895199
Food	17.0591224386707	0.757952632874033
Food	17.1888462729514	0.755744728825471
Food	17.3195565749264	0.753546296403659
Food	17.4512608460587	0.751354253722078
Food	17.5839666448547	0.749170742439441
Food	17.7176815872988	0.746995500275255
Food	17.8524133472901	0.744825426282745
Food	17.9881696570827	0.74266183773029
Food	18.1249583077297	0.740505337603345
Food	18.2627871495303	0.738352951370136
Food	18.4016640924801	0.736205400178554
Food	18.5415971067254	0.734063817442855
Food	18.6825942230201	0.731925456987067
Food	18.8246635331874	0.729790628399893
Food	18.9678131905832	0.727660737138518
Food	19.1120514105648	0.725533329208599
Food	19.257386470962	0.723408446727989
Food	19.4038267125524	0.721287579902247
Food	19.5513805395396	0.719168598254586
Food	19.7000564200363	0.717051478844489
Food	19.8498628865495	0.714937389919447
Food	20.0008085364706	0.712824812076204
Food	20.1529020325688	0.71071363542449
Food	20.3061521034882	0.708604649651992
Food	20.4605675442485	0.706496917966152
Food	20.6161572167501	0.70439024531184
Food	20.7729300502828	0.702285172374991
Food	20.9308950420375	0.70018116147574
Food	21.0900612576234	0.69807797844021
Food	21.2504378315878	0.695976012993217
Food	21.4120339679405	0.693875002812094
Food	21.5748589406819	0.691774693600817
Food	21.7389220943355	0.689675392976072
Food	21.9042328444836	0.687577044813531
Food	22.0708006783085	0.685479368597136
Food	22.2386351551363	0.683382631328108
Food	22.4077459069856	0.681286963835619
Food	22.5781426391207	0.679192030203292
Food	22.749835130608	0.677098072764365
Food	22.9228332348778	0.675005435121026
Food	23.0971468802893	0.672913676139026
Food	23.2727860707006	0.67082300608145
Food	23.4497608860429	0.668734046734338
Food	23.6280814828988	0.666646184364668
Food	23.8077580950855	0.664559569183728
Food	23.9888010342417	0.662475199931923
Food	24.1712206904195	0.660392208999677
Food	24.3550275326811	0.658310641296357
Food	24.540232109699	0.656231997869618
Food	24.7268450503619	0.654155066065919
Food	24.9148770643843	0.652079861806069
Food	25.1043389429213	0.650008127916506
Food	25.2952415591881	0.647938615219494
Food	25.4875958690836	0.645871206538403
Food	25.6814129118196	0.643807744887177
Food	25.8767038105539	0.641747145120035
Food	26.0734797730291	0.639689056206375
Food	26.2717520922153	0.637635362902227
Food	26.4715321469588	0.635585269891164
Food	26.6728314026347	0.633538116676707
Food	26.8756614118049	0.631495762350626
Food	27.0800338148815	0.629457842375541
Food	27.2859603407943	0.627423306874785
Food	27.4934528076644	0.625393915864646
Food	27.7025231234821	0.6233698869749
Food	27.9131832867904	0.62134969843616
Food	28.1254453873738	0.61933493384353
Food	28.3393216069519	0.617326551353144
Food	28.5548242198784	0.615322473181528
Food	28.771965593846	0.613324026491903
Food	28.9907581905956	0.611333072793729
Food	29.2112145666318	0.609346893093058
Food	29.4333473739437	0.607366476180729
Food	29.6571693607306	0.605394752121014
Food	29.8826933721337	0.603428274912425
Food	30.1099323509735	0.601467611696519
Food	30.3388993384925	0.599516926267742
Food	30.5696074751035	0.597571960095327
Food	30.8020700011439	0.595632774951055
Food	31.0363002576355	0.593704930058794
Food	31.2723116870499	0.591783270831353
Food	31.5101178340806	0.589867817422809
Food	31.7497323464196	0.587964038637217
Food	31.9911689755411	0.586067444151201
Food	32.2344415774904	0.584177506376804
Food	32.4795641136796	0.582299384037856
Food	32.7265506516882	0.580429538588686
Food	32.9754153660709	0.57856677462699
Food	33.2261725391707	0.576715842414165
Food	33.4788365619391	0.574874311097052
Food	33.7334219347614	0.573040245930693
Food	33.9899432682894	0.571217891941717
Food	34.2484152842795	0.569406065514339
Food	34.5088528164378	0.567602033475421
Food	34.7712708112714	0.565809445018719
Food	35.035684328946	0.564028477394603
Food	35.3021085441504	0.562255558104974
Food	35.5705587469673	0.560493661646447
Food	35.8410503437509	0.558744403080272
Food	36.1135988580109	0.557003354081829
Food	36.3882199313034	0.555272753465284
Food	36.6649293241287	0.553555683186738
Food	36.9437429168358	0.551846873155267
Food	37.2246767105337	0.550147789619757
Food	37.5077468280095	0.548462952022216
Food	37.7929695146542	0.546786298704887
Food	38.0803611393945	0.545118516328608
Food	38.3699381956326	0.543465464817931
Food	38.6617173021925	0.54182038173698
Food	38.9557152042737	0.540183255353281
Food	39.2519487744127	0.538560954053949
Food	39.5504350134506	0.536946309620142
Food	39.8511910515093	0.535339247072302
Food	40.1542341489746	0.533745524781972
Food	40.4595816974863	0.532159616828386
Food	40.7672512209369	0.53058076168152
Food	41.0772603764768	0.529013596871437
Food	41.389626955528	0.527454144829524
Food	41.7043688848049	0.525901063019191
Food	42.0215042273433	0.524357899763271
Food	42.341051183537	0.522822055836934
Food	42.6630280921822	0.521291752219328
Food	42.9874534315301	0.519769522818501
Food	43.3143458203472	0.518253902635438
Food	43.643724018984	0.516742857006543
Food	43.9756069304517	0.515238021872628
Food	44.3100136015069	0.513738754255982
Food	44.6469632237446	0.51224297625511
Food	44.9864751346999	0.510751580277219
Food	45.3285688189575	0.509264375016392
Food	45.6732639092701	0.50777947658943
Food	46.020580187685	0.506297220601168
Food	46.3705375866797	0.504817452422809
Food	46.7231561903052	0.503338735868507
Food	47.0784562353393	0.501861061303982
Food	47.4364581124475	0.50038386765445
Food	47.7971823673536	0.498906426712111
Food	48.1606497020186	0.497428611080151
Food	48.5268809758285	0.495949000824333
Food	48.8958972067923	0.494467831778076
Food	49.2677195727471	0.492985046325271
Food	49.6423694125744	0.491498061906042
Food	50.0198682274242	0.490008181275761
Food	50.4002376819495	0.488515395202727
Food	50.7834996055488	0.487016437136769
Food	51.1696759936196	0.485513002202061
Food	51.5587890088205	0.48400542818799
Food	51.9508609823431	0.482490039866806
Food	52.3459144151935	0.480968468039575
Food	52.7439719794838	0.479441610731707
Food	53.1450565197331	0.477905654267578
Food	53.5491910541788	0.476361737212242
Food	53.9563987760971	0.474811505224756
Food	54.3667030551347	0.473251260098391
Food	54.7801274386495	0.471681268521741
Food	55.1966956530623	0.470104075980199
Food	55.6164316052182	0.46851632694143
Food	56.0393593837588	0.466917102163503
Food	56.4655032605044	0.465309955992436
Food	56.8948876918476	0.46369206701576
Food	57.3275373201558	0.462061095809103
Food	57.7634769751865	0.460421665392707
Food	58.2027316755114	0.458771636922907
Food	58.6453266299531	0.457107106678759
Food	59.0912872390307	0.455433773151758
Food	59.5406390964189	0.453750280469606
Food	59.9934079904155	0.452051112507618
Food	60.4496199054223	0.450342995741251
Food	60.9093010234361	0.448625407018356
Food	61.3724777255509	0.446891266773933
Food	61.8391765934725	0.445148229077444
Food	62.3094244110438	0.443396300217695
Food	62.7832481657816	0.441627886393394
Food	63.260675050426	0.43985051300244
Food	63.7417324645004	0.438064500079508
Food	64.2264480158845	0.436263373130418
Food	64.7148495223982	0.434452930634201
Food	65.2069650133987	0.432634273750015
Food	65.7028227313883	0.430802073037628
Food	66.2024511336359	0.428960447931862
Food	66.70587889381	0.427111187606763
Food	67.213134903624	0.425250081096767
Food	67.7242482744945	0.423379701564973
Food	68.2392483392123	0.421502396472949
Food	68.7581646536253	0.419615000691891
Food	69.2810269983349	0.41771874544583
Food	69.8078653804051	0.415816378381748
Food	70.3387100350849	0.413905669421597
Food	70.8735914275429	0.41198676792107
Food	71.4125402546164	0.410062644413465
Food	71.9555874465723	0.408131863922038
Food	72.502764168883	0.406193792513554
Food	73.0541018240144	0.404251436635028
Food	73.6096320532283	0.402303996758759
Food	74.1693867383983	0.400350375214325
Food	74.7333980038396	0.398393427004924
Food	75.3016982181522	0.39643281805269
Food	75.8743199960792	0.39446731067083
Food	76.4512962003779	0.392499429201222
Food	77.0326599437062	0.390529133399359
Food	77.6184445905228	0.388555358288044
Food	78.208683759002	0.38658013379209
Food	78.803411322963	0.384603499624391
Food	79.402661413814	0.382624997390831
Food	80.0064684225112	0.38064587514854
Food	80.6148670015317	0.378666217263326
Food	81.2278920668633	0.376686218359112
Food	81.8455788000076	0.374706436175472
Food	82.4679626499993	0.372726929176185
Food	83.0950793354404	0.370748354225631
Food	83.7269648465506	0.368770894492775
Food	84.3636554472323	0.366794446854729
Food	85.0051876771517	0.364819954795854
Food	85.6515983538365	0.362847511302793
Food	86.302924574788	0.360876736201515
Food	86.9592037196108	0.358908703062874
Food	87.6204734521576	0.356943661974123
Food	88.2867717226909	0.3549808620069
Food	88.9581367700611	0.353021371662346
Food	89.6346071239006	0.351065805454655
Food	90.3162216068353	0.349112969885464
Food	91.0030193367129	0.347163815415685
Food	91.6950397288473	0.345219488055457
Food	92.3923224982811	0.343278300743968
Food	93.0949076620645	0.34134099467275
Food	93.8028355415522	0.339409375936492
Food	94.5161467647172	0.337481231766736
Food	95.2348822684827	0.335557023180467
Food	95.9590833010711	0.333639309756695
Food	96.6887914243715	0.331725337148
Food	97.424048516325	0.329815233536962
Food	98.1648967733277	0.327912374384558
Food	98.9113787126528	0.326013461329704
Food	99.6635371748904	0.324118501940363
Food	100.421415326406	0.322230976252943
Food	101.185056661819	0.320347797269832
Food	101.954505006496	0.318468720419762
Food	102.72980451907	0.316596920840802
Food	103.51099969397	0.31472996223251
Food	104.298135363979	0.312867207396586
Food	105.091256702804	0.311011482848434
Food	105.89040922767	0.309161063738364
Food	106.695638801931	0.307314907988584
Food	107.506991637704	0.305475461898978
Food	108.324514298519	0.303641748648001
Food	109.148253701991	0.301812318869332
Food	109.978257122517	0.299989217069352
Food	110.814572193983	0.298172228904026
Food	111.657246912501	0.29635950466058
Food	112.506329639165	0.29455267427377
Food	113.361869102822	0.292752278278805
Food	114.223914402873	0.290956083597374
Food	115.092515012087	0.289165301551652
Food	115.967720779444	0.287381195628262
Food	116.849581932993	0.28560117845472
Food	117.738149082736	0.283826048711862
Food	118.633473223531	0.282057731696706
Food	119.535605738021	0.280293330418657
Food	120.444598399581	0.278533249608758
Food	121.360503375289	0.276779978498621
Food	122.283373228921	0.275030375724454
Food	123.213260923969	0.273284487599333
Food	124.150219826676	0.271545222734805
Food	125.094303709104	0.269809287470731
Food	126.045566752215	0.268076663729415
Food	127.004063548985	0.266349767553622
Food	127.969849107535	0.264625988004162
Food	128.942978854287	0.262905062733482
Food	129.923508637146	0.26118873016169
Food	130.911494728705	0.259475140552751
Food	131.906993829475	0.257763815482254
Food	132.910063071138	0.256055826181857
Food	133.920760019827	0.254349932205187
Food	134.939142679428	0.252645560672913
Food	135.965269494911	0.250943155050438
Food	136.999199355682	0.249241863669805
Food	138.040991598964	0.247541182710952
Food	139.090706013202	0.245841003887439
Food	140.148402841494	0.244140564229902
Food	141.214142785051	0.242439639780171
Food	142.287987006675	0.240737689867993
Food	143.369997134273	0.239033652636743
Food	144.460235264396	0.237327845427285
Food	145.558763965797	0.235619462851904
Food	146.665646283025	0.233906666026355
Food	147.780945740045	0.232190625944731
Food	148.90472634388	0.230470490572805
Food	150.037052588286	0.228743078999885
Food	151.177989457454	0.227010775369607
Food	152.327602429737	0.225272947760207
Food	153.485957481412	0.223524433499838
Food	154.653121090461	0.221769227809333
Food	155.829160240391	0.220007227939742
Food	157.014142424076	0.218230596849609
Food	158.20813564763	0.216445362893699
Food	159.41120843431	0.214651439605354
Food	160.62342982845	0.212840160212702
Food	161.844869399423	0.211017454395281
Food	163.075597245631	0.20918408782098
Food	164.315683998533	0.207330982819716
Food	165.565200826691	0.205463264559554
Food	166.824219439865	0.203582926954229
Food	168.092812093117	0.201680878814677
Food	169.371051590965	0.1997607777123
Food	170.659011291561	0.197826190901193
Food	171.956765110896	0.195868433869351
Food	173.264387527048	0.193889056708151
Food	174.581953584453	0.191893508513992
Food	175.909538898211	0.189873928355493
Food	177.24721965843	0.18782919535743
Food	178.595072634592	0.185766881694131
Food	179.953175179966	0.183680333549844
Food	181.32160523604	0.181565329861828
Food	182.700441337001	0.179431707563739
Food	184.089762614236	0.177274337882531
Food	185.489648800879	0.175085663335515
Food	186.900180236381	0.172877796061552
Food	188.321437871126	0.170647352483736
Food	189.753503271074	0.168383450544384
Food	191.196458622442	0.166100328263093
Food	192.650386736421	0.163796440070004
Food	194.115371053929	0.161457885867156
Food	195.5914956504	0.159100697750107
Food	197.078845240608	0.156724911939067
Food	198.577505183529	0.154314836836028
Food	200.087561487241	0.151887178052706
Food	201.609100813857	0.149442211978871
Food	203.142210484502	0.146967368900613
Food	204.686978484324	0.144475363912513
Food	206.243493467541	0.141968025535074
Food	207.811844762529	0.139436014437218
Food	209.392122376952	0.13688834291078
Food	210.984417002925	0.134327986218933
Food	212.588820022218	0.131748750318858
Food	214.205423511503	0.129156566568428
Food	215.834320247635	0.126554980737365
Food	217.47560371298	0.123940663036893
Food	219.129368100778	0.121317405698045
Food	220.795708320548	0.1186885946085
Food	222.474720003537	0.116053297551907
Food	224.166499508205	0.11341439259109
Food	225.871143925761	0.110774249699092
Food	227.588751085728	0.108133704594811
Food	229.319419561562	0.105496171321887
Food	231.063248676307	0.102862061380886
Food	232.820338508295	0.10023321969073
Food	234.590789896894	0.0976151956534073
Food	236.374704448289	0.0950054608089853
Food	238.172184541314	0.0924060243114192
Food	239.983333333333	0.0898262303165368
Fast Food	5	0.676646889818107
Fast Food	5.03802183692246	0.692442683159105
Fast Food	5.07633280586151	0.70810061276259
Fast Food	5.11493510548324	0.72364384010361
Fast Food	5.15383095117316	0.739083249066746
Fast Food	5.19302257516345	0.754326583762307
Fast Food	5.23251222666096	0.769398164499647
Fast Food	5.27230217197633	0.784326350845631
Fast Food	5.3123946946541	0.799011823540721
Fast Food	5.35279209560367	0.813465755523242
Fast Food	5.39349669323145	0.827740402066603
Fast Food	5.43451082357383	0.841737864279434
Fast Food	5.47583684043128	0.855443369192384
Fast Food	5.51747711550345	0.86893830830902
Fast Food	5.55943403852527	0.882133804069133
Fast Food	5.60171001740407	0.894978451731189
Fast Food	5.6443074783578	0.907586580221997
Fast Food	5.68722886605427	0.919884742208853
Fast Food	5.73047664375143	0.931776780988415
Fast Food	5.77405329343877	0.943412155926926
Fast Food	5.81796131597971	0.954737846158271
Fast Food	5.86220323125519	0.965607667135145
Fast Food	5.90678157830821	0.976206723818828
Fast Food	5.95169891548961	0.986505881561677
Fast Food	5.99695782060488	0.99630659133497
Fast Food	6.04256089106206	1.00582847158865
Fast Food	6.08851074402086	1.0150681711715
Fast Food	6.13481001654283	1.02377529398546
Fast Food	6.18146136574268	1.0322013178682
Fast Food	6.22846746894083	1.0403463105218
Fast Food	6.27583102381702	1.04797944793046
Fast Food	6.32355474856511	1.05531180194302
Fast Food	6.37164138204915	1.06236651506292
Fast Food	6.42009368396049	1.06894416048073
Fast Food	6.46891443497618	1.07520390887516
Fast Food	6.51810643691858	1.08119408140788
Fast Food	6.56767251291613	1.08674763674937
Fast Food	6.61761550756538	1.09197218838399
Fast Food	6.66793828709422	1.0969391455724
Fast Food	6.7186437395264	1.10151340311815
Fast Food	6.76973477484728	1.10575358395595
Fast Food	6.82121432517079	1.10975122680825
Fast Food	6.87308534490775	1.11340153258532
Fast Food	6.9253508109354	1.11671842335406
Fast Food	6.97801372276824	1.11981002877267
Fast Food	7.0310771027302	1.12259933350214
Fast Food	7.08454399612805	1.12506103350837
Fast Food	7.13841747142621	1.12731602514394
Fast Food	7.19270062042281	1.12931196080681
Fast Food	7.24739655842717	1.13099043292182
Fast Food	7.30250842443855	1.13248127478957
Fast Food	7.35803938132633	1.13375338583409
Fast Food	7.4139926160115	1.13472152486625
Fast Food	7.47037133964956	1.13552087510425
Fast Food	7.52717878781484	1.13613811893923
Fast Food	7.58441822068614	1.13646716668089
Fast Food	7.64209292323387	1.13664540827502
Fast Food	7.70020620540857	1.13667361933836
Fast Food	7.75876140233084	1.13643142659075
Fast Food	7.81776187448278	1.13605466629006
Fast Food	7.87721100790082	1.13554441762413
Fast Food	7.93711221437007	1.13480426218999
Fast Food	7.99746893162008	1.13393285921557
Fast Food	8.05828462352218	1.13294281639567
Fast Food	8.11956278028825	1.13175776720069
Fast Food	8.181306918671	1.13044542098165
Fast Food	8.24352058216586	1.12902742830767
Fast Food	8.30620734121428	1.12744403916391
Fast Food	8.36937079340864	1.12573743176746
Fast Food	8.43301456369875	1.12393630367659
Fast Food	8.49714230459989	1.12199462498719
Fast Food	8.56175769640238	1.119933580973
Fast Food	8.62686444738283	1.1177873951308
Fast Food	8.69246629401694	1.11552140911891
Fast Food	8.75856700119396	1.1131395052639
Fast Food	8.82517036243273	1.11068032185355
Fast Food	8.8922802000994	1.1081187263465
Fast Food	8.9599003656268	1.10544425813936
Fast Food	9.02803473973547	1.10269916605826
Fast Food	9.09668723265638	1.09986641363266
Fast Food	9.16586178435531	1.09692360657165
Fast Food	9.23556236475903	1.09391598063154
Fast Food	9.30579297398304	1.09083346824239
Fast Food	9.37655764256124	1.08764381137152
Fast Food	9.44786043167714	1.08439465661766
Fast Food	9.51970543339702	1.08108195671096
Fast Food	9.59209677090472	1.07766553450441
Fast Food	9.66503859873828	1.07419479521712
Fast Food	9.73853510302838	1.07066996800189
Fast Food	9.81259050173858	1.06704753011293
Fast Food	9.88720904490738	1.06337525193537
Fast Food	9.96239501489213	1.05965423608626
Fast Food	10.0381527266148	1.05584981567291
Fast Food	10.1144865278096	1.05199706875789
Fast Food	10.1914007992726	1.04810131407593
Fast Food	10.2688999551129	1.04413608227479
Fast Food	10.3469884430061	1.04012557966384
Fast Food	10.4256707444498	1.03607829510225
Fast Food	10.5049513750204	1.03197518299443
Fast Food	10.5848348846323	1.02783155923778
Fast Food	10.6653258577992	1.02365789562201
Fast Food	10.7464289138972	1.01944162844768
Fast Food	10.8281487074298	1.01519137588358
Fast Food	10.910489928295	1.01091827091979
Fast Food	10.9934573020546	1.00661511061475
Fast Food	11.0770555902051	1.00228620172618
Fast Food	11.1612895904515	0.997941923951146
Fast Food	11.246164136982	0.993579161407434
Fast Food	11.3316841007459	0.989200412402735
Fast Food	11.417854389733	0.984813865759972
Fast Food	11.5046799492552	0.98041912351233
Fast Food	11.5921657622303	0.976019374356053
Fast Food	11.6803168494682	0.971619242894864
Fast Food	11.7691382699589	0.967219661648274
Fast Food	11.8586351211625	0.962826859564032
Fast Food	11.9488125393025	0.958440680973133
Fast Food	12.0396756996598	0.954062068647368
Fast Food	12.1312298168701	0.949702344903466
Fast Food	12.2234801452233	0.945355601775878
Fast Food	12.3164319789646	0.941022103254805
Fast Food	12.4100906525988	0.936718445287432
Fast Food	12.504461541196	0.932433754701866
Fast Food	12.5995500607005	0.928167753282703
Fast Food	12.6953616682414	0.923938698710528
Fast Food	12.7919018624457	0.919735165311417
Fast Food	12.8891761837541	0.915554753015648
Fast Food	12.9871902147388	0.91141587204489
Fast Food	13.0859495804239	0.907308649388976
Fast Food	13.1854599486084	0.903227883295907
Fast Food	13.2857270301912	0.899190895167351
Fast Food	13.3867565794988	0.895190977163701
Fast Food	13.4885543946161	0.891219735342596
Fast Food	13.5911263177185	0.88729246493654
Fast Food	13.6944782354074	0.883406706320216
Fast Food	13.7986160790484	0.879550768883066
Fast Food	13.903545825111	0.875737296843407
Fast Food	14.0092734955123	0.871968641165018
Fast Food	14.115805157962	0.868229969763026
Fast Food	14.2231469263111	0.864530947170169
Fast Food	14.3313049609023	0.860878824660847
Fast Food	14.4402854689242	0.857255999141268
Fast Food	14.5500947047669	0.853669087058012
Fast Food	14.6607389703811	0.850129934194275
Fast Food	14.77222461564	0.846618696346171
Fast Food	14.8845580387036	0.843139084911499
Fast Food	14.9977456863857	0.839706933061468
Fast Food	15.1117940545241	0.836300784687824
Fast Food	15.2267096883535	0.832921745850975
Fast Food	15.3424991828807	0.829588827795742
Fast Food	15.4591691832636	0.826279633312733
Fast Food	15.5767263851922	0.82299405606289
Fast Food	15.6951775352729	0.81975039474918
Fast Food	15.8145294314159	0.816528946090635
Fast Food	15.9347889232253	0.813328604366665
Fast Food	16.0559629123918	0.810163764398905
Fast Food	16.1780583530894	0.807020276742519
Fast Food	16.3010822523741	0.803895296836386
Fast Food	16.425041670586	0.80079978434525
Fast Food	16.5499437217547	0.7977243034342
Fast Food	16.6757955740076	0.794664738090952
Fast Food	16.802604449981	0.791629117248736
Fast Food	16.930377627235	0.788611831248072
Fast Food	17.0591224386707	0.78560794527244
Fast Food	17.1888462729514	0.782623063640852
Fast Food	17.3195565749264	0.779654523161677
Fast Food	17.4512608460587	0.776696989732546
Fast Food	17.5839666448547	0.773754128052285
Fast Food	17.7176815872988	0.770825386191588
Fast Food	17.8524133472901	0.767905407561212
Fast Food	17.9881696570827	0.764996367779026
Fast Food	18.1249583077297	0.762099057205884
Fast Food	18.2627871495303	0.759208427728319
Fast Food	18.4016640924801	0.756325575696478
Fast Food	18.5415971067254	0.753451941876765
Fast Food	18.6825942230201	0.750583072510108
Fast Food	18.8246635331874	0.747719351948296
Fast Food	18.9678131905832	0.744862260861233
Fast Food	19.1120514105648	0.742008182846815
Fast Food	19.257386470962	0.739157115270693
Fast Food	19.4038267125524	0.736310051061978
Fast Food	19.5513805395396	0.733464413098371
Fast Food	19.7000564200363	0.730620135749885
Fast Food	19.8498628865495	0.727777158866895
Fast Food	20.0008085364706	0.724934227602327
Fast Food	20.1529020325688	0.722091246320304
Fast Food	20.3061521034882	0.719247248981775
Fast Food	20.4605675442485	0.716401917882513
Fast Food	20.6161572167501	0.713555295762618
Fast Food	20.7729300502828	0.710705839135562
Fast Food	20.9308950420375	0.707853646473473
Fast Food	21.0900612576234	0.704999097506258
Fast Food	21.2504378315878	0.70214035942571
Fast Food	21.4120339679405	0.699277512792601
Fast Food	21.5748589406819	0.696411427477482
Fast Food	21.7389220943355	0.693540226657646
Fast Food	21.9042328444836	0.690663629345411
Fast Food	22.0708006783085	0.687783100676382
Fast Food	22.2386351551363	0.684896919312314
Fast Food	22.4077459069856	0.682004193144904
Fast Food	22.5781426391207	0.679107037553562
Fast Food	22.749835130608	0.676204037694275
Fast Food	22.9228332348778	0.673293537302791
Fast Food	23.0971468802893	0.670378305834965
Fast Food	23.2727860707006	0.667457335784333
Fast Food	23.4497608860429	0.664528150576393
Fast Food	23.6280814828988	0.661594127017425
Fast Food	23.8077580950855	0.658654715407765
Fast Food	23.9888010342417	0.655706657217976
Fast Food	24.1712206904195	0.652753841681248
Fast Food	24.3550275326811	0.649796178444639
Fast Food	24.540232109699	0.646829754681813
Fast Food	24.7268450503619	0.643858832964253
Fast Food	24.9148770643843	0.640883429550912
Fast Food	25.1043389429213	0.637900111608956
Fast Food	25.2952415591881	0.634912412095219
Fast Food	25.4875958690836	0.631920665364976
Fast Food	25.6814129118196	0.628922232277436
Fast Food	25.8767038105539	0.625919673146269
Fast Food	26.0734797730291	0.622913649940622
Fast Food	26.2717520922153	0.619902295936559
Fast Food	26.4715321469588	0.616887325811559
Fast Food	26.6728314026347	0.613869606589894
Fast Food	26.8756614118049	0.610847980026721
Fast Food	27.0800338148815	0.607823515052505
Fast Food	27.2859603407943	0.604797130404588
Fast Food	27.4934528076644	0.601768275399926
Fast Food	27.7025231234821	0.59873763513335
Fast Food	27.9131832867904	0.595706001640872
Fast Food	28.1254453873738	0.592673299694068
Fast Food	28.3393216069519	0.589640143350979
Fast Food	28.5548242198784	0.586607000075879
Fast Food	28.771965593846	0.583574112485644
Fast Food	28.9907581905956	0.580542376165924
Fast Food	29.2112145666318	0.577511722138474
Fast Food	29.4333473739437	0.574482533277416
Fast Food	29.6571693607306	0.571456367977526
Fast Food	29.8826933721337	0.568432400300556
Fast Food	30.1099323509735	0.565410961227182
Fast Food	30.3388993384925	0.562394670871528
Fast Food	30.5696074751035	0.559381722564472
Fast Food	30.8020700011439	0.556372194117889
Fast Food	31.0363002576355	0.55337017257363
Fast Food	31.2723116870499	0.550372649109037
Fast Food	31.5101178340806	0.547379674542149
Fast Food	31.7497323464196	0.544395909672814
Fast Food	31.9911689755411	0.541418223307594
Fast Food	32.2344415774904	0.53844623392573
Fast Food	32.4795641136796	0.535484873880339
Fast Food	32.7265506516882	0.532531375303449
Fast Food	32.9754153660709	0.529584694699437
Fast Food	33.2261725391707	0.526649810483582
Fast Food	33.4788365619391	0.523724717904865
Fast Food	33.7334219347614	0.52080751757531
Fast Food	33.9899432682894	0.517903009974975
Fast Food	34.2484152842795	0.515010336462967
Fast Food	34.5088528164378	0.512126562878637
Fast Food	34.7712708112714	0.509256095789263
Fast Food	35.035684328946	0.506399576325608
Fast Food	35.3021085441504	0.503552878232285
Fast Food	35.5705587469673	0.50071981288583
Fast Food	35.8410503437509	0.497902833152069
Fast Food	36.1135988580109	0.495096491245302
Fast Food	36.3882199313034	0.49230382333775
Fast Food	36.6649293241287	0.489529352623646
Fast Food	36.9437429168358	0.486766214056109
Fast Food	37.2246767105337	0.484016515982775
Fast Food	37.5077468280095	0.481287046770905
Fast Food	37.7929695146542	0.478569467054679
Fast Food	38.0803611393945	0.475864837486254
Fast Food	38.3699381956326	0.47318233422245
Fast Food	38.6617173021925	0.470512128985564
Fast Food	38.9557152042737	0.467854237421718
Fast Food	39.2519487744127	0.465220011201217
Fast Food	39.5504350134506	0.462598419976613
Fast Food	39.8511910515093	0.459989383721886
Fast Food	40.1542341489746	0.457403159149289
Fast Food	40.4595816974863	0.454830822958427
Fast Food	40.7672512209369	0.452271121513322
Fast Food	41.0772603764768	0.449733093581398
Fast Food	41.389626955528	0.447210047573418
Fast Food	41.7043688848049	0.444699554985986
Fast Food	42.0215042273433	0.442209357289797
Fast Food	42.341051183537	0.439735039157745
Fast Food	42.6630280921822	0.437273036861448
Fast Food	42.9874534315301	0.434829759475319
Fast Food	43.3143458203472	0.432403033831736
Fast Food	43.643724018984	0.429988239406156
Fast Food	43.9756069304517	0.427590460858599
Fast Food	44.3100136015069	0.42520965923941
Fast Food	44.6469632237446	0.422840270622262
Fast Food	44.9864751346999	0.420486103391806
Fast Food	45.3285688189575	0.418149079082137
Fast Food	45.6732639092701	0.415822833297242
Fast Food	46.020580187685	0.413509981868233
Fast Food	46.3705375866797	0.411214178306821
Fast Food	46.7231561903052	0.408928423345719
Fast Food	47.0784562353393	0.406654253507895
Fast Food	47.4364581124475	0.404396784620731
Fast Food	47.7971823673536	0.40214856271665
Fast Food	48.1606497020186	0.399910180457538
Fast Food	48.5268809758285	0.397687920886269
Fast Food	48.8958972067923	0.395474061038613
Fast Food	49.2677195727471	0.393268563090327
Fast Food	49.6423694125744	0.391078081875509
Fast Food	50.0198682274242	0.388895299115465
Fast Food	50.4002376819495	0.386720012888208
Fast Food	50.7834996055488	0.384557527828704
Fast Food	51.1696759936196	0.382402526365577
Fast Food	51.5587890088205	0.380254168612807
Fast Food	51.9508609823431	0.378116586283168
Fast Food	52.3459144151935	0.375986163350913
Fast Food	52.7439719794838	0.373861571828352
Fast Food	53.1450565197331	0.3717459527704
Fast Food	53.5491910541788	0.36963709973046
Fast Food	53.9563987760971	0.367533332956715
Fast Food	54.3667030551347	0.365436980301883
Fast Food	54.7801274386495	0.363346977386555
Fast Food	55.1966956530623	0.361261407012581
Fast Food	55.6164316052182	0.35918194718126
Fast Food	56.0393593837588	0.357108448220917
Fast Food	56.4655032605044	0.355038840368127
Fast Food	56.8948876918476	0.352974292704441
Fast Food	57.3275373201558	0.350915396310429
Fast Food	57.7634769751865	0.348859978420919
Fast Food	58.2027316755114	0.346808810842851
Fast Food	58.6453266299531	0.344763114846354
Fast Food	59.0912872390307	0.342720624979148
Fast Food	59.5406390964189	0.340681793124446
Fast Food	59.9934079904155	0.33864842961698
Fast Food	60.4496199054223	0.336618145732847
Fast Food	60.9093010234361	0.334591113664861
Fast Food	61.3724777255509	0.332569762745957
Fast Food	61.8391765934725	0.330551510341859
Fast Food	62.3094244110438	0.328536360252318
Fast Food	62.7832481657816	0.326527132921282
Fast Food	63.260675050426	0.324521270372749
Fast Food	63.7417324645004	0.322518676097233
Fast Food	64.2264480158845	0.320522091333916
Fast Food	64.7148495223982	0.31852947342679
Fast Food	65.2069650133987	0.31654041464464
Fast Food	65.7028227313883	0.314557595822352
Fast Food	66.2024511336359	0.312579517132617
Fast Food	66.70587889381	0.310605395055134
Fast Food	67.213134903624	0.308637829073769
Fast Food	67.7242482744945	0.306675950000782
Fast Food	68.2392483392123	0.30471850918551
Fast Food	68.7581646536253	0.302767969917702
Fast Food	69.2810269983349	0.300824229201879
Fast Food	69.8078653804051	0.29888546707959
Fast Food	70.3387100350849	0.296953929510812
Fast Food	70.8735914275429	0.295030447885063
Fast Food	71.4125402546164	0.293112516836062
Fast Food	71.9555874465723	0.291202066315929
Fast Food	72.502764168883	0.289301046476605
Fast Food	73.0541018240144	0.287406153736823
Fast Food	73.6096320532283	0.285518895031379
Fast Food	74.1693867383983	0.283642523315451
Fast Food	74.7333980038396	0.281772834090099
Fast Food	75.3016982181522	0.279910804897674
Fast Food	75.8743199960792	0.278061159891185
Fast Food	76.4512962003779	0.276218708786155
Fast Food	77.0326599437062	0.274383802046037
Fast Food	77.6184445905228	0.272562774827763
Fast Food	78.208683759002	0.270749390088853
Fast Food	78.803411322963	0.268943665823994
Fast Food	79.402661413814	0.26715251866878
Fast Food	80.0064684225112	0.265369762788944
Fast Food	80.6148670015317	0.263595033873376
Fast Food	81.2278920668633	0.261834718614279
Fast Food	81.8455788000076	0.260083847698785
Fast Food	82.4679626499993	0.258341284473653
Fast Food	83.0950793354404	0.256612778851863
Fast Food	83.7269648465506	0.254894721810419
Fast Food	84.3636554472323	0.253185164868926
Fast Food	85.0051876771517	0.251489138283252
Fast Food	85.6515983538365	0.24980449554882
Fast Food	86.302924574788	0.248128459651455
Fast Food	86.9592037196108	0.246465283563849
Fast Food	87.6204734521576	0.244814343724582
Fast Food	88.2867717226909	0.24317203896722
Fast Food	88.9581367700611	0.24154181173847
Fast Food	89.6346071239006	0.239924583309737
Fast Food	90.3162216068353	0.238315950478438
Fast Food	91.0030193367129	0.236718533634992
Fast Food	91.6950397288473	0.235134788274749
Fast Food	92.3923224982811	0.233559544477746
Fast Food	93.0949076620645	0.231994606782485
Fast Food	93.8028355415522	0.230443929624861
Fast Food	94.5161467647172	0.228901619756801
Fast Food	95.2348822684827	0.227368685097347
Fast Food	95.9590833010711	0.225850527578783
Fast Food	96.6887914243715	0.224340576968885
Fast Food	97.424048516325	0.222839071998349
Fast Food	98.1648967733277	0.221352802582227
Fast Food	98.9113787126528	0.219874566302613
Fast Food	99.6635371748904	0.218404355371339
Fast Food	100.421415326406	0.216948812505461
Fast Food	101.185056661819	0.215501617238457
Fast Food	101.954505006496	0.214062270509746
Fast Food	102.72980451907	0.212636564831745
Fast Food	103.51099969397	0.211219739864427
Fast Food	104.298135363979	0.209810590591983
Fast Food	105.091256702804	0.208414094742934
Fast Food	105.89040922767	0.207026989508227
Fast Food	106.695638801931	0.205647393533589
Fast Food	107.506991637704	0.204279502557201
Fast Food	108.324514298519	0.202921489101302
Fast Food	109.148253701991	0.201570823002612
Fast Food	109.978257122517	0.200230946767657
Fast Food	110.814572193983	0.198901406522608
Fast Food	111.657246912501	0.197579050062404
Fast Food	112.506329639165	0.196266591775179
Fast Food	113.361869102822	0.19496488699011
Fast Food	114.223914402873	0.193670190483179
Fast Food	115.092515012087	0.192384512137282
Fast Food	115.967720779444	0.191109943222508
Fast Food	116.849581932993	0.189842181317222
Fast Food	117.738149082736	0.188582557640673
Fast Food	118.633473223531	0.18733430847218
Fast Food	119.535605738021	0.186092622597113
Fast Food	120.444598399581	0.184858185668508
Fast Food	121.360503375289	0.183635259569668
Fast Food	122.283373228921	0.182418591929773
Fast Food	123.213260923969	0.181208269140358
Fast Food	124.150219826676	0.180009418801167
Fast Food	125.094303709104	0.17881644131611
Fast Food	126.045566752215	0.177629316839281
Fast Food	127.004063548985	0.176452544778401
Fast Food	127.969849107535	0.175281586750778
Fast Food	128.942978854287	0.174115988579664
Fast Food	129.923508637146	0.172959323490456
Fast Food	130.911494728705	0.171808302087704
Fast Food	131.906993829475	0.170662027550661
Fast Food	132.910063071138	0.169523171488119
Fast Food	133.920760019827	0.168389529330131
Fast Food	134.939142679428	0.167259885866237
Fast Food	135.965269494911	0.166136063667981
Fast Food	136.999199355682	0.165016717935472
Fast Food	138.040991598964	0.163900476128622
Fast Food	139.090706013202	0.162788398392903
Fast Food	140.148402841494	0.161679705899626
Fast Food	141.214142785051	0.160573069717836
Fast Food	142.287987006675	0.159468912667196
Fast Food	143.369997134273	0.15836665524807
Fast Food	144.460235264396	0.157265253788024
Fast Food	145.558763965797	0.156164659699064
Fast Food	146.665646283025	0.155064054019093
Fast Food	147.780945740045	0.153962958755165
Fast Food	148.90472634388	0.152861060315841
Fast Food	150.037052588286	0.151756795755262
Fast Food	151.177989457454	0.150650566774966
Fast Food	152.327602429737	0.149542038215782
Fast Food	153.485957481412	0.148428345787084
Fast Food	154.653121090461	0.147311109713984
Fast Food	155.829160240391	0.146190246811293
Fast Food	157.014142424076	0.145061001072358
Fast Food	158.20813564763	0.143926562295788
Fast Food	159.41120843431	0.142786856688755
Fast Food	160.62342982845	0.141636246958127
Fast Food	161.844869399423	0.140478232389529
Fast Food	163.075597245631	0.13931327575983
Fast Food	164.315683998533	0.138135209937217
Fast Food	165.565200826691	0.13694724580787
Fast Food	166.824219439865	0.135750694300138
Fast Food	168.092812093117	0.134539200346391
Fast Food	169.371051590965	0.1333151176003
Fast Food	170.659011291561	0.132080891890758
Fast Food	171.956765110896	0.130830333174627
Fast Food	173.264387527048	0.129564395883448
Fast Food	174.581953584453	0.12828691477567
Fast Food	175.909538898211	0.1269922090095
Fast Food	177.24721965843	0.125679358073953
Fast Food	178.595072634592	0.124353784842828
Fast Food	179.953175179966	0.123010631046588
Fast Food	181.32160523604	0.121646733414861
Fast Food	182.700441337001	0.12026922459558
Fast Food	184.089762614236	0.11887432850704
Fast Food	185.489648800879	0.117456420421612
Fast Food	186.900180236381	0.116024365148419
Fast Food	188.321437871126	0.11457565228697
Fast Food	189.753503271074	0.113102163859352
Fast Food	191.196458622442	0.111614400828748
Fast Food	192.650386736421	0.110111205734849
Fast Food	194.115371053929	0.108582153621244
Fast Food	195.5914956504	0.107039152456245
Fast Food	197.078845240608	0.105482224192805
Fast Food	198.577505183529	0.103899507851347
Fast Food	200.087561487241	0.102303502205804
Fast Food	201.609100813857	0.100694408730696
Fast Food	203.142210484502	0.0990626051532778
Fast Food	204.686978484324	0.0974176663855592
Fast Food	206.243493467541	0.095760973552644
Fast Food	207.811844762529	0.0940852358683053
Fast Food	209.392122376952	0.0923972785234473
Fast Food	210.984417002925	0.0906993856003812
Fast Food	212.588820022218	0.0889865500923828
Fast Food	214.205423511503	0.0872632636684728
Fast Food	215.834320247635	0.0855323142442965
Fast Food	217.47560371298	0.0837907899916253
Fast Food	219.129368100778	0.0820414953532709
Fast Food	220.795708320548	0.0802872131435725
Fast Food	222.474720003537	0.0785268055019664
Fast Food	224.166499508205	0.076762238590764
Fast Food	225.871143925761	0.0749956920471975
Fast Food	227.588751085728	0.073227364900014
Fast Food	229.319419561562	0.0714593947729672
Fast Food	231.063248676307	0.0696926987523009
Fast Food	232.820338508295	0.0679282841129624
Fast Food	234.590789896894	0.0661695764796227
Fast Food	236.374704448289	0.0644155432349084
Fast Food	238.172184541314	0.0626674100440855
Fast Food	239.983333333333	0.0609310510384838
