# Supplementary material for: Effect of mobile food environments on fast food visits
Source: Nat Commun. 2024 Mar 14;15:2291. doi: 10.1038/s41467-024-46425-2 (PMC10937966; doi:10.1038/s41467-024-46425-2)
Supplement: Supplementary file 4 — Source Data [file 41467_2024_46425_MOESM4_ESM.zip › sourcedata/figureS16.csv]

type	Estimate	Std. Error	t value	Pr(>|t|)	class
All	1.87232593411644	0.0335365424962937	55.829426492709	0	Fast Food
Weekday	1.8090053073007	0.0412618027066203	43.8421297334752	0	Fast Food
Weekend	2.01589855406092	0.0945650770676311	21.3175795607843	7.79890448063212e-101	Fast Food
Low Income	1.92099900745288	0.0535493773833428	35.8734144320869	7.93672983800058e-282	Fast Food
High Income	1.95879855794414	0.0708619417054564	27.6424623825022	3.43832157755297e-168	Fast Food
All	2.58252536706732	0.070027444809085	36.878760521793	1.012196519048e-297	Asian Food
Weekday	2.40902367754651	0.0810280470076403	29.7307385098317	3.07714092510387e-194	Asian Food
Weekend	2.46843062242128	0.194075512888376	12.7189184543906	4.64241355117392e-37	Asian Food
Low Income	2.51684427005597	0.105966890211795	23.7512327201976	1.06698082356236e-124	Asian Food
High Income	2.52085375453362	0.168232793896843	14.9843184324655	9.29744389705018e-51	Asian Food
All	2.76067480793025	0.0761091691510026	36.2725652996291	4.38153197669735e-288	Latin American Food
Weekday	2.65255451573027	0.0922918859393651	28.7409287255542	1.17596528464347e-181	Latin American Food
Weekend	2.56394685297516	0.217164230774331	11.806487854068	3.61342138981061e-32	Latin American Food
Low Income	2.77506822500529	0.111926121874836	24.7937494708213	1.0470514168637e-135	Latin American Food
High Income	2.68129637286553	0.205440315610597	13.051461515216	6.23398943032691e-39	Latin American Food
