# Supplementary material for: Effect of mobile food environments on fast food visits
Source: Nat Commun. 2024 Mar 14;15:2291. doi: 10.1038/s41467-024-46425-2 (PMC10937966; doi:10.1038/s41467-024-46425-2)
Supplement: Supplementary file 4 — Source Data [file 41467_2024_46425_MOESM4_ESM.zip › sourcedata/figureS14.csv]

msa	env	env_error	coeff	error	area
14460	0.136687291598719	0.000330397172152672	2.06471359735806	0.203705653512684	Boston
16980	0.206174948206999	0.000192443843531958	1.60171110895669	0.0744107951073814	Chicago
19100	0.215169838603543	0.000222331323383016	1.57347939429124	0.0627593039861939	Dallas
19820	0.189606835452676	0.000304004261254036	1.92404354339352	0.121210725335365	Detroit
31080	0.139887986104059	0.000116487166820891	2.09438903124829	0.0945394451136238	Los Angeles
33100	0.151497020639155	0.000175348835954649	1.97528199769118	0.112729542434634	Miami
35620	0.118855830101311	0.000115102303597253	2.48769874805031	0.113604282515049	New York
37980	0.137834130217977	0.000259797936215055	2.4797435426596	0.177645329156991	Philadelphia
41860	0.112336874397159	0.000277200991745703	2.68100965672076	0.188394321129089	San Francisco
42660	0.16410386764355	0.000355497420642635	2.04441720928333	0.161590473172086	Seattle
47900	0.188065164576085	0.000252611905632346	1.72467477965908	0.114348931270776	Washington
