# Supplementary material for: Effect of mobile food environments on fast food visits
Source: Nat Commun. 2024 Mar 14;15:2291. doi: 10.1038/s41467-024-46425-2 (PMC10937966; doi:10.1038/s41467-024-46425-2)
Supplement: Supplementary file 4 — Source Data [file 41467_2024_46425_MOESM4_ESM.zip › sourcedata/figureS1B.csv]

class	x	density
All	1	0.0120941025050018
All	1.01632276621951	0.012323020484959
All	1.03291196513609	0.0125519616546248
All	1.04977194566834	0.012781224633799
All	1.06690712772129	0.01301112705305
All	1.08432200334502	0.013241688815855
All	1.10202113791229	0.0134733718790787
All	1.1200091713154	0.0137068204550714
All	1.13829081918249	0.0139417386397615
All	1.15687087411383	0.0141784879110777
All	1.17575420693815	0.014418611150433
All	1.19494576798962	0.0146611502858825
All	1.21445058840551	0.0149061948460856
All	1.2342737814452	0.0151563852036963
All	1.25442054383061	0.0154101946711616
All	1.27489615710851	0.0156675550648097
All	1.29570598903515	0.0159309838023294
All	1.3168554949834	0.0161999416823339
All	1.33835021937289	0.0164735341673524
All	1.36019579712355	0.0167537610257485
All	1.38239795513277	0.0170418195584694
All	1.40496251377673	0.0173355912110978
All	1.42789538843629	0.0176361578742185
All	1.45120259104766	0.0179472037173611
All	1.47489023167848	0.0182649994865281
All	1.49896452012962	0.0185896357650564
All	1.52343176756304	0.0189270677868288
All	1.54829838815635	0.0192725263050668
All	1.57357090078428	0.019625783673423
All	1.59925593072761	0.0199917219643772
All	1.62536021141005	0.0203682069389156
All	1.6518905861634	0.0207533638314408
All	1.67885401002156	0.0211506540526541
All	1.70625755154383	0.0215612241743263
All	1.73410839466797	0.0219812522057045
All	1.76241384059343	0.0224124778056682
All	1.79118130969547	0.0228598941997935
All	1.82041834347039	0.0233174762678358
All	1.85013260651258	0.0237852849199013
All	1.88033188852378	0.024271749570054
All	1.91102410635525	0.0247693290345969
All	1.94221730608315	0.0252777763269742
All	1.97391966511784	0.0258037018147148
All	2.00613949434766	0.0263435549126638
All	2.03888524031763	0.0268948838285283
All	2.07216548744375	0.0274622606451564
All	2.10598896026344	0.02804658296034
All	2.1403645257227	0.0286429825724385
All	2.17530119550061	0.029253784027991
All	2.2108081283718	0.0298847815940673
All	2.24689463260741	0.0305284778250496
All	2.28357016841535	0.0311849297562583
All	2.32084435042025	0.031864709993276
All	2.35872695018404	0.0325580499389197
All	2.39722789876756	0.0332648173540265
All	2.43635728933404	0.0339933450114046
All	2.47612537979505	0.0347388683252828
All	2.51654259549965	0.0354985558586653
All	2.55761953196744	0.0362782675783361
All	2.59936695766621	0.0370787605609315
All	2.64179581683492	0.0378942319175211
All	2.68491723235281	0.0387277985702753
All	2.72874250865525	0.0395863288465722
All	2.77328313469728	0.0404607354954726
All	2.81855078696547	0.0413511020155662
All	2.86455733253893	0.0422710118691346
All	2.91131483220036	0.043207802627071
All	2.95883554359777	0.0441615461454091
All	3.00713192445791	0.0451430950929966
All	3.05621663585207	0.0461460086662253
All	3.10610254551528	0.0471669474737462
All	3.15680273121956	0.0482136762102018
All	3.20833048420238	0.0492867197682704
All	3.26069931265096	0.0503789322359616
All	3.31392294524349	0.0514945947390786
All	3.36801533474818	0.0526420120608184
All	3.42299066168102	0.053809802316389
All	3.47886333802322	0.0549983356059079
All	3.53564801099941	0.0562245683249529
All	3.59335956691744	0.0574724260618356
All	3.65201313507089	0.0587420236643531
All	3.71162409170525	0.0600475612640868
All	3.77220806404887	0.0613801186410331
All	3.83378093440971	0.0627357062373874
All	3.89635884433891	0.0641245309153638
All	3.95995819886239	0.065546518823271
All	4.02459567078147	0.0669928477426819
All	4.0902882050437	0.0684692618116947
All	4.15705302318507	0.0699854670300274
All	4.22490762784464	0.071527332162213
All	4.293869807353	0.073095663456019
All	4.36395764039545	0.0747108875002374
All	4.43518950075149	0.0763530867158433
All	4.5075840621115	0.0780223783715524
All	4.58116030297215	0.0797366756315957
All	4.65593751161169	0.0814839710376891
All	4.73193529114639	0.0832596563855552
All	4.80917356466964	0.0850765901592904
All	4.88767258047481	0.0869336708080304
All	4.96745291736343	0.0888204115432834
All	5.04853549004	0.0907441488694123
All	5.13094155459485	0.0927155942935298
All	5.21469271407649	0.0947179318880359
All	5.29981092415496	0.0967525260086382
All	5.38631849887757	0.098842769859266
All	5.4742381165186	0.10096508908525
All	5.56359282552448	0.103119586409611
All	5.65440605055609	0.105327742471072
All	5.74670159862952	0.10757423412224
All	5.84050366535726	0.109854018566094
All	5.9358368412911	0.112182467419987
All	6.03272611836868	0.114557089675999
All	6.13119689646517	0.116966045973427
All	6.23127499005198	0.119418199885342
All	6.3329866349641	0.121924637934017
All	6.43635849527793	0.124466365555202
All	6.54141767030134	0.127045379432736
All	6.64819170167787	0.129687003151886
All	6.75670858060687	0.13236477338639
All	6.8669967551815	0.13507876071346
All	6.97908513784649	0.137853328747632
All	7.09300311297765	0.14067003987336
All	7.20878054458507	0.143523697894761
All	7.32644778414211	0.146431649230198
All	7.44603567854214	0.149389779990514
All	7.56757557818515	0.152385459359122
All	7.69109934519637	0.155428757716132
All	7.81663936177907	0.158530319482437
All	7.94422853870365	0.161669889196763
All	8.0739003239353	0.16485007019224
All	8.20568871140256	0.168096558322637
All	8.33962824990889	0.17138135696214
All	8.47575405218981	0.174704483891066
All	8.6141018041178	0.17809183304143
All	8.75470777405752	0.181522620031785
All	8.89760882237362	0.184991844368374
All	9.04284241109391	0.188517779793089
All	9.19044661373011	0.192094687431016
All	9.34046012525895	0.19570995431894
All	9.49292227226625	0.199374200223767
All	9.64787302325647	0.203096687244145
All	9.80535299913064	0.20685725498382
All	9.96540348383527	0.210658932324157
All	10.128066435185	0.214525739819164
All	10.2933844958623	0.218430136663952
All	10.4614010045958	0.222372066888271
All	10.6321600075224	0.22637683900252
All	10.8057062697337	0.230422823364885
All	10.9820852870113	0.234505597029971
All	11.1613432977539	0.238642743591574
All	11.3435272950989	0.242827268428056
All	11.5286850392415	0.247047603121099
All	11.7168650699554	0.25131388107249
All	11.9081167193179	0.255633063154897
All	12.102490124642	0.259986832230698
All	12.3000362416206	0.264378265522637
All	12.5008068576841	0.268827360217172
All	12.7048546055774	0.273309569357546
All	12.9122329771571	0.277824747795727
All	13.1229963374151	0.282394813373754
All	13.3371999387303	0.286999583304461
All	13.5548999353531	0.291635564326761
All	13.7761533981268	0.296317534689922
All	14.0010183294486	0.301038090402567
All	14.2295536784753	0.305787842497607
All	14.4618193565771	0.310575070092871
All	14.6978762530434	0.315403736779455
All	14.9377862510451	0.320259328709857
All	15.181612243858	0.32514439371147
All	15.4294181513498	0.330072599475415
All	15.6812689367375	0.335025205037055
All	15.9372306236172	0.340001971401263
All	16.1973703132729	0.345018206324074
All	16.4617562022674	0.350058115752999
All	16.7304576003196	0.355119379913711
All	17.0035449484752	0.360211574148154
All	17.2810898375721	0.365328211930584
All	17.5631650270092	0.370463155331126
All	17.8498444638199	0.375621264499104
All	18.1412033020575	0.380803213236751
All	18.4373179224976	0.386000183546086
All	18.7382659526614	0.391213455911832
All	19.0441262871658	0.39644848582062
All	19.3549791084061	0.401695028052172
All	19.6709059075762	0.406952757467877
All	19.9919895060317	0.412227135053489
All	20.3183140770016	0.417510027711588
All	20.6499651676552	0.422800358876077
All	20.9870297215279	0.428100111845601
All	21.3295961013144	0.43340540764992
All	21.6777541120328	0.438714193878416
All	22.0315950245676	0.444026331344111
All	22.3912115995967	0.449339402140662
All	22.7566981119086	0.454651829854062
All	23.1281503751173	0.459962803011827
All	23.5056657667801	0.465268388578887
All	23.8893432539253	0.470569027255648
All	24.2792834189969	0.475864325647974
All	24.6755884862225	0.481147031985058
All	25.078362348412	0.486419887838825
All	25.4877105941934	0.491682927901805
All	25.9037405356931	0.496928439907561
All	26.3265612366682	0.502157013359079
All	26.756283541098	0.507371161691783
All	27.1930201022424	0.512564328077614
All	27.6368854121739	0.517731675274561
All	28.0879958317923	0.522879873155556
All	28.5464696213293	0.528005197674684
All	29.0124269713508	0.533093996493886
All	29.4859900342648	0.538158827355901
All	29.9672829563451	0.543199254329807
All	30.4564319102755	0.54819314666129
All	30.9535651282275	0.553156908849946
All	31.4588129354761	0.558091369081231
All	31.9723077845653	0.562977552823133
All	32.4941842900311	0.567822338366045
All	33.0245792636911	0.572632879452711
All	33.5636317505101	0.577395127512123
All	34.1114830650516	0.582102907644598
All	34.6682768285233	0.586771482964134
All	35.2341590064287	0.5913935162641
All	35.8092779468319	0.595946234385921
All	36.3937844192476	0.600454798416594
All	36.9878316541664	0.604918765248085
All	37.5915753832241	0.60930003886099
All	38.2051738800277	0.613630650531115
All	38.8287880016473	0.617911765994002
All	39.4625812307853	0.622112443055652
All	40.106719718634	0.626247377212592
All	40.7613723284328	0.630327997880333
All	41.4267106797364	0.634332292235389
All	42.1029091934052	0.638254158895514
All	42.7901451373306	0.642117013003373
All	43.4885986729063	0.645909497564534
All	44.1984529022584	0.649601368088466
All	44.9198939162462	0.653229683556081
All	45.6531108432465	0.656794042852674
All	46.3982958987344	0.660240935716005
All	47.1556444356733	0.66361857309998
All	47.9253549957273	0.66692793520715
All	48.7076293613098	0.670126729261641
All	49.5026726084812	0.673238317441654
All	50.3106931607106	0.67627755365968
All	51.1319028435146	0.679214936170632
All	51.9665169399882	0.682046008045404
All	52.8147542472421	0.684800933273043
All	53.6768371337609	0.687464444617275
All	54.5529915976982	0.690001569666755
All	55.4434473261226	0.692459073351796
All	56.3484377552309	0.694836655554449
All	57.2682001315443	0.697068123027772
All	58.2029755741039	0.699216292493547
All	59.1530091376801	0.701281467238068
All	60.1185498770152	0.70321232299287
All	61.099850912114	0.705040555697275
All	62.0971694945996	0.706783111529652
All	63.1107670751535	0.708404662925075
All	64.1409093720554	0.709903764443008
All	65.1878664408425	0.711314923901329
All	66.2519127451053	0.712619736741265
All	67.3333272284393	0.713782001721633
All	68.4323933875712	0.714854496683541
All	69.5493993466784	0.715836451617186
All	70.6846379329218	0.716655725627728
All	71.838406753212	0.717383853058218
All	73.011008272227	0.718020740666208
All	74.2027498917056	0.718509907227663
All	75.413944031033	0.718889564342814
All	76.6449082091431	0.719177121336946
All	77.8959651277571	0.719334110825235
All	79.1674427559809	0.719362809612482
All	80.4596744162835	0.719299008420152
All	81.7729988718788	0.719122517276961
All	83.107760415533	0.718799379229632
All	84.4643089598232	0.718383796680216
All	85.8430001288672	0.717873893451253
All	87.2441953515524	0.717199626207083
All	88.6682619562855	0.716433415131924
All	90.1155732672886	0.7155753328555
All	91.5865087024681	0.714568371329427
All	93.08145387288	0.713454217280127
All	94.6008006838195	0.712249175134606
All	96.1449474375603	0.710914769439622
All	97.7142989377711	0.70945683545965
All	99.3092665956361	0.707909406793514
All	100.930268537708	0.706252145159912
All	102.577729715522	0.704456007695293
All	104.252082016997	0.702572159125011
All	105.953764379658	0.700597806518014
All	107.683222905705	0.698470385462294
All	109.440910978958	0.696257405695841
All	111.227289383718	0.693959082030978
All	113.042826425559	0.691522330081422
All	114.887998054097	0.688988756309812
All	116.763287987762	0.686372378823912
All	118.669187840608	0.683637704337863
All	120.60619725119	0.680793248233863
All	122.574824013545	0.677868850577008
All	124.575584210317	0.674845664419239
All	126.609002348041	0.671701139180719
All	128.675611494654	0.66847983534853
All	130.775953419234	0.665178455596995
All	132.910578734031	0.661745704849478
All	135.080047038807	0.658239618718482
All	137.284927067542	0.654660521939411
All	139.525796837529	0.650963042188127
All	141.803243800899	0.64718523910375
All	144.11786499863	0.643338159229181
All	146.470267217058	0.639391878100546
All	148.861067146952	0.635356298119556
All	151.290891545179	0.631255413032514
All	153.760377399013	0.627073382176957
All	156.270172093121	0.622794774233552
All	158.82093357928	0.618455051320189
All	161.41333054886	0.614050981237171
All	164.048042608122	0.609544837305468
All	166.725760456384	0.604981967416699
All	169.447186067084	0.600362775991652
All	172.213032871811	0.59565266131017
All	175.024025947331	0.590882991421253
All	177.880902205668	0.586061588016363
All	180.784410587287	0.581166232565291
All	183.735312257436	0.576206696217852
All	186.734380805684	0.571200169025466
All	189.782402448721	0.566135151063184
All	192.880176236469	0.561003195825859
All	196.028514261556	0.555829125021942
All	199.228241872206	0.550610422968058
All	202.480197888611	0.545323934352804
All	205.785234822828	0.540000314859977
All	209.144219102269	0.53464001692326
All	212.558031296838	0.529221464409374
All	216.027566349776	0.523766624723143
All	219.553733812274	0.518280184531544
All	223.137458081913	0.5127492144791
All	226.779678645001	0.507181731527996
All	230.48135032286	0.501587781390822
All	234.243443522138	0.495961245365242
All	238.066944489204	0.490299855601718
All	241.952855568695	0.484617160479443
All	245.902195466287	0.478911996443686
All	249.915999515748	0.473175503577102
All	253.99531995036	0.467422867909158
All	258.141226178761	0.461654551822541
All	262.354805065295	0.455863203008064
All	266.637161214943	0.450059375025872
All	270.989417262889	0.444244995530622
All	275.412714168833	0.438417230730286
All	279.908211516093	0.432580805110168
All	284.477087815593	0.426738895917921
All	289.120540814815	0.420891337468792
All	293.839787811795	0.415040657341351
All	298.636065974238	0.409189471767542
All	303.510632663851	0.403338471615152
All	308.46476576596	0.397491531084195
All	313.499764024515	0.391648944968688
All	318.61694738256	0.385811142651158
All	323.817657328261	0.379984853868592
All	329.103257246581	0.374168270666675
All	334.475132776698	0.368361164925047
All	339.934692175253	0.362570616633102
All	345.483366685532	0.356796875997424
All	351.122610912671	0.351037130313439
All	356.853903204984	0.34529711986876
All	362.67874604152	0.339582411028767
All	368.598666425942	0.333886013998776
All	374.615216286838	0.328210734210012
All	380.72997288456	0.322570515381318
All	386.944539224717	0.316952702181987
All	393.2605444784	0.311357650860754
All	399.67964440928	0.305804603689482
All	406.203521807671	0.300279784977383
All	412.833886931681	0.294781547356176
All	419.57247795556	0.289325672600535
All	426.421061425371	0.283907371687856
All	433.381432722094	0.278519208200313
All	440.455416532295	0.273172131423759
All	447.644867326471	0.267872930334129
All	454.951669845206	0.262607145932083
All	462.377739593267	0.257379657872344
All	469.925023341756	0.252211152623652
All	477.595499638463	0.247079054890251
All	485.391179326554	0.241983619894554
All	493.314106071715	0.236953844840683
All	501.366356897913	0.231965711397767
All	509.550042731887	0.227016897319961
All	517.867308956543	0.222129844469357
All	526.32033597337	0.217294899461748
All	534.911339774039	0.212501627013926
All	543.642572521338	0.207764961771142
All	552.516323139579	0.203091361020742
All	561.534917914652	0.198461479750956
All	570.700721103867	0.193881945061774
All	580.016135555754	0.189376769343214
All	589.483603339977	0.18491705325429
All	599.105606387532	0.180502939955735
All	608.884667141396	0.176169723893972
All	618.823349217792	0.171885874339693
All	628.924258078251	0.167649025139541
All	639.190041712643	0.163485764841172
All	649.62339133336	0.159382420027159
All	660.227042080823	0.155327172294077
All	671.003773740509	0.151337405365699
All	681.956411471688	0.147418155807788
All	693.087826548039	0.143547804798326
All	704.400937110374	0.139734180037362
All	715.898708931633	0.136001589391433
All	727.584156194376	0.132318410608679
All	739.46034228096	0.128684678362373
All	751.530380576614	0.125138338475515
All	763.797435285628	0.121643614763583
All	776.26472226086	0.118198537427911
All	788.93550984678	0.114831211336639
All	801.813119736283	0.111525264343287
All	814.900927841478	0.108268895324629
All	828.2023651787	0.10508029932495
All	841.720918767961	0.101962525065596
All	855.460132547085	0.0988940033567649
All	869.423608300766	0.095883080609483
All	883.615006604786	0.0929519889569881
All	898.03804778565	0.0900695797966594
All	912.696512895884	0.0872357929684891
All	927.59424470525	0.084487792755731
All	942.73514870814	0.0817889320911029
All	958.123194147422	0.0791378651302235
All	973.762415054985	0.0765617468620467
All	989.656911309277	0.074043089572492
All	1005.8108497101	0.071571183290982
All	1022.22846507097	0.0691634747368601
All	1038.91406132926	0.0668209465883656
All	1055.8720126745	0.0645239286870296
All	1073.10676469512	0.0622805626567032
All	1090.62283554382	0.0601094159379839
All	1108.42481712206	0.0579823577439459
All	1126.51737628385	0.0558992543603734
All	1144.90525605915	0.0538935923957647
All	1163.5932768973	0.0519309691367465
All	1182.58633793069	0.0500106974281468
All	1201.88941825913	0.0481569259124882
All	1221.50757825508	0.0463526803193984
All	1241.4459608903	0.0445890423569369
All	1261.70979308408	0.0428814038255785
All	1282.30438707346	0.0412290127449558
All	1303.23514180592	0.0396153648517383
All	1324.50754435467	0.0380477410943747
All	1346.12717135716	0.0365402846662836
All	1368.09969047695	0.0350696072671138
All	1390.4308618896	0.0336355772250713
All	1413.12653979262	0.0322658100487876
All	1436.19267394025	0.0309307793003309
All	1459.63531120315	0.0296302975404051
All	1483.46059715367	0.0283841017657086
All	1507.67477767687	0.0271771622189702
All	1532.28420060795	0.0260026672084678
All	1557.29531739633	0.0248730769101455
All	1582.71468479693	0.0237865143449563
All	1608.54896658906	0.0227302595594314
All	1634.80493532334	0.0217102617723455
All	1661.48947409713	0.0207362752563748
All	1688.609578359	0.0197904484081878
All	1716.17235774259	0.018872993819715
All	1744.18503793041	0.0180037659901783
All	1772.65496254812	0.0171605585636541
All	1801.58959508966	0.0163431810902915
All	1830.99652087382	0.015566382449781
All	1860.88344903278	0.0148180561276433
All	1891.25821453311	0.0140934536998496
All	1922.12878022967	0.0134017792515669
All	1953.50323895316	0.0127407282572849
All	1985.38981563165	0.0121013433826039
All	2017.79686944682	0.0114880413858388
All	2050.73289602527	0.0109068498456244
All	2084.20652966575	0.0103453307762217
All	2118.22654560267	0.00980384131529213
All	2152.80186230651	0.00929533485904794
All	2187.94154382188	0.00880458530821516
All	2223.65480214365	0.00833142618589955
All	2259.95099963194	0.00788587044151905
All	2296.83965146649	0.00745909274120101
All	2334.33042814108	0.00704809198132836
All	2372.43315799873	0.00665903233430409
All	2411.15782980817	0.0062897636235914
All	2450.51459538248	0.0059345593299851
All	2490.51377224041	0.00559638064259781
All	2531.16584631117	0.00527852186048873
All	2572.48147468333	0.00497312310440303
All	2614.47148839862	0.00468053548263098
All	2657.14689529133	0.00440837312271274
All	2700.51888287408	0.00414717951968326
All	2744.59882127062	0.00389682774178482
All	2789.39826619657	0.00366345330198088
All	2834.92896198882	0.00344126756205688
All	2881.20284468429	0.00322856283565622
All	2928.23204514907	0.00302905767669261
All	2976.02889225853	0.00284109147197328
All	3024.60591612939	0.00266136230855482
All	3073.97585140453	0.00249165185876595
All	3124.15164059144	0.00233352548597684
All	3175.14643745513	0.00218250782872711
All	3226.97361046643	0.00203886593517551
All	3279.64674630662	0.00190660235933113
All	3333.17965342917	0.00178043205194188
All	3387.58636567973	0.001660270184204
All	3442.88114597514	0.00154948743669876
All	3499.07849004246	0.00144468796070827
All	3556.19313021916	0.00134500320527334
All	3614.24003931517	0.00125244020926555
All	3673.23443453812	0.00116590642171855
All	3733.19178148255	0.00108369623853028
All	3794.1277981843	0.00100676539516017
All	3856.05845924103	0.000935744017173328
All	3919	0.000868351472509279
Food	1	0.108009626997198
Food	1.01632276621951	0.109911263618401
Food	1.03291196513609	0.111803156098449
Food	1.04977194566834	0.113681805300275
Food	1.06690712772129	0.115551872645491
Food	1.08432200334502	0.117416163215176
Food	1.10202113791229	0.119274260237686
Food	1.1200091713154	0.121129106543984
Food	1.13829081918249	0.122983475389562
Food	1.15687087411383	0.124838316435632
Food	1.17575420693815	0.126698531524735
Food	1.19494576798962	0.128564527830689
Food	1.21445058840551	0.130436896045742
Food	1.2342737814452	0.13232545034796
Food	1.25442054383061	0.13422709237789
Food	1.27489615710851	0.136141922127015
Food	1.29570598903515	0.138080815881218
Food	1.3168554949834	0.140043075408412
Food	1.33835021937289	0.142025347523643
Food	1.36019579712355	0.144036937413725
Food	1.38239795513277	0.146084236185923
Food	1.40496251377673	0.148157958061865
Food	1.42789538843629	0.150263328497313
Food	1.45120259104766	0.152418167801018
Food	1.47489023167848	0.154605064550133
Food	1.49896452012962	0.156824484877967
Food	1.52343176756304	0.159104841839993
Food	1.54829838815635	0.16142330898878
Food	1.57357090078428	0.163778739351167
Food	1.59925593072761	0.166193948293538
Food	1.62536021141005	0.168658329111201
Food	1.6518905861634	0.171162877832616
Food	1.67885401002156	0.173723173026805
Food	1.70625755154383	0.176343388123422
Food	1.73410839466797	0.179005696426793
Food	1.76241384059343	0.181717457409672
Food	1.79118130969547	0.18449897856068
Food	1.82041834347039	0.187323292274423
Food	1.85013260651258	0.190190416996454
Food	1.88033188852378	0.193133318285727
Food	1.91102410635525	0.196119846050599
Food	1.94221730608315	0.199148670334949
Food	1.97391966511784	0.202243582464022
Food	2.00613949434766	0.205389070091952
Food	2.03888524031763	0.208575469420762
Food	2.07216548744375	0.211817664746152
Food	2.10598896026344	0.215116103442379
Food	2.1403645257227	0.218453420178531
Food	2.17530119550061	0.221836237281261
Food	2.2108081283718	0.225279621636494
Food	2.24689463260741	0.228759422602952
Food	2.28357016841535	0.232275408246483
Food	2.32084435042025	0.235853941405568
Food	2.35872695018404	0.239466727372887
Food	2.39722789876756	0.24311299271396
Food	2.43635728933404	0.246810934184668
Food	2.47612537979505	0.250546744873899
Food	2.51654259549965	0.254313284011955
Food	2.55761953196744	0.258121610730846
Food	2.59936695766621	0.261970488890503
Food	2.64179581683492	0.265847407228307
Food	2.68491723235281	0.269757294767462
Food	2.72874250865525	0.273709593580445
Food	2.77328313469728	0.277687367551502
Food	2.81855078696547	0.281690391142415
Food	2.86455733253893	0.285736895926451
Food	2.91131483220036	0.289806483528694
Food	2.95883554359777	0.29389891275196
Food	3.00713192445791	0.298026620988567
Food	3.05621663585207	0.302179445351962
Food	3.10610254551528	0.3063528203464
Food	3.15680273121956	0.310554240218275
Food	3.20833048420238	0.314782077132171
Food	3.26069931265096	0.319028244770315
Food	3.31392294524349	0.323296092250976
Food	3.36801533474818	0.327590896174452
Food	3.42299066168102	0.33190182406788
Food	3.47886333802322	0.336228861369378
Food	3.53564801099941	0.340582563531287
Food	3.59335956691744	0.344950135818116
Food	3.65201313507089	0.349331369798408
Food	3.71162409170525	0.353733311029155
Food	3.77220806404887	0.358149133237536
Food	3.83378093440971	0.362576244336068
Food	3.89635884433891	0.367018413789219
Food	3.95995819886239	0.371473647057719
Food	4.02459567078147	0.375937645631293
Food	4.0902882050437	0.380411757438842
Food	4.15705302318507	0.384896994829766
Food	4.22490762784464	0.389388295739128
Food	4.293869807353	0.393885528879741
Food	4.36395764039545	0.398390719462699
Food	4.43518950075149	0.40289908082565
Food	4.5075840621115	0.407410341227503
Food	4.58116030297215	0.411924461637857
Food	4.65593751161169	0.416438970133196
Food	4.73193529114639	0.420953272438053
Food	4.80917356466964	0.425465957552278
Food	4.88767258047481	0.429975054799703
Food	4.96745291736343	0.434480666105589
Food	5.04853549004	0.43898114468972
Food	5.13094155459485	0.443472687099389
Food	5.21469271407649	0.447957312072157
Food	5.29981092415496	0.452434353770284
Food	5.38631849887757	0.456895697521409
Food	5.4742381165186	0.461346569355867
Food	5.56359282552448	0.465786644296193
Food	5.65440605055609	0.470206667119111
Food	5.74670159862952	0.474610653309419
Food	5.84050366535726	0.47900018959925
Food	5.9358368412911	0.483367234759048
Food	6.03272611836868	0.487710951080751
Food	6.13119689646517	0.49203651343925
Food	6.23127499005198	0.496338422310321
Food	6.3329866349641	0.500608349803384
Food	6.43635849527793	0.504856402678477
Food	6.54141767030134	0.509080964624024
Food	6.64819170167787	0.513263565735551
Food	6.75670858060687	0.517420588615186
Food	6.8669967551815	0.521551703264718
Food	6.97908513784649	0.525637465990906
Food	7.09300311297765	0.529690064598387
Food	7.20878054458507	0.533713109486104
Food	7.32644778414211	0.537691377269546
Food	7.44603567854214	0.541626389141531
Food	7.56757557818515	0.545528285732467
Food	7.69109934519637	0.549387378003418
Food	7.81663936177907	0.553191971498674
Food	7.94422853870365	0.556959999931371
Food	8.0739003239353	0.560688571607269
Food	8.20568871140256	0.564350337700073
Food	8.33962824990889	0.567972226280963
Food	8.47575405218981	0.571553948669125
Food	8.6141018041178	0.575066375516949
Food	8.75470777405752	0.578530382304927
Food	8.89760882237362	0.581951092574993
Food	9.04284241109391	0.585306556892848
Food	9.19044661373011	0.588601542806037
Food	9.34046012525895	0.591850285510471
Food	9.49292227226625	0.595039136194412
Food	9.64787302325647	0.59815462896822
Food	9.80535299913064	0.601221132494833
Food	9.96540348383527	0.604234322334485
Food	10.128066435185	0.607160570545544
Food	10.2933844958623	0.610035297952182
Food	10.4614010045958	0.612858289204295
Food	10.6321600075224	0.615592438807104
Food	10.8057062697337	0.618266627569341
Food	10.9820852870113	0.620886801881088
Food	11.1613432977539	0.623425547772835
Food	11.3435272950989	0.625891237556137
Food	11.5286850392415	0.628300866600423
Food	11.7168650699554	0.630637521354501
Food	11.9081167193179	0.632887569017442
Food	12.102490124642	0.63507974358752
Food	12.3000362416206	0.637208324369022
Food	12.5008068576841	0.639236405612133
Food	12.7048546055774	0.641205033147561
Food	12.9122329771571	0.643114076706273
Food	13.1229963374151	0.644920853461806
Food	13.3371999387303	0.646660641973296
Food	13.5548999353531	0.648339518350283
Food	13.7761533981268	0.649926283383627
Food	14.0010183294486	0.651432712133887
Food	14.2295536784753	0.652877113797668
Food	14.4618193565771	0.654240236925429
Food	14.6978762530434	0.655509514799145
Food	14.9377862510451	0.656715849468581
Food	15.181612243858	0.657852299309888
Food	15.4294181513498	0.658881312441215
Food	15.6812689367375	0.659846647866049
Food	15.9372306236172	0.660748247819501
Food	16.1973703132729	0.661540195022221
Food	16.4617562022674	0.662262196060439
Food	16.7304576003196	0.662919907861625
Food	17.0035449484752	0.663479897385566
Food	17.2810898375721	0.663956758381248
Food	17.5631650270092	0.664368915382346
Food	17.8498444638199	0.664695606573163
Food	18.1412033020575	0.66492598251069
Food	18.4373179224976	0.665091358720726
Food	18.7382659526614	0.665183768946587
Food	19.0441262871658	0.665166709166309
Food	19.3549791084061	0.665084454517902
Food	19.6709059075762	0.664936991607839
Food	19.9919895060317	0.664676796037096
Food	20.3183140770016	0.664346379303613
Food	20.6499651676552	0.663950653533045
Food	20.9870297215279	0.663454966519002
Food	21.3295961013144	0.662876129561758
Food	21.6777541120328	0.662231954592471
Food	22.0315950245676	0.661500693045136
Food	22.3912115995967	0.660673419638189
Food	22.7566981119086	0.659780844963563
Food	23.1281503751173	0.658814123436211
Food	23.5056657667801	0.657738625267832
Food	23.8893432539253	0.656597927818409
Food	24.2792834189969	0.655392043251229
Food	24.6755884862225	0.654072778388659
Food	25.078362348412	0.652684473438047
Food	25.4877105941934	0.651231163653291
Food	25.9037405356931	0.649677616395683
Food	26.3265612366682	0.648042488245595
Food	26.756283541098	0.646342622115382
Food	27.1930201022424	0.644555686217852
Food	27.6368854121739	0.642674838092945
Food	28.0879958317923	0.640729621487061
Food	28.5464696213293	0.638710500741142
Food	29.0124269713508	0.636585422286844
Food	29.4859900342648	0.634396470446233
Food	29.9672829563451	0.632143695643763
Food	30.4564319102755	0.629779392136096
Food	30.9535651282275	0.627348816096876
Food	31.4588129354761	0.624855085746323
Food	31.9723077845653	0.622263405399066
Food	32.4941842900311	0.619593908831509
Food	33.0245792636911	0.616862113230367
Food	33.5636317505101	0.614045906042635
Food	34.1114830650516	0.611140888275979
Food	34.6682768285233	0.608174644252998
Food	35.2341590064287	0.605137417290741
Food	35.8092779468319	0.602001077917647
Food	36.3937844192476	0.59880483298223
Food	36.9878316541664	0.595548811559488
Food	37.5915753832241	0.592188275412719
Food	38.2051738800277	0.588767407255796
Food	38.8287880016473	0.585288395841924
Food	39.4625812307853	0.581719025582046
Food	40.106719718634	0.578079932327556
Food	40.7613723284328	0.574384633967433
Food	41.4267106797364	0.570612863706642
Food	42.1029091934052	0.566763040668169
Food	42.7901451373306	0.562859275196072
Food	43.4885986729063	0.558892517860385
Food	44.1984529022584	0.554840617085563
Food	44.9198939162462	0.55073737481261
Food	45.6531108432465	0.546583037282415
Food	46.3982958987344	0.542339930124316
Food	47.1556444356733	0.538047404457889
Food	47.9253549957273	0.533706772598134
Food	48.7076293613098	0.52929170267864
Food	49.5026726084812	0.524821299621794
Food	50.3106931607106	0.520306123866888
Food	51.1319028435146	0.515730116893628
Food	51.9665169399882	0.511094440176424
Food	52.8147542472421	0.506417659737462
Food	53.6768371337609	0.501692750620613
Food	54.5529915976982	0.496905562012013
Food	55.4434473261226	0.492081257680459
Food	56.3484377552309	0.487220206299272
Food	57.2682001315443	0.482296599939499
Food	58.2029755741039	0.477339922616875
Food	59.1530091376801	0.472350815925991
Food	60.1185498770152	0.4673124639688
Food	61.099850912114	0.462239540121486
Food	62.0971694945996	0.45713876403442
Food	63.1107670751535	0.452000752809774
Food	64.1409093720554	0.446828568628751
Food	65.1878664408425	0.441633331027573
Food	66.2519127451053	0.436411409945796
Food	67.3333272284393	0.431157676481818
Food	68.4323933875712	0.425885867081217
Food	69.5493993466784	0.420596328889982
Food	70.6846379329218	0.415279330836643
Food	71.838406753212	0.409949365597969
Food	73.011008272227	0.404606897731849
Food	74.2027498917056	0.399247346375121
Food	75.413944031033	0.393877999546983
Food	76.6449082091431	0.388501344050938
Food	77.8959651277571	0.383116402512266
Food	79.1674427559809	0.377726629594422
Food	80.4596744162835	0.372334761089597
Food	81.7729988718788	0.366941538322218
Food	83.107760415533	0.361550293402739
Food	84.4643089598232	0.356162130691099
Food	85.8430001288672	0.350777634770835
Food	87.2441953515524	0.345403685776306
Food	88.6682619562855	0.340037907180192
Food	90.1155732672886	0.33468074726238
Food	91.5865087024681	0.329340639460326
Food	93.08145387288	0.324015500747198
Food	94.6008006838195	0.318703903573547
Food	96.1449474375603	0.313413616353039
Food	97.7142989377711	0.308146774742468
Food	99.3092665956361	0.302898196607901
Food	100.930268537708	0.297673218654834
Food	102.577729715522	0.292481566267118
Food	104.252082016997	0.287312651536492
Food	105.953764379658	0.282167729035932
Food	107.683222905705	0.27706723892386
Food	109.440910978958	0.271993670473098
Food	111.227289383718	0.266947379573285
Food	113.042826425559	0.261948275846484
Food	114.887998054097	0.256984641734028
Food	116.763287987762	0.252052098283375
Food	118.669187840608	0.247165920155782
Food	120.60619725119	0.242325598839819
Food	122.574824013545	0.237519818599916
Food	124.575584210317	0.232757868804929
Food	126.609002348041	0.228052934738024
Food	128.675611494654	0.223385605711445
Food	130.775953419234	0.218758024405856
Food	132.910578734031	0.214199175296087
Food	135.080047038807	0.209680591733996
Food	137.284927067542	0.205202488188983
Food	139.525796837529	0.200792814560143
Food	141.803243800899	0.196431833438927
Food	144.11786499863	0.192113527699623
Food	146.470267217058	0.187858212661456
Food	148.861067146952	0.183662232552251
Food	151.290891545179	0.179510706414749
Food	153.760377399013	0.175415555646553
Food	156.270172093121	0.171390517328438
Food	158.82093357928	0.167411298939281
Food	161.41333054886	0.163480874981085
Food	164.048042608122	0.159631282622559
Food	166.725760456384	0.155828473595205
Food	169.447186067084	0.152072512195072
Food	172.213032871811	0.148395084373893
Food	175.024025947331	0.144771405250401
Food	177.880902205668	0.141195103951621
Food	180.784410587287	0.137688583322464
Food	183.735312257436	0.134245435280512
Food	186.734380805684	0.130849831737702
Food	189.782402448721	0.127514731941459
Food	192.880176236469	0.124252272406123
Food	196.028514261556	0.121037185082001
Food	199.228241872206	0.117872997999334
Food	202.480197888611	0.114790227678566
Food	205.785234822828	0.111754345842244
Food	209.144219102269	0.108765293359521
Food	212.558031296838	0.1058544766807
Food	216.027566349776	0.102995458520619
Food	219.553733812274	0.100182472192034
Food	223.137458081913	0.0974373420406878
Food	226.779678645001	0.0947519184336128
Food	230.48135032286	0.0921114833648376
Food	234.243443522138	0.0895285895923759
Food	238.066944489204	0.0870126711993409
Food	241.952855568695	0.0845404841669692
Food	245.902195466287	0.0821157319145322
Food	249.915999515748	0.0797645174535095
Food	253.99531995036	0.0774555951387132
Food	258.141226178761	0.0751888275313761
Food	262.354805065295	0.0729924172574839
Food	266.637161214943	0.0708412031629895
Food	270.989417262889	0.0687305377866423
Food	275.412714168833	0.066679789279381
Food	279.908211516093	0.064680257700877
Food	284.477087815593	0.0627195526747923
Food	289.120540814815	0.0608088004784802
Food	293.839787811795	0.0589545561426519
Food	298.636065974238	0.0571373284107838
Food	303.510632663851	0.055360642678872
Food	308.46476576596	0.0536450148986746
Food	313.499764024515	0.0519645325275936
Food	318.61694738256	0.0503190254536505
Food	323.817657328261	0.0487319234905124
Food	329.103257246581	0.0471812913261529
Food	334.475132776698	0.0456637238246314
Food	339.934692175253	0.0441951795126259
Food	345.483366685532	0.0427674175652747
Food	351.122610912671	0.0413707981149331
Food	356.853903204984	0.0400145029138786
Food	362.67874604152	0.0387026170451787
Food	368.598666425942	0.0374199593404853
Food	374.615216286838	0.0361696285936913
Food	380.72997288456	0.0349666732709801
Food	386.944539224717	0.0337910565490984
Food	393.2605444784	0.0326426104813206
Food	399.67964440928	0.0315396098793072
Food	406.203521807671	0.0304642312746473
Food	412.833886931681	0.0294141789563954
Food	419.57247795556	0.0284018309690761
Food	426.421061425371	0.027420050050063
Food	433.381432722094	0.0264618041297113
Food	440.455416532295	0.0255342398916949
Food	447.644867326471	0.0246396156744483
Food	454.951669845206	0.0237667978160871
Food	462.377739593267	0.0229183374204426
Food	469.925023341756	0.0221046582738766
Food	477.595499638463	0.021311127001494
Food	485.391179326554	0.020537598061726
Food	493.314106071715	0.0197976074803723
Food	501.366356897913	0.0190774796005148
Food	509.550042731887	0.0183757810501242
Food	517.867308956543	0.0177016472729352
Food	526.32033597337	0.0170493134766968
Food	534.911339774039	0.0164139161432126
Food	543.642572521338	0.0158007551740382
Food	552.516323139579	0.015210890456407
Food	561.534917914652	0.0146365516731146
Food	570.700721103867	0.0140797275735763
Food	580.016135555754	0.0135472971194659
Food	589.483603339977	0.0130290653615142
Food	599.105606387532	0.0125249167048797
Food	608.884667141396	0.0120444541360523
Food	618.823349217792	0.0115776699523619
Food	628.924258078251	0.0111237350294159
Food	639.190041712643	0.0106891158471422
Food	649.62339133336	0.0102694096776239
Food	660.227042080823	0.00986140089755489
Food	671.003773740509	0.00946886166648917
Food	681.956411471688	0.00909214908128611
Food	693.087826548039	0.00872606217110807
Food	704.400937110374	0.00837208072972386
Food	715.898708931633	0.00803455556589962
Food	727.584156194376	0.00770666215227009
Food	739.46034228096	0.00738831432528668
Food	751.530380576614	0.00708607685249679
Food	763.797435285628	0.00679291546739847
Food	776.26472226086	0.0065083897543469
Food	788.93550984678	0.00623691437293549
Food	801.813119736283	0.00597528021399946
Food	814.900927841478	0.00572144313641677
Food	828.2023651787	0.00547799345571085
Food	841.720918767961	0.00524492717920411
Food	855.460132547085	0.00501888726797333
Food	869.423608300766	0.00480093103081501
Food	883.615006604786	0.0045937068123969
Food	898.03804778565	0.00439280248708413
Food	912.696512895884	0.00419815698370541
Food	927.59424470525	0.00401411453740419
Food	942.73514870814	0.00383590151447952
Food	958.123194147422	0.00366330852008341
Food	973.762415054985	0.0034992549203175
Food	989.656911309277	0.00334149332567692
Food	1005.8108497101	0.00318876904724299
Food	1022.22846507097	0.00304280516375676
Food	1038.91406132926	0.00290344651310146
Food	1055.8720126745	0.00276859470604075
Food	1073.10676469512	0.00263897837078831
Food	1090.62283554382	0.00251615257417673
Food	1108.42481712206	0.00239735158398752
Food	1126.51737628385	0.00228253377323579
Food	1144.90525605915	0.00217448954524863
Food	1163.5932768973	0.00207007956966546
Food	1182.58633793069	0.00196922071087451
Food	1201.88941825913	0.00187378638416257
Food	1221.50757825508	0.00178225709671382
Food	1241.4459608903	0.00169388745039055
Food	1261.70979308408	0.00160978847983068
Food	1282.30438707346	0.00152976714392948
Food	1303.23514180592	0.00145255116183887
Food	1324.50754435467	0.0013786246307393
Food	1346.12717135716	0.00130886481660131
Food	1368.09969047695	0.00124159006043976
Food	1390.4308618896	0.00117677578410448
Food	1413.12653979262	0.00111614677885136
Food	1436.19267394025	0.0010577135550311
Food	1459.63531120315	0.0010014520696795
Food	1483.46059715367	0.00094852273900742
Food	1507.67477767687	0.000897934504706969
Food	1532.28420060795	0.000849260261818286
Food	1557.29531739633	0.000803189113514237
Food	1582.71468479693	0.000759543679855428
Food	1608.54896658906	0.000717579936874742
Food	1634.80493532334	0.000677604914694856
Food	1661.48947409713	0.000640086443699987
Food	1688.609578359	0.000604040597198519
Food	1716.17235774259	0.000569469829583099
Food	1744.18503793041	0.000537341594621813
Food	1772.65496254812	0.000506498162636774
Food	1801.58959508966	0.000476923950730558
Food	1830.99652087382	0.000449302243418638
Food	1860.88344903278	0.000423016537830137
Food	1891.25821453311	0.00039783393173225
Food	1922.12878022967	0.000374158547619004
Food	1953.50323895316	0.000351850962427381
Food	1985.38981563165	0.000330497974956391
Food	2017.79686944682	0.000310282089864582
Food	2050.73289602527	0.000291432922869554
Food	2084.20652966575	0.000273406032842928
Food	2118.22654560267	0.000256211670298825
Food	2152.80186230651	0.000240356393923956
Food	2187.94154382188	0.000225205936903938
Food	2223.65480214365	0.000210750619231652
Food	2259.95099963194	0.000197365184404986
Food	2296.83965146649	0.000184691089309788
Food	2334.33042814108	0.000172609893301882
Food	2372.43315799873	0.000161341181854232
Food	2411.15782980817	0.000150788986045322
Food	2450.51459538248	0.000140739780714885
Food	2490.51377224041	0.000131293321730668
Food	2531.16584631117	0.000122550410284652
Food	2572.48147468333	0.000114231839782962
Food	2614.47148839862	0.000106347143766559
Food	2657.14689529133	9.91391730152714e-05
Food	2700.51888287408	9.22871304010171e-05
Food	2744.59882127062	8.57854413315301e-05
Food	2789.39826619657	7.98223170601727e-05
Food	2834.92896198882	7.42065713811385e-05
Food	2881.20284468429	6.88830819030375e-05
Food	2928.23204514907	6.39607370288202e-05
Food	2976.02889225853	5.93817044040962e-05
Food	3024.60591612939	5.5045019220118e-05
Food	3073.97585140453	5.10001987163219e-05
Food	3124.15164059144	4.72858577602314e-05
Food	3175.14643745513	4.37712628508219e-05
Food	3226.97361046643	4.04627653529732e-05
Food	3279.64674630662	3.7465724067421e-05
Food	3333.17965342917	3.46323017043161e-05
Food	3387.58636567973	3.19595923696518e-05
Food	3442.88114597514	2.95333792898019e-05
Food	3499.07849004246	2.72612892971906e-05
Food	3556.19313021916	2.51201144489255e-05
Food	3614.24003931517	2.3158776043195e-05
Food	3673.23443453812	2.1346715384487e-05
Food	3733.19178148255	1.96406359196148e-05
Food	3794.1277981843	1.80627434129739e-05
Food	3856.05845924103	1.66255945698044e-05
Food	3919	1.52737003822183e-05
Fast Food	1	0.564686600079594
Fast Food	1.01632276621951	0.571105388080793
Fast Food	1.03291196513609	0.577283031284986
Fast Food	1.04977194566834	0.583093283531538
Fast Food	1.06690712772129	0.588606465783038
Fast Food	1.08432200334502	0.593888370913163
Fast Food	1.10202113791229	0.59886563797429
Fast Food	1.1200091713154	0.603522388072459
Fast Food	1.13829081918249	0.607967158758491
Fast Food	1.15687087411383	0.612174059846866
Fast Food	1.17575420693815	0.616054414220982
Fast Food	1.19494576798962	0.619749564552118
Fast Food	1.21445058840551	0.62326216813516
Fast Food	1.2342737814452	0.626479337203561
Fast Food	1.25442054383061	0.62953366546951
Fast Food	1.27489615710851	0.632437723727924
Fast Food	1.29570598903515	0.635126846584
Fast Food	1.3168554949834	0.637661784861805
Fast Food	1.33835021937289	0.640080786509606
Fast Food	1.36019579712355	0.642354697702114
Fast Food	1.38239795513277	0.644495377343149
Fast Food	1.40496251377673	0.646553929366379
Fast Food	1.42789538843629	0.6485237347476
Fast Food	1.45120259104766	0.650390499485194
Fast Food	1.47489023167848	0.652206109285576
Fast Food	1.49896452012962	0.653973175276337
Fast Food	1.52343176756304	0.655675746698149
Fast Food	1.54829838815635	0.657351877704276
Fast Food	1.57357090078428	0.659005042619763
Fast Food	1.59925593072761	0.660634201652197
Fast Food	1.62536021141005	0.662255055277729
Fast Food	1.6518905861634	0.66387238141735
Fast Food	1.67885401002156	0.665490472659708
Fast Food	1.70625755154383	0.667117756596227
Fast Food	1.73410839466797	0.668754239522295
Fast Food	1.76241384059343	0.670403360012134
Fast Food	1.79118130969547	0.672075098796969
Fast Food	1.82041834347039	0.673762078776121
Fast Food	1.85013260651258	0.675464595761913
Fast Food	1.88033188852378	0.677195389853859
Fast Food	1.91102410635525	0.678941792630614
Fast Food	1.94221730608315	0.680702951302924
Fast Food	1.97391966511784	0.682485124796814
Fast Food	2.00613949434766	0.684280195251701
Fast Food	2.03888524031763	0.686084241089021
Fast Food	2.07216548744375	0.687897765461575
Fast Food	2.10598896026344	0.689714862596477
Fast Food	2.1403645257227	0.691531403156685
Fast Food	2.17530119550061	0.69334506828808
Fast Food	2.2108081283718	0.695146050199008
Fast Food	2.24689463260741	0.696934527835027
Fast Food	2.28357016841535	0.698709369805929
Fast Food	2.32084435042025	0.700449403357119
Fast Food	2.35872695018404	0.702163567644869
Fast Food	2.39722789876756	0.703850971635276
Fast Food	2.43635728933404	0.70548829580245
Fast Food	2.47612537979505	0.707080302129491
Fast Food	2.51654259549965	0.708632590476768
Fast Food	2.55761953196744	0.710124852263718
Fast Food	2.59936695766621	0.711548710667605
Fast Food	2.64179581683492	0.712920932018594
Fast Food	2.68491723235281	0.71422899037982
Fast Food	2.72874250865525	0.715443198670966
Fast Food	2.77328313469728	0.716595497752264
Fast Food	2.81855078696547	0.717685029151466
Fast Food	2.86455733253893	0.71865442127526
Fast Food	2.91131483220036	0.719553536995081
Fast Food	2.95883554359777	0.720381864649913
Fast Food	3.00713192445791	0.721092719711219
Fast Food	3.05621663585207	0.721712673232323
Fast Food	3.10610254551528	0.722255922781353
Fast Food	3.15680273121956	0.722689403872741
Fast Food	3.20833048420238	0.723011502220197
Fast Food	3.26069931265096	0.723252983272674
Fast Food	3.31392294524349	0.723396265721633
Fast Food	3.36801533474818	0.72340858402764
Fast Food	3.42299066168102	0.723338148261304
Fast Food	3.47886333802322	0.723183788334803
Fast Food	3.53564801099941	0.722880306068717
Fast Food	3.59335956691744	0.722493412881989
Fast Food	3.65201313507089	0.722023129034499
Fast Food	3.71162409170525	0.721418087604085
Fast Food	3.77220806404887	0.720714737120843
Fast Food	3.83378093440971	0.719928611753416
Fast Food	3.89635884433891	0.719025342302326
Fast Food	3.95995819886239	0.718009007321867
Fast Food	4.02459567078147	0.716911324293611
Fast Food	4.0902882050437	0.715714531109504
Fast Food	4.15705302318507	0.714391184414621
Fast Food	4.22490762784464	0.712988468833618
Fast Food	4.293869807353	0.711504539690126
Fast Food	4.36395764039545	0.709881836778715
Fast Food	4.43518950075149	0.708182091604364
Fast Food	4.5075840621115	0.70640552687873
Fast Food	4.58116030297215	0.704505161985709
Fast Food	4.65593751161169	0.702517289659019
Fast Food	4.73193529114639	0.700455138061187
Fast Food	4.80917356466964	0.698287522816606
Fast Food	4.88767258047481	0.696020925613683
Fast Food	4.96745291736343	0.693682682844884
Fast Food	5.04853549004	0.691256464055856
Fast Food	5.13094155459485	0.688720800589101
Fast Food	5.21469271407649	0.686116172049372
Fast Food	5.29981092415496	0.683440138864102
Fast Food	5.38631849887757	0.680645205413792
Fast Food	5.4742381165186	0.677784018610164
Fast Food	5.56359282552448	0.674856823951593
Fast Food	5.65440605055609	0.671822758176391
Fast Food	5.74670159862952	0.668714955991434
Fast Food	5.84050366535726	0.665543900251098
Fast Food	5.9358368412911	0.662282438238161
Fast Food	6.03272611836868	0.658938122846958
Fast Food	6.13119689646517	0.655533365434915
Fast Food	6.23127499005198	0.652053738087467
Fast Food	6.3329866349641	0.648483240847167
Fast Food	6.43635849527793	0.644855193016667
Fast Food	6.54141767030134	0.641166870455556
Fast Food	6.64819170167787	0.637380829406999
Fast Food	6.75670858060687	0.633540231357404
Fast Food	6.8669967551815	0.629645351917159
Fast Food	6.97908513784649	0.625662417862333
Fast Food	7.09300311297765	0.621620408338265
Fast Food	7.20878054458507	0.617527248677829
Fast Food	7.32644778414211	0.613360730282452
Fast Food	7.44603567854214	0.609128902618491
Fast Food	7.56757557818515	0.604849193474613
Fast Food	7.69109934519637	0.600509829467396
Fast Food	7.81663936177907	0.596100271311773
Fast Food	7.94422853870365	0.591646246219841
Fast Food	8.0739003239353	0.587145214531407
Fast Food	8.20568871140256	0.58257053053983
Fast Food	8.33962824990889	0.57795494340357
Fast Food	8.47575405218981	0.573298781360272
Fast Food	8.6141018041178	0.568577189064443
Fast Food	8.75470777405752	0.563813315281484
Fast Food	8.89760882237362	0.559012595843123
Fast Food	9.04284241109391	0.554159236846411
Fast Food	9.19044661373011	0.549260858795007
Fast Food	9.34046012525895	0.544329504380648
Fast Food	9.49292227226625	0.539357090756584
Fast Food	9.64787302325647	0.534338468417566
Fast Food	9.80535299913064	0.529290867679633
Fast Food	9.96540348383527	0.52421249948507
Fast Food	10.128066435185	0.519088326880465
Fast Food	10.2933844958623	0.513939286967313
Fast Food	10.4614010045958	0.508765754091537
Fast Food	10.6321600075224	0.503553757603217
Fast Food	10.8057062697337	0.498318443137729
Fast Food	10.9820852870113	0.493062850015775
Fast Food	11.1613432977539	0.487779040874593
Fast Food	11.3435272950989	0.482472900527117
Fast Food	11.5286850392415	0.477150762430937
Fast Food	11.7168650699554	0.471809196461408
Fast Food	11.9081167193179	0.466447878317614
Fast Food	12.102490124642	0.461074883095228
Fast Food	12.3000362416206	0.455689736290089
Fast Food	12.5008068576841	0.450288993625653
Fast Food	12.7048546055774	0.444880904953726
Fast Food	12.9122329771571	0.439465858433561
Fast Food	13.1229963374151	0.434041981507938
Fast Food	13.3371999387303	0.428614535318842
Fast Food	13.5548999353531	0.423184436266292
Fast Food	13.7761533981268	0.417752398229641
Fast Food	14.0010183294486	0.412321194848529
Fast Food	14.2295536784753	0.406891585775877
Fast Food	14.4618193565771	0.401465315019881
Fast Food	14.6978762530434	0.396045709785931
Fast Food	14.9377862510451	0.39063185609966
Fast Food	15.181612243858	0.385225010061291
Fast Food	15.4294181513498	0.37983200529063
Fast Food	15.6812689367375	0.374448788220766
Fast Food	15.9372306236172	0.369075714218525
Fast Food	16.1973703132729	0.363722807608146
Fast Food	16.4617562022674	0.358384622067713
Fast Food	16.7304576003196	0.353060444398908
Fast Food	17.0035449484752	0.347759362287247
Fast Food	17.2810898375721	0.34248002206812
Fast Food	17.5631650270092	0.337218373432728
Fast Food	17.8498444638199	0.33198117470801
Fast Food	18.1412033020575	0.326773826985265
Fast Food	18.4373179224976	0.321587650219264
Fast Food	18.7382659526614	0.316425777910214
Fast Food	19.0441262871658	0.311302828498753
Fast Food	19.3549791084061	0.306204305292261
Fast Food	19.6709059075762	0.301130489560157
Fast Food	19.9919895060317	0.29610158145258
Fast Food	20.3183140770016	0.291102072836517
Fast Food	20.6499651676552	0.286130255864499
Fast Food	20.9870297215279	0.281202247113558
Fast Food	21.3295961013144	0.276312245830201
Fast Food	21.6777541120328	0.271452665935862
Fast Food	22.0315950245676	0.266634469286994
Fast Food	22.3912115995967	0.261863563654608
Fast Food	22.7566981119086	0.257125546110873
Fast Food	23.1281503751173	0.252425281838054
Fast Food	23.5056657667801	0.247782130312293
Fast Food	23.8893432539253	0.243174064952042
Fast Food	24.2792834189969	0.238601271141119
Fast Food	24.6755884862225	0.234091360507993
Fast Food	25.078362348412	0.229620688571433
Fast Food	25.4877105941934	0.225187181097464
Fast Food	25.9037405356931	0.22081195032145
Fast Food	26.3265612366682	0.216485159302381
Fast Food	26.756283541098	0.212197153621892
Fast Food	27.1930201022424	0.207961869047955
Fast Food	27.6368854121739	0.203784494327453
Fast Food	28.0879958317923	0.199647255369594
Fast Food	28.5464696213293	0.195556368976074
Fast Food	29.0124269713508	0.191533001179882
Fast Food	29.4859900342648	0.18755085226736
Fast Food	29.9672829563451	0.183610008435208
Fast Food	30.4564319102755	0.179742307605262
Fast Food	30.9535651282275	0.175918644069397
Fast Food	31.4588129354761	0.172137073903374
Fast Food	31.9723077845653	0.168421404009245
Fast Food	32.4941842900311	0.164758711050257
Fast Food	33.0245792636911	0.161138643740848
Fast Food	33.5636317505101	0.15757669752219
Fast Food	34.1114830650516	0.154076572156897
Fast Food	34.6682768285233	0.150619355949163
Fast Food	35.2341590064287	0.147212077478079
Fast Food	35.8092779468319	0.143875254668998
Fast Food	36.3937844192476	0.140581384310246
Fast Food	36.9878316541664	0.137330461066868
Fast Food	37.5915753832241	0.134155375979151
Fast Food	38.2051738800277	0.131024524732162
Fast Food	38.8287880016473	0.127936406065945
Fast Food	39.4625812307853	0.124915238436202
Fast Food	40.106719718634	0.121946295030204
Fast Food	40.7613723284328	0.119019652891832
Fast Food	41.4267106797364	0.116150938258978
Fast Food	42.1029091934052	0.113342049105534
Fast Food	42.7901451373306	0.110574826579959
Fast Food	43.4885986729063	0.107856489318638
Fast Food	44.1984529022584	0.105205106178468
Fast Food	44.9198939162462	0.102594566811043
Fast Food	45.6531108432465	0.10002479073734
Fast Food	46.3982958987344	0.0975268951984875
Fast Food	47.1556444356733	0.0950696776720675
Fast Food	47.9253549957273	0.0926522092053922
Fast Food	48.7076293613098	0.0902971138494656
Fast Food	49.5026726084812	0.0879892916106734
Fast Food	50.3106931607106	0.0857200537155109
Fast Food	51.1319028435146	0.0835039007747669
Fast Food	51.9665169399882	0.0813410459106179
Fast Food	52.8147542472421	0.0792154796780088
Fast Food	53.6768371337609	0.0771340188483885
Fast Food	54.5529915976982	0.0751112692373409
Fast Food	55.4434473261226	0.0731244018027308
Fast Food	56.3484377552309	0.0711732868433317
Fast Food	57.2682001315443	0.0692851751320372
Fast Food	58.2029755741039	0.0674316892521052
Fast Food	59.1530091376801	0.0656124496062107
Fast Food	60.1185498770152	0.0638470588365944
Fast Food	61.099850912114	0.0621213627321596
Fast Food	62.0971694945996	0.0604283400838434
Fast Food	63.1107670751535	0.0587804935569975
Fast Food	64.1409093720554	0.0571767895883668
Fast Food	65.1878664408425	0.0556041396015853
Fast Food	66.2519127451053	0.0540685222423339
Fast Food	67.3333272284393	0.0525808730341304
Fast Food	68.4323933875712	0.0511226304521032
Fast Food	69.5493993466784	0.0496938411687891
Fast Food	70.6846379329218	0.0483162319367977
Fast Food	71.838406753212	0.046966371534335
Fast Food	73.011008272227	0.0456441113200678
Fast Food	74.2027498917056	0.0443653680872533
Fast Food	75.413944031033	0.0431178605121266
Fast Food	76.6449082091431	0.0418963027499644
Fast Food	77.8959651277571	0.0407108185355494
Fast Food	79.1674427559809	0.0395596803428926
Fast Food	80.4596744162835	0.0384328627923913
Fast Food	81.7729988718788	0.0373352913268468
Fast Food	83.107760415533	0.0362746287976938
Fast Food	84.4643089598232	0.0352366906497877
Fast Food	85.8430001288672	0.0342217837551602
Fast Food	87.2441953515524	0.0332458303728161
Fast Food	88.6682619562855	0.0322910478171898
Fast Food	90.1155732672886	0.0313572997719168
Fast Food	91.5865087024681	0.0304568307197675
Fast Food	93.08145387288	0.0295796463885986
Fast Food	94.6008006838195	0.0287220005894675
Fast Food	96.1449474375603	0.0278916743458482
Fast Food	97.7142989377711	0.027086721034571
Fast Food	99.3092665956361	0.0262998680287731
Fast Food	100.930268537708	0.025534966825048
Fast Food	102.577729715522	0.0247970860307121
Fast Food	104.252082016997	0.0240759296366107
Fast Food	105.953764379658	0.0233719230888108
Fast Food	107.683222905705	0.0226961789862364
Fast Food	109.440910978958	0.0220358490140848
Fast Food	111.227289383718	0.0213908196951311
Fast Food	113.042826425559	0.0207700930322965
Fast Food	114.887998054097	0.0201659542809601
Fast Food	116.763287987762	0.0195758823333114
Fast Food	118.669187840608	0.0190055991978007
Fast Food	120.60619725119	0.0184532573237989
Fast Food	122.574824013545	0.0179138177852624
Fast Food	124.575584210317	0.0173901605537415
Fast Food	126.609002348041	0.0168854653331928
Fast Food	128.675611494654	0.0163925778927371
Fast Food	130.775953419234	0.0159119394806497
Fast Food	132.910578734031	0.0154509858891431
Fast Food	135.080047038807	0.0150008153732961
Fast Food	137.284927067542	0.0145613400449108
Fast Food	139.525796837529	0.0141389265798605
Fast Food	141.803243800899	0.013727881661161
Fast Food	144.11786499863	0.013326584971824
Fast Food	146.470267217058	0.012939089873089
Fast Food	148.861067146952	0.0125638202030028
Fast Food	151.290891545179	0.0121974198366261
Fast Food	153.760377399013	0.0118419637294424
Fast Food	156.270172093121	0.0114993556273469
Fast Food	158.82093357928	0.0111648044038119
Fast Food	161.41333054886	0.0108387082743945
Fast Food	164.048042608122	0.0105258790576358
Fast Food	166.725760456384	0.0102203588632862
Fast Food	169.447186067084	0.00992208411638612
Fast Food	172.213032871811	0.00963542975877828
Fast Food	175.024025947331	0.00935634420143964
Fast Food	177.880902205668	0.00908382594830726
Fast Food	180.784410587287	0.00882067329235129
Fast Food	183.735312257436	0.00856563915203619
Fast Food	186.734380805684	0.00831655331843774
Fast Food	189.782402448721	0.0080748763957342
Fast Food	192.880176236469	0.00784171396747872
Fast Food	196.028514261556	0.00761393695550305
Fast Food	199.228241872206	0.00739187887908798
Fast Food	202.480197888611	0.0071786013391246
Fast Food	205.785234822828	0.00697019912901766
Fast Food	209.144219102269	0.00676662918185256
Fast Food	212.558031296838	0.00657086489563656
Fast Food	216.027566349776	0.00638008139877107
Fast Food	219.553733812274	0.00619367514351715
Fast Food	223.137458081913	0.00601356580255672
Fast Food	226.779678645001	0.00583881067484932
Fast Food	230.48135032286	0.00566802285586312
Fast Food	234.243443522138	0.00550222805924341
Fast Food	238.066944489204	0.00534206420356234
Fast Food	241.952855568695	0.00518549910280584
Fast Food	245.902195466287	0.0050328031305991
Fast Food	249.915999515748	0.00488593412264113
Fast Food	253.99531995036	0.00474233300822605
Fast Food	258.141226178761	0.00460197190322008
Fast Food	262.354805065295	0.00446689221992316
Fast Food	266.637161214943	0.00433512101162041
Fast Food	270.989417262889	0.00420629695744878
Fast Food	275.412714168833	0.00408175548548918
Fast Food	279.908211516093	0.00396079283481544
Fast Food	284.477087815593	0.00384251462543665
Fast Food	289.120540814815	0.00372765297393784
Fast Food	293.839787811795	0.00361657892394934
Fast Food	298.636065974238	0.003507953529319
Fast Food	303.510632663851	0.00340199439980767
Fast Food	308.46476576596	0.00329997975215358
Fast Food	313.499764024515	0.00320020191927546
Fast Food	318.61694738256	0.00310264297091875
Fast Food	323.817657328261	0.00300873726251585
Fast Food	329.103257246581	0.00291707993184825
Fast Food	334.475132776698	0.00282745327124787
Fast Food	339.934692175253	0.00274080862684984
Fast Food	345.483366685532	0.00265661420398025
Fast Food	351.122610912671	0.00257428064274435
Fast Food	356.853903204984	0.00249434240063083
Fast Food	362.67874604152	0.00241701489142186
Fast Food	368.598666425942	0.00234139468183705
Fast Food	374.615216286838	0.0022676570729228
Fast Food	380.72997288456	0.00219665506439461
Fast Food	386.944539224717	0.00212722113036081
Fast Food	393.2605444784	0.0020593433919531
Fast Food	399.67964440928	0.0019940523939156
Fast Food	406.203521807671	0.00193032435511185
Fast Food	412.833886931681	0.0018680273901695
Fast Food	419.57247795556	0.00180785299852153
Fast Food	426.421061425371	0.00174939193261054
Fast Food	433.381432722094	0.00169224782419592
Fast Food	440.455416532295	0.00163681729145543
Fast Food	447.644867326471	0.00158322117123341
Fast Food	454.951669845206	0.00153083766830526
Fast Food	462.377739593267	0.00147980765019007
Fast Food	469.925023341756	0.00143070738827623
Fast Food	477.595499638463	0.0013827241212239
Fast Food	485.391179326554	0.00133584962729141
Fast Food	493.314106071715	0.0012908337528701
Fast Food	501.366356897913	0.00124691896603066
Fast Food	509.550042731887	0.00120402603860762
Fast Food	517.867308956543	0.00116266250495869
Fast Food	526.32033597337	0.00112251023789722
Fast Food	534.911339774039	0.00108329983783746
Fast Food	543.642572521338	0.00104532736433388
Fast Food	552.516323139579	0.00100865501601406
Fast Food	561.534917914652	0.000972850807446046
Fast Food	570.700721103867	0.000938026951244847
Fast Food	580.016135555754	0.000904573164842046
Fast Food	589.483603339977	0.00087191948579323
Fast Food	599.105606387532	0.000840060034577722
Fast Food	608.884667141396	0.000809541861981323
Fast Food	618.823349217792	0.000779801941579277
Fast Food	628.924258078251	0.000750794016108932
Fast Food	639.190041712643	0.000722890765365637
Fast Food	649.62339133336	0.000695845138469402
Fast Food	660.227042080823	0.00066947395754932
Fast Food	671.003773740509	0.00064399769099226
Fast Food	681.956411471688	0.000619442768586044
Fast Food	693.087826548039	0.000595509029476538
Fast Food	704.400937110374	0.000572284693508195
Fast Food	715.898708931633	0.000550031455440172
Fast Food	727.584156194376	0.0005283500585093
Fast Food	739.46034228096	0.000507236222031454
Fast Food	751.530380576614	0.000487087250135356
Fast Food	763.797435285628	0.000467486115113139
Fast Food	776.26472226086	0.000448407196844863
Fast Food	788.93550984678	0.000430122368037493
Fast Food	801.813119736283	0.000412441328153891
Fast Food	814.900927841478	0.000395240378862526
Fast Food	828.2023651787	0.000378682135126294
Fast Food	841.720918767961	0.000362771902878486
Fast Food	855.460132547085	0.000347302560723656
Fast Food	869.423608300766	0.000332342132486387
Fast Food	883.615006604786	0.000318063336887213
Fast Food	898.03804778565	0.000304188887069833
Fast Food	912.696512895884	0.000290715597201475
Fast Food	927.59424470525	0.000277927842164358
Fast Food	942.73514870814	0.000265520354181488
Fast Food	958.123194147422	0.000253480173969396
Fast Food	973.762415054985	0.000242001989640219
Fast Food	989.656911309277	0.000230941539148599
Fast Food	1005.8108497101	0.000220216706338049
Fast Food	1022.22846507097	0.000209944595861124
Fast Food	1038.91406132926	0.000200118578018814
Fast Food	1055.8720126745	0.000190598465004558
Fast Food	1073.10676469512	0.000181434869444001
Fast Food	1090.62283554382	0.000172737408785141
Fast Food	1108.42481712206	0.000164317962335627
Fast Food	1126.51737628385	0.000156174088352614
Fast Food	1144.90525605915	0.000148502287637533
Fast Food	1163.5932768973	0.000141085566913509
Fast Food	1182.58633793069	0.000133918427114241
Fast Food	1201.88941825913	0.000127134576845228
Fast Food	1221.50757825508	0.000120628386397478
Fast Food	1241.4459608903	0.000114347372931897
Fast Food	1261.70979308408	0.000108371791325086
Fast Food	1282.30438707346	0.000102689401574452
Fast Food	1303.23514180592	9.72093045848454e-05
Fast Food	1324.50754435467	9.19668797941384e-05
Fast Food	1346.12717135716	8.70268236908098e-05
Fast Food	1368.09969047695	8.22676484114714e-05
Fast Food	1390.4308618896	7.76877066181073e-05
Fast Food	1413.12653979262	7.34136381541316e-05
Fast Food	1436.19267394025	6.93004789462651e-05
Fast Food	1459.63531120315	6.53465314283605e-05
Fast Food	1483.46059715367	6.16372913515004e-05
Fast Food	1507.67477767687	5.81002460187447e-05
Fast Food	1532.28420060795	5.47040331200541e-05
Fast Food	1557.29531739633	5.14994741398681e-05
Fast Food	1582.71468479693	4.84735815224566e-05
Fast Food	1608.54896658906	4.5571541623514e-05
Fast Food	1634.80493532334	4.28159556775542e-05
Fast Food	1661.48947409713	4.02411403599485e-05
Fast Food	1688.609578359	3.77745804207219e-05
Fast Food	1716.17235774259	3.54164244738818e-05
Fast Food	1744.18503793041	3.32374343178875e-05
Fast Food	1772.65496254812	3.11524627543721e-05
Fast Food	1801.58959508966	2.91603182603985e-05
Fast Food	1830.99652087382	2.73106242308567e-05
Fast Food	1860.88344903278	2.55580620334196e-05
Fast Food	1891.25821453311	2.38855820583376e-05
Fast Food	1922.12878022967	2.23222440385359e-05
Fast Food	1953.50323895316	2.08575067535263e-05
Fast Food	1985.38981563165	1.9461391797544e-05
Fast Food	2017.79686944682	1.81468393882819e-05
Fast Food	2050.73289602527	1.69297859507414e-05
Fast Food	2084.20652966575	1.57711287969013e-05
Fast Food	2118.22654560267	1.46715125200614e-05
Fast Food	2152.80186230651	1.3666260117344e-05
Fast Food	2187.94154382188	1.27103506782107e-05
Fast Food	2223.65480214365	1.18030411097939e-05
Fast Food	2259.95099963194	1.09700805085532e-05
Fast Food	2296.83965146649	1.01861797900803e-05
Fast Food	2334.33042814108	9.44305727399754e-06
Fast Food	2372.43315799873	8.75552640479268e-06
Fast Food	2411.15782980817	8.11661436758127e-06
Fast Food	2450.51459538248	7.51167189479558e-06
Fast Food	2490.51377224041	6.94727485793965e-06
Fast Food	2531.16584631117	6.42977833824338e-06
Fast Food	2572.48147468333	5.9403727703277e-06
Fast Food	2614.47148839862	5.47962065061768e-06
Fast Food	2657.14689529133	5.06312823417836e-06
Fast Food	2700.51888287408	4.66969264138632e-06
Fast Food	2744.59882127062	4.29890848287726e-06
Fast Food	2789.39826619657	3.962636578934e-06
Fast Food	2834.92896198882	3.64838870978411e-06
Fast Food	2881.20284468429	3.35260248419194e-06
Fast Food	2928.23204514907	3.0819706049397e-06
Fast Food	2976.02889225853	2.83262398662554e-06
Fast Food	3024.60591612939	2.59821089322886e-06
Fast Food	3073.97585140453	2.38168354672929e-06
Fast Food	3124.15164059144	2.18516691154763e-06
Fast Food	3175.14643745513	2.00063692428142e-06
Fast Food	3226.97361046643	1.82843336032582e-06
Fast Food	3279.64674630662	1.67462308754413e-06
Fast Food	3333.17965342917	1.53035811727303e-06
Fast Food	3387.58636567973	1.39544519493264e-06
Fast Food	3442.88114597514	1.27471005479928e-06
Fast Food	3499.07849004246	1.16271861115016e-06
Fast Food	3556.19313021916	1.05812115743512e-06
Fast Food	3614.24003931517	9.63583042418172e-07
Fast Food	3673.23443453812	8.77274572845099e-07
Fast Food	3733.19178148255	7.96764568261709e-07
Fast Food	3794.1277981843	7.2321680360136e-07
Fast Food	3856.05845924103	6.57196915176825e-07
Fast Food	3919	5.95686140741124e-07
