# Supplementary material for: Effect of mobile food environments on fast food visits
Source: Nat Commun. 2024 Mar 14;15:2291. doi: 10.1038/s41467-024-46425-2 (PMC10937966; doi:10.1038/s41467-024-46425-2)
Supplement: Supplementary file 4 — Source Data [file 41467_2024_46425_MOESM4_ESM.zip › sourcedata/figureS8.csv]

hour	nfood	nffood	type	Estimate	Std. Error	t value	Pr(>|t|)
1	71137	12772	Hour 1	4.0736928823549	0.510471920541675	7.98024870404664	1.46038734049398e-15
2	53180	10066	Hour 2	3.57037810062962	0.518060641537723	6.89181500071481	5.50849824871317e-12
3	47763	9108	Hour 3	3.60193696831729	0.61276004143573	5.87821777653411	4.14707106106277e-09
4	59817	11620	Hour 4	2.8831708218818	0.468115796280829	6.15909748141066	7.31606840985868e-10
5	108286	20590	Hour 5	2.79585011677446	0.34884497217318	8.01459198152494	1.1050323632055e-15
6	224140	41322	Hour 6	3.35520190936321	0.26257136777324	12.7782474449415	2.1690204025495e-37
7	405681	73472	Hour 7	3.34642055241216	0.182162569239485	18.3705168761245	2.26246946467984e-75
8	640194	118383	Hour 8	3.66423083129128	0.118675530043238	30.8760435277287	2.50536469096721e-209
9	887070	165767	Hour 9	3.46863472721472	0.0900479637513345	38.5198574483403	0
10	1186983	229858	Hour 10	3.33759594690454	0.0625080758967221	53.3946357974452	0
11	1405691	279052	Hour 11	3.36420462946204	0.0551991370914081	60.9466887841203	0
12	1415685	278170	Hour 12	3.71200728704475	0.0570789134121797	65.0329003329041	0
13	1323128	255398	Hour 13	3.83298989258736	0.0629644970695799	60.8754150509874	0
14	1211929	229340	Hour 14	3.83662857477126	0.0713633085121104	53.761921283683	0
15	1071093	200664	Hour 15	3.6114741743029	0.068187280651849	52.9640446103487	0
16	1045327	193139	Hour 16	3.86541455011823	0.0691888759901737	55.8675725656708	0
17	903736	165325	Hour 17	4.07003662724341	0.0850087611275328	47.8778489800294	0
18	740263	139242	Hour 18	4.49590755358615	0.0947756420274199	47.437373753537	0
19	681859	128609	Hour 19	4.97101992287709	0.0963954059045666	51.5690543157057	0
20	498496	94701	Hour 20	5.35573355730119	0.142508786177682	37.5817779447199	0
21	315230	58452	Hour 21	5.72175643663634	0.199421268797551	28.691806401277	4.82789487487982e-181
22	207014	35572	Hour 22	5.57569950150906	0.289034646604358	19.2907651972301	6.42158219646762e-83
23	144162	23526	Hour 23	4.85095264631427	0.349968465265717	13.8611135795653	1.08970468572882e-43
