# Supplementary material for: Effect of mobile food environments on fast food visits
Source: Nat Commun. 2024 Mar 14;15:2291. doi: 10.1038/s41467-024-46425-2 (PMC10937966; doi:10.1038/s41467-024-46425-2)
Supplement: Supplementary file 4 — Source Data [file 41467_2024_46425_MOESM4_ESM.zip › sourcedata/figureS1C.csv]

x	density
0	4.87779896374838
0.00195694716242661	4.89177480640474
0.00391389432485323	4.76306265202403
0.00587084148727984	4.51760521408072
0.00782778864970646	4.19177328768085
0.00978473581213307	3.8263445054739
0.0117416829745597	3.46048499058435
0.0136986301369863	3.12682911899824
0.0156555772994129	2.84837104234229
0.0176125244618395	2.63741002557056
0.0195694716242661	2.4963462527239
0.0215264187866928	2.41979777942015
0.0234833659491194	2.3973579324159
0.025440313111546	2.41752496657754
0.0273972602739726	2.46607592324453
0.0293542074363992	2.5307082940389
0.0313111545988258	2.6031863862708
0.0332681017612524	2.67752505616162
0.0352250489236791	2.74969311256827
0.0371819960861057	2.81721159765703
0.0391389432485323	2.8787484368637
0.0410958904109589	2.93376621864814
0.0430528375733855	2.9822452435577
0.0450097847358121	3.02448122265124
0.0469667318982387	3.06094514151295
0.0489236790606654	3.09218924175927
0.050880626223092	3.11878462309394
0.0528375733855186	3.14097330910942
0.0547945205479452	3.15963795112584
0.0567514677103718	3.17518672209162
0.0587084148727984	3.18795385315204
0.0606653620352251	3.19820261050817
0.0626223091976517	3.20613400857218
0.0645792563600783	3.21190008046108
0.0665362035225049	3.21562021561219
0.0684931506849315	3.21739873592116
0.0704500978473581	3.21734159890236
0.0724070450097847	3.21556999858042
0.0743639921722114	3.21222879842674
0.076320939334638	3.20748827406409
0.0782778864970646	3.20149578619529
0.0802348336594912	3.19447548997424
0.0821917808219178	3.18666108220089
0.0841487279843444	3.17820401709476
0.086105675146771	3.1692161976905
0.0880626223091977	3.15976720213562
0.0900195694716243	3.14988802249894
0.0919765166340509	3.13957972363342
0.0939334637964775	3.12882469996245
0.0958904109589041	3.11759829310959
0.0978473581213307	3.10587929938758
0.0998043052837573	3.0936589709306
0.101761252446184	3.08094896235361
0.103718199608611	3.06778870602703
0.105675146771037	3.05423029393163
0.107632093933464	3.04042839056359
0.10958904109589	3.02651331741812
0.111545988258317	3.01259903139867
0.113502935420744	2.99874391315221
0.11545988258317	2.98491646847476
0.117416829745597	2.97098150751972
0.119373776908024	2.95671850156845
0.12133072407045	2.9418738562833
0.123287671232877	2.92623571289826
0.125244618395303	2.90970805411811
0.12720156555773	2.89235513458386
0.129158512720157	2.87439145507322
0.131115459882583	2.85610488378512
0.13307240704501	2.83774158880819
0.135029354207436	2.81931123326527
0.136986301369863	2.80057053432441
0.13894324853229	2.78110240479812
0.140900195694716	2.76046254655673
0.142857142857143	2.73836300584971
0.144814090019569	2.71483459852846
0.146771037181996	2.69031345941436
0.148727984344423	2.66561595742422
0.150684931506849	2.64179555926274
0.152641878669276	2.61990768328933
0.154598825831703	2.60073630087601
0.156555772994129	2.58455191878422
0.158512720156556	2.5710810933851
0.160469667318982	2.55889140849386
0.162426614481409	2.54646803681291
0.164383561643836	2.53227591475311
0.166340508806262	2.51507814928463
0.168297455968689	2.49417849732998
0.170254403131115	2.46954083560345
0.172211350293542	2.44177312781103
0.174168297455969	2.41199670565205
0.176125244618395	2.38164477751735
0.178082191780822	2.35224166812381
0.180039138943249	2.32520562679205
0.181996086105675	2.30169726543733
0.183953033268102	2.28271241376403
0.185909980430528	2.26854982581994
0.187866927592955	2.25866176383659
0.189823874755382	2.2521085405669
0.191780821917808	2.24740777424644
0.193737769080235	2.24267443917251
0.195694716242661	2.23586799518291
0.197651663405088	2.22511500799062
0.199608610567515	2.20904407110947
0.201565557729941	2.18705433564109
0.203522504892368	2.15944555413325
0.205479452054795	2.12736605804945
0.207436399217221	2.09257924166661
0.209393346379648	2.0570974001099
0.211350293542074	2.02299223676827
0.213307240704501	1.99144564463469
0.215264187866928	1.96284827871772
0.217221135029354	1.93693593492032
0.219178082191781	1.91300315996568
0.221135029354207	1.89019172188021
0.223091976516634	1.86778674427034
0.225048923679061	1.84546089814779
0.227005870841487	1.82342151753187
0.228962818003914	1.80243305111903
0.230919765166341	1.78370574140073
0.232876712328767	1.76866016931663
0.234833659491194	1.75859669038927
0.23679060665362	1.75456031088938
0.238747553816047	1.75630781314535
0.240704500978474	1.76213646305631
0.2426614481409	1.76960134461826
0.244618395303327	1.77560756357525
0.246575342465753	1.77693257177971
0.24853228962818	1.77081942246782
0.250489236790607	1.75550859427725
0.252446183953033	1.73058566340107
0.25440313111546	1.69706342361296
0.256360078277887	1.6571795931542
0.258317025440313	1.61395942210166
0.26027397260274	1.57064881594394
0.262230919765166	1.53015228145083
0.264187866927593	1.49513035059707
0.26614481409002	1.466187299234
0.268101761252446	1.44327822127483
0.270058708414873	1.42569927113819
0.272015655577299	1.41235288506334
0.273972602739726	1.40198070524943
0.275929549902153	1.39333325251238
0.277886497064579	1.38527422891906
0.279843444227006	1.37683597719118
0.281800391389432	1.36724858068281
0.283757338551859	1.3559599208112
0.285714285714286	1.34265221940266
0.287671232876712	1.32724833377454
0.289628180039139	1.30982588961696
0.291585127201566	1.29075891223979
0.293542074363992	1.27052840005326
0.295499021526419	1.24948535870159
0.297455968688845	1.22787490759702
0.299412915851272	1.20582530407925
0.301369863013699	1.18339124871655
0.303326810176125	1.1606436116319
0.305283757338552	1.13778694317659
0.307240704500978	1.11527863739389
0.309197651663405	1.09391957038877
0.311154598825832	1.0748854929341
0.313111545988258	1.05967178540251
0.315068493150685	1.04993243414492
0.317025440313112	1.04790897518395
0.318982387475538	1.05393353972443
0.320939334637965	1.06781462553196
0.322896281800391	1.08813292054287
0.324853228962818	1.11222787620848
0.326810176125245	1.13644385955723
0.328767123287671	1.15662064079401
0.330724070450098	1.16874942810204
0.332681017612524	1.16966638245745
0.334637964774951	1.15763467099284
0.336594911937378	1.13268097299422
0.338551859099804	1.09660201341212
0.340508806262231	1.05263147245385
0.342465753424658	1.00487564982927
0.344422700587084	0.957984313428396
0.346379647749511	0.915381268203279
0.348336594911937	0.879193451989535
0.350293542074364	0.850338587571633
0.352250489236791	0.828673884454221
0.354207436399217	0.813281692995498
0.356164383561644	0.802803451748294
0.35812133072407	0.795747028596672
0.360078277886497	0.790718374026264
0.362035225048924	0.786557895249971
0.36399217221135	0.78238813863358
0.365949119373777	0.777597439485577
0.367906066536204	0.771792034397518
0.36986301369863	0.76463385916153
0.371819960861057	0.756172331033064
0.373776908023483	0.746514603373915
0.37573385518591	0.735931554055542
0.377690802348337	0.724863791247137
0.379647749510763	0.713898953320477
0.38160469667319	0.703710745559672
0.383561643835616	0.694960693251759
0.385518590998043	0.688175081443804
0.38747553816047	0.683619556556965
0.389432485322896	0.681199986095499
0.391389432485323	0.680418394466001
0.39334637964775	0.680405835023467
0.395303326810176	0.679967183126704
0.397260273972603	0.677785656438234
0.399217221135029	0.672977769135354
0.401174168297456	0.665069034391982
0.403131115459883	0.654093591232696
0.405088062622309	0.64057173630937
0.407045009784736	0.625393983195876
0.409001956947162	0.609642563505299
0.410958904109589	0.594391774901682
0.412915851272016	0.580528500825018
0.414872798434442	0.568625191402949
0.416829745596869	0.558882926560002
0.418786692759296	0.551146022802827
0.420743639921722	0.544975956450913
0.422700587084149	0.539781784170896
0.424657534246575	0.534794493926239
0.426614481409002	0.529495123814391
0.428571428571429	0.52354529494289
0.430528375733855	0.516811955498219
0.432485322896282	0.509351265768098
0.434442270058708	0.501359789515009
0.436399217221135	0.493106585538974
0.438356164383562	0.484862310368698
0.440313111545988	0.476840408533957
0.442270058708415	0.469161124614978
0.444227005870841	0.46184247734116
0.446183953033268	0.454815190569813
0.448140900195695	0.44795270063926
0.450097847358121	0.441085910175611
0.452054794520548	0.434069950260194
0.454011741682975	0.42678916509106
0.455968688845401	0.419150482435888
0.457925636007828	0.411079483041038
0.459882583170254	0.402517477481022
0.461839530332681	0.393423994704122
0.463796477495108	0.383787949958935
0.465753424657534	0.37364946546663
0.467710371819961	0.363132796129753
0.469667318982387	0.352488821651585
0.471624266144814	0.342142804597617
0.473581213307241	0.332739364189045
0.475538160469667	0.325452229764313
0.477495107632094	0.321388417979717
0.479452054794521	0.321854030535
0.481409001956947	0.328094353351507
0.483365949119374	0.341051902586402
0.4853228962818	0.36109379711788
0.487279843444227	0.387761938706665
0.489236790606654	0.419610470303981
0.49119373776908	0.454191275961741
0.493150684931507	0.488227621283408
0.495107632093933	0.517980276385197
0.49706457925636	0.53976559956429
0.499021526418787	0.550540734633101
0.500978473581213	0.547875647768215
0.50293542074364	0.531677495223974
0.504892367906067	0.50421747554501
0.506849315068493	0.468402733076451
0.50880626223092	0.427809102597944
0.510763209393346	0.386101906659893
0.512720156555773	0.346521019303058
0.5146771037182	0.311515163614046
0.516634050880626	0.282566271114578
0.518590998043053	0.260199928371638
0.520547945205479	0.244142156428419
0.522504892367906	0.233562060118805
0.524461839530333	0.22733617968713
0.526418786692759	0.224281467691892
0.528375733855186	0.223421367737453
0.530332681017613	0.223679107900452
0.532289628180039	0.224478724074356
0.534246575342466	0.225438355133047
0.536203522504892	0.226326799335849
0.538160469667319	0.227019497032402
0.540117416829746	0.227460691299504
0.542074363992172	0.227634603918509
0.544031311154599	0.227545930173296
0.545988258317026	0.227208567581573
0.547945205479452	0.226640852725547
0.549902152641879	0.225865273371232
0.551859099804305	0.224910348122928
0.553816046966732	0.223807841931257
0.555772994129159	0.22260436793132
0.557729941291585	0.221340618621709
0.559686888454012	0.220030323722455
0.561643835616438	0.21865332111494
0.563600782778865	0.217148849098093
0.565557729941292	0.215419786658515
0.567514677103718	0.21334969003221
0.569471624266145	0.210830814073211
0.571428571428571	0.207797807247432
0.573385518590998	0.204259411441737
0.575342465753425	0.200319938303132
0.577299412915851	0.196183740227284
0.579256360078278	0.192139031775172
0.581213307240704	0.188591022190223
0.583170254403131	0.1858430137437
0.585127201565558	0.184116186739137
0.587084148727984	0.183492690053923
0.589041095890411	0.183886207404451
0.590998043052838	0.185039371204526
0.592954990215264	0.186551466024831
0.594911937377691	0.187934488053785
0.596868884540117	0.18868966700644
0.598825831702544	0.18839135829398
0.600782778864971	0.186762179022197
0.602739726027397	0.183723510211231
0.604696673189824	0.179409548562347
0.606653620352251	0.174121245310016
0.608610567514677	0.16836894197987
0.610567514677104	0.162659059207316
0.61252446183953	0.157383519623168
0.614481409001957	0.152809293223455
0.616438356164384	0.149057718257887
0.61839530332681	0.14611245548488
0.620352250489237	0.143849057758509
0.622309197651663	0.142076399571149
0.62426614481409	0.140579982234601
0.626223091976517	0.139158958334821
0.628180039138943	0.137651894909164
0.63013698630137	0.135949985071512
0.632093933463797	0.133999794151371
0.634050880626223	0.13178418377629
0.63600782778865	0.129386918068991
0.637964774951076	0.126919568980403
0.639921722113503	0.124548220802409
0.64187866927593	0.122497298543069
0.643835616438356	0.12104591443524
0.645792563600783	0.120510684302368
0.64774951076321	0.121211109992295
0.649706457925636	0.123417585460978
0.651663405088063	0.12728725326557
0.653620352250489	0.132798308632119
0.655577299412916	0.139697622080078
0.657534246575342	0.14747828993268
0.659491193737769	0.155363244450351
0.661448140900196	0.162328580952809
0.663405088062622	0.167480466937727
0.665362035225049	0.17010269100636
0.667318982387475	0.169771983448473
0.669275929549902	0.166426077884004
0.671232876712329	0.160366605468383
0.673189823874755	0.152198329664543
0.675146771037182	0.142720016278672
0.677103718199609	0.132791544564474
0.679060665362035	0.123204937450603
0.681017612524462	0.114583597065133
0.682974559686888	0.107325407814703
0.684931506849315	0.101593963600593
0.686888454011742	0.0974606275412677
0.688845401174168	0.0945867730081809
0.690802348336595	0.0927183141134242
0.692759295499022	0.0916039877719998
0.694716242661448	0.0910279674426086
0.696673189823875	0.0908242066693438
0.698630136986301	0.0908756339682507
0.700587084148728	0.091102926093103
0.702544031311155	0.0914481446861042
0.704500978473581	0.0918582841154937
0.706457925636008	0.0922729255133013
0.708414872798434	0.09261885203695
0.710371819960861	0.092812763387884
0.712328767123288	0.0927578958701216
0.714285714285714	0.0923815217646334
0.716242661448141	0.0916680298455104
0.718199608610568	0.0906343105773742
0.720156555772994	0.0893411542689048
0.722113502935421	0.0878881537926879
0.724070450097847	0.0864042993675595
0.726027397260274	0.0850362055748416
0.727984344422701	0.083935269683695
0.729941291585127	0.0832441191782172
0.731898238747554	0.0830819861011774
0.73385518590998	0.0835285775419782
0.735812133072407	0.0846068221024265
0.737769080234834	0.0862664815652793
0.73972602739726	0.0883871943200789
0.741682974559687	0.0906762125187814
0.743639921722114	0.0928346735924579
0.74559686888454	0.094546355650298
0.747553816046967	0.0955256393133448
0.749510763209393	0.0955644932800273
0.75146771037182	0.0945682707645267
0.753424657534247	0.0925722205517014
0.755381604696673	0.0897348197019905
0.7573385518591	0.0863092163462315
0.759295499021526	0.0825989526228039
0.761252446183953	0.0789075369318507
0.76320939334638	0.0754924988638355
0.765166340508806	0.0725565241106106
0.767123287671233	0.0701850989192451
0.769080234833659	0.0683414419734097
0.771037181996086	0.0669570232460051
0.772994129158513	0.0659400690394503
0.774951076320939	0.0652008380702605
0.776908023483366	0.0646696585240317
0.778864970645793	0.0643057314651817
0.780821917808219	0.0640965722549529
0.782778864970646	0.0640494971612432
0.784735812133072	0.0641777141311144
0.786692759295499	0.064484326843508
0.788649706457926	0.0649478917104684
0.790606653620352	0.0655130313864373
0.792563600782779	0.066077522423022
0.794520547945206	0.066510956068114
0.796477495107632	0.0666906601508665
0.798434442270059	0.0665150339054986
0.800391389432485	0.0659229372505373
0.802348336594912	0.06490604339043
0.804305283757339	0.063511626612251
0.806262230919765	0.0618354859139451
0.808219178082192	0.0600068384409755
0.810176125244618	0.0581685547274894
0.812133072407045	0.0564567412126932
0.814090019569472	0.0549833268812936
0.816046966731898	0.0538241485617383
0.818003913894325	0.0530279826679707
0.819960861056751	0.0525806653376372
0.821917808219178	0.0524152067993921
0.823874755381605	0.0524553747207375
0.825831702544031	0.0526106126026696
0.827788649706458	0.05278698453932
0.829745596868884	0.0528984005302277
0.831702544031311	0.0528770621808392
0.833659491193738	0.0526817003613652
0.835616438356164	0.0523021168682022
0.837573385518591	0.0517589095221011
0.839530332681018	0.0510980380626921
0.841487279843444	0.0503809311084106
0.843444227005871	0.0496718896207737
0.845401174168297	0.0490337430875582
0.847358121330724	0.0484926352162361
0.849315068493151	0.0480503703914388
0.851272015655577	0.047687143882805
0.853228962818004	0.0473689899205946
0.85518590998043	0.0470571326538828
0.857142857142857	0.0467169727768689
0.859099804305284	0.0463247921556077
0.86105675146771	0.0458709867661997
0.863013698630137	0.0453595614184722
0.864970645792564	0.0448045294690618
0.86692759295499	0.0442245559838655
0.868884540117417	0.043637502107775
0.870841487279843	0.0430569267018918
0.87279843444227	0.0424893367231307
0.874755381604697	0.041934317006649
0.876712328767123	0.041389561718916
0.87866927592955	0.0408529786320809
0.880626223091977	0.0403240568891052
0.882583170254403	0.0398040637053546
0.88454011741683	0.0392953472342319
0.886497064579256	0.0388002563820558
0.888454011741683	0.0383201942378436
0.89041095890411	0.0378551498393424
0.892367906066536	0.0374037932399941
0.894324853228963	0.036963975173603
0.896281800391389	0.0365333342941174
0.898238747553816	0.0361101497039417
0.900195694716243	0.0356918395266354
0.902152641878669	0.035276658174892
0.904109589041096	0.0348626811939751
0.906066536203523	0.0344477460843097
0.908023483365949	0.0340295788076165
0.909980430528376	0.033606056876909
0.911937377690802	0.0331755257160861
0.913894324853229	0.0327370885716683
0.915851272015655	0.0322908153877174
0.917808219178082	0.031837844624996
0.919765166340509	0.0313803700131422
0.921722113502936	0.0309215061193109
0.923679060665362	0.0304653155688646
0.925636007827789	0.030016262755373
0.927592954990215	0.029577515429005
0.929549902152642	0.0291510497618827
0.931506849315068	0.0287369950374231
0.933463796477495	0.0283333359835355
0.935420743639922	0.0279359599799492
0.937377690802348	0.0275390871649236
0.939334637964775	0.027136048818884
0.941291585127201	0.0267203077506961
0.943248532289628	0.0262865553888323
0.945205479452055	0.0258316839683725
0.947162426614481	0.0253554268992081
0.949119373776908	0.0248604924860061
0.951076320939335	0.0243515957789493
0.953033268101761	0.0238370171155153
0.954990215264188	0.0233227610460951
0.956947162426614	0.0228130123879842
0.958904109589041	0.022309799829831
0.960861056751468	0.0218139914413063
0.962818003913894	0.021328037149499
0.964774951076321	0.0208607165387681
0.966731898238747	0.0204339085770413
0.968688845401174	0.0200910473301488
0.970645792563601	0.0199064375386443
0.972602739726027	0.0199939655234392
0.974559686888454	0.0205129798107568
0.976516634050881	0.0217079607031361
0.978473581213307	0.0238542885871038
0.980430528375734	0.0271654428001537
0.98238747553816	0.0318327568597449
0.984344422700587	0.0379420917133225
0.986301369863014	0.045419279201975
0.98825831702544	0.0539890962151945
0.990215264187867	0.063161165502164
0.992172211350294	0.0722530799358937
0.99412915851272	0.0804545168448196
0.996086105675147	0.0869272459014819
0.998043052837573	0.0909265882821621
1	0.0919223601793438
