# Supplementary material for: Effect of mobile food environments on fast food visits
Source: Nat Commun. 2024 Mar 14;15:2291. doi: 10.1038/s41467-024-46425-2 (PMC10937966; doi:10.1038/s41467-024-46425-2)
Supplement: Supplementary file 4 — Source Data [file 41467_2024_46425_MOESM4_ESM.zip › sourcedata/figureS15.csv]

quant	mean_der	type	var	msa	name
2	166.424060523137	Food Swamp intervention	Income	14460	Boston
1	155.561766200005	Food Swamp intervention	Income	14460	Boston
3	128.060024273412	Food Swamp intervention	Income	14460	Boston
4	95.8745664318942	Food Swamp intervention	Income	14460	Boston
2	283.281581394311	Behavior- Environment intervention	Income	14460	Boston
1	300.683401203803	Behavior- Environment intervention	Income	14460	Boston
3	235.221142172166	Behavior- Environment intervention	Income	14460	Boston
4	160.515029716842	Behavior- Environment intervention	Income	14460	Boston
3	81.0104678875034	Low Food Access intervention	Income	14460	Boston
1	121.029265346444	Low Food Access intervention	Income	14460	Boston
2	105.678433128336	Low Food Access intervention	Income	14460	Boston
4	38.8697023071962	Low Food Access intervention	Income	14460	Boston
4	107.536695405968	Food hotspots intervention	Income	14460	Boston
1	167.495429412793	Food hotspots intervention	Income	14460	Boston
3	138.149003831276	Food hotspots intervention	Income	14460	Boston
2	162.250392730097	Food hotspots intervention	Income	14460	Boston
1	280.303818344263	Food Swamp intervention	Income	16980	Chicago
4	271.764702762799	Food Swamp intervention	Income	16980	Chicago
2	407.351391565341	Food Swamp intervention	Income	16980	Chicago
3	353.115498820986	Food Swamp intervention	Income	16980	Chicago
2	971.320806523866	Behavior- Environment intervention	Income	16980	Chicago
1	874.434434999914	Behavior- Environment intervention	Income	16980	Chicago
4	628.804873534656	Behavior- Environment intervention	Income	16980	Chicago
3	904.090122213477	Behavior- Environment intervention	Income	16980	Chicago
2	212.48310544145	Low Food Access intervention	Income	16980	Chicago
1	310.749751753735	Low Food Access intervention	Income	16980	Chicago
3	136.862872402485	Low Food Access intervention	Income	16980	Chicago
4	74.2261300263623	Low Food Access intervention	Income	16980	Chicago
4	264.576824347706	Food hotspots intervention	Income	16980	Chicago
3	382.394948051893	Food hotspots intervention	Income	16980	Chicago
2	388.266755620352	Food hotspots intervention	Income	16980	Chicago
1	400.359643467064	Food hotspots intervention	Income	16980	Chicago
4	129.927596857714	Food Swamp intervention	Income	19100	Dallas
2	302.28312324609	Food Swamp intervention	Income	19100	Dallas
3	250.169393811293	Food Swamp intervention	Income	19100	Dallas
1	442.177638161981	Food Swamp intervention	Income	19100	Dallas
4	585.389113662242	Behavior- Environment intervention	Income	19100	Dallas
1	1177.29081738991	Behavior- Environment intervention	Income	19100	Dallas
2	1023.40217910168	Behavior- Environment intervention	Income	19100	Dallas
3	883.671230243309	Behavior- Environment intervention	Income	19100	Dallas
4	130.027915698109	Low Food Access intervention	Income	19100	Dallas
2	448.84551323168	Low Food Access intervention	Income	19100	Dallas
1	565.079498814052	Low Food Access intervention	Income	19100	Dallas
3	248.725142564849	Low Food Access intervention	Income	19100	Dallas
4	380.581312310176	Food hotspots intervention	Income	19100	Dallas
1	743.260457109733	Food hotspots intervention	Income	19100	Dallas
2	565.391085142753	Food hotspots intervention	Income	19100	Dallas
3	544.161497483674	Food hotspots intervention	Income	19100	Dallas
3	280.483637197034	Food Swamp intervention	Income	19820	Detroit
2	220.555508935083	Food Swamp intervention	Income	19820	Detroit
1	237.627195271017	Food Swamp intervention	Income	19820	Detroit
4	140.733209147224	Food Swamp intervention	Income	19820	Detroit
3	621.825929639261	Behavior- Environment intervention	Income	19820	Detroit
1	591.132209611204	Behavior- Environment intervention	Income	19820	Detroit
2	584.856720173802	Behavior- Environment intervention	Income	19820	Detroit
4	456.201985095568	Behavior- Environment intervention	Income	19820	Detroit
1	164.564843499343	Low Food Access intervention	Income	19820	Detroit
3	77.8909860825833	Low Food Access intervention	Income	19820	Detroit
2	124.444146196076	Low Food Access intervention	Income	19820	Detroit
4	30.275874530327	Low Food Access intervention	Income	19820	Detroit
3	326.076891500741	Food hotspots intervention	Income	19820	Detroit
4	301.665815341983	Food hotspots intervention	Income	19820	Detroit
2	326.819601220821	Food hotspots intervention	Income	19820	Detroit
1	414.236136358043	Food hotspots intervention	Income	19820	Detroit
2	154.578426090652	Food Swamp intervention	Income	31080	Los Angeles
3	86.9801885028122	Food Swamp intervention	Income	31080	Los Angeles
1	166.654853933935	Food Swamp intervention	Income	31080	Los Angeles
4	45.0589001847191	Food Swamp intervention	Income	31080	Los Angeles
2	419.953765574301	Behavior- Environment intervention	Income	31080	Los Angeles
3	367.489684427832	Behavior- Environment intervention	Income	31080	Los Angeles
4	341.587325938379	Behavior- Environment intervention	Income	31080	Los Angeles
1	459.753001649074	Behavior- Environment intervention	Income	31080	Los Angeles
1	138.941893022515	Low Food Access intervention	Income	31080	Los Angeles
2	126.754467001947	Low Food Access intervention	Income	31080	Los Angeles
4	29.5311071011242	Low Food Access intervention	Income	31080	Los Angeles
3	78.748137023545	Low Food Access intervention	Income	31080	Los Angeles
4	259.68838781	Food hotspots intervention	Income	31080	Los Angeles
2	301.092184521407	Food hotspots intervention	Income	31080	Los Angeles
3	311.706131716503	Food hotspots intervention	Income	31080	Los Angeles
1	293.743558399259	Food hotspots intervention	Income	31080	Los Angeles
4	81.6556682938021	Food Swamp intervention	Income	33100	Miami
2	136.068737404056	Food Swamp intervention	Income	33100	Miami
1	186.84502591001	Food Swamp intervention	Income	33100	Miami
3	118.545564321493	Food Swamp intervention	Income	33100	Miami
2	603.031199322748	Behavior- Environment intervention	Income	33100	Miami
1	635.450318427617	Behavior- Environment intervention	Income	33100	Miami
3	389.758604328993	Behavior- Environment intervention	Income	33100	Miami
4	292.29532467379	Behavior- Environment intervention	Income	33100	Miami
3	124.499806801653	Low Food Access intervention	Income	33100	Miami
1	242.184954209644	Low Food Access intervention	Income	33100	Miami
4	68.7164360469135	Low Food Access intervention	Income	33100	Miami
2	160.004724150929	Low Food Access intervention	Income	33100	Miami
2	382.571843922434	Food hotspots intervention	Income	33100	Miami
1	365.131298764023	Food hotspots intervention	Income	33100	Miami
3	275.128261092332	Food hotspots intervention	Income	33100	Miami
4	243.769834798191	Food hotspots intervention	Income	33100	Miami
2	164.479299771676	Food Swamp intervention	Income	35620	New York
3	148.765657284753	Food Swamp intervention	Income	35620	New York
1	136.437793126439	Food Swamp intervention	Income	35620	New York
4	98.7146447634816	Food Swamp intervention	Income	35620	New York
2	533.292905417902	Behavior- Environment intervention	Income	35620	New York
4	351.992946003848	Behavior- Environment intervention	Income	35620	New York
1	522.134730747285	Behavior- Environment intervention	Income	35620	New York
3	499.492044069993	Behavior- Environment intervention	Income	35620	New York
4	35.5749082499274	Low Food Access intervention	Income	35620	New York
2	97.4380573945968	Low Food Access intervention	Income	35620	New York
3	67.5389868580351	Low Food Access intervention	Income	35620	New York
1	112.986977748579	Low Food Access intervention	Income	35620	New York
2	287.396253407353	Food hotspots intervention	Income	35620	New York
1	331.783983376813	Food hotspots intervention	Income	35620	New York
4	198.560712476965	Food hotspots intervention	Income	35620	New York
3	252.360493027728	Food hotspots intervention	Income	35620	New York
1	124.06763628018	Food Swamp intervention	Income	37980	Philadelphia
4	86.4200931487106	Food Swamp intervention	Income	37980	Philadelphia
2	154.39584005536	Food Swamp intervention	Income	37980	Philadelphia
3	111.530048254832	Food Swamp intervention	Income	37980	Philadelphia
4	266.022233023355	Behavior- Environment intervention	Income	37980	Philadelphia
2	371.932998761591	Behavior- Environment intervention	Income	37980	Philadelphia
1	285.958303073481	Behavior- Environment intervention	Income	37980	Philadelphia
3	280.803217930124	Behavior- Environment intervention	Income	37980	Philadelphia
2	94.270037888253	Low Food Access intervention	Income	37980	Philadelphia
1	105.855748664714	Low Food Access intervention	Income	37980	Philadelphia
3	48.0422800900952	Low Food Access intervention	Income	37980	Philadelphia
4	25.4926280913426	Low Food Access intervention	Income	37980	Philadelphia
4	246.991504365536	Food hotspots intervention	Income	37980	Philadelphia
1	267.403502868164	Food hotspots intervention	Income	37980	Philadelphia
2	334.754720871972	Food hotspots intervention	Income	37980	Philadelphia
3	249.786703961575	Food hotspots intervention	Income	37980	Philadelphia
2	128.882463478708	Food Swamp intervention	Income	41860	San Francisco
1	159.538241743675	Food Swamp intervention	Income	41860	San Francisco
4	59.0283313785199	Food Swamp intervention	Income	41860	San Francisco
3	95.4170728958248	Food Swamp intervention	Income	41860	San Francisco
2	243.829158924504	Behavior- Environment intervention	Income	41860	San Francisco
3	209.213547649132	Behavior- Environment intervention	Income	41860	San Francisco
1	322.83552964758	Behavior- Environment intervention	Income	41860	San Francisco
4	206.309324708155	Behavior- Environment intervention	Income	41860	San Francisco
2	36.6524402796714	Low Food Access intervention	Income	41860	San Francisco
3	27.2822370277204	Low Food Access intervention	Income	41860	San Francisco
4	14.1389153503335	Low Food Access intervention	Income	41860	San Francisco
1	59.6787855425686	Low Food Access intervention	Income	41860	San Francisco
3	122.210896792207	Food hotspots intervention	Income	41860	San Francisco
2	151.410091285232	Food hotspots intervention	Income	41860	San Francisco
1	186.617619202531	Food hotspots intervention	Income	41860	San Francisco
4	131.352746624037	Food hotspots intervention	Income	41860	San Francisco
1	162.489755294652	Food Swamp intervention	Income	42660	Seattle
3	124.31233756361	Food Swamp intervention	Income	42660	Seattle
4	79.4716753181505	Food Swamp intervention	Income	42660	Seattle
2	155.769631672257	Food Swamp intervention	Income	42660	Seattle
1	525.701345233616	Behavior- Environment intervention	Income	42660	Seattle
2	425.635870628969	Behavior- Environment intervention	Income	42660	Seattle
3	326.387541955851	Behavior- Environment intervention	Income	42660	Seattle
4	167.041332304624	Behavior- Environment intervention	Income	42660	Seattle
1	213.552427948266	Low Food Access intervention	Income	42660	Seattle
2	157.616489923273	Low Food Access intervention	Income	42660	Seattle
3	106.928959377152	Low Food Access intervention	Income	42660	Seattle
4	30.1886129660626	Low Food Access intervention	Income	42660	Seattle
2	291.130174721172	Food hotspots intervention	Income	42660	Seattle
3	253.50456530038	Food hotspots intervention	Income	42660	Seattle
4	175.542047409771	Food hotspots intervention	Income	42660	Seattle
1	372.088688841803	Food hotspots intervention	Income	42660	Seattle
1	483.312698852841	Food Swamp intervention	Income	47900	Washington
4	156.514866006856	Food Swamp intervention	Income	47900	Washington
3	426.235873171721	Food Swamp intervention	Income	47900	Washington
2	300.292055119173	Food Swamp intervention	Income	47900	Washington
1	856.303496812309	Behavior- Environment intervention	Income	47900	Washington
3	772.641197648636	Behavior- Environment intervention	Income	47900	Washington
2	639.236472361101	Behavior- Environment intervention	Income	47900	Washington
4	382.004597169153	Behavior- Environment intervention	Income	47900	Washington
1	315.885561474491	Low Food Access intervention	Income	47900	Washington
4	49.7941449967436	Low Food Access intervention	Income	47900	Washington
3	137.894102470521	Low Food Access intervention	Income	47900	Washington
2	183.871956712388	Low Food Access intervention	Income	47900	Washington
1	378.909483937632	Food hotspots intervention	Income	47900	Washington
3	341.174823570382	Food hotspots intervention	Income	47900	Washington
2	312.630235148015	Food hotspots intervention	Income	47900	Washington
4	216.959336065154	Food hotspots intervention	Income	47900	Washington
