# Supplementary material for: Effect of mobile food environments on fast food visits
Source: Nat Commun. 2024 Mar 14;15:2291. doi: 10.1038/s41467-024-46425-2 (PMC10937966; doi:10.1038/s41467-024-46425-2)
Supplement: Supplementary file 4 — Source Data [file 41467_2024_46425_MOESM4_ESM.zip › sourcedata/figureS10.csv]

topics	variable	value	group
40	Griffiths2004	0.97889282167137	maximize
39	Griffiths2004	1	maximize
38	Griffiths2004	0.992316484724953	maximize
37	Griffiths2004	0.962686027905421	maximize
36	Griffiths2004	0.96709640417659	maximize
35	Griffiths2004	0.966695500067006	maximize
34	Griffiths2004	0.919267806648449	maximize
33	Griffiths2004	0.946556323287557	maximize
32	Griffiths2004	0.936317078968294	maximize
31	Griffiths2004	0.910182295782373	maximize
30	Griffiths2004	0.925706461745538	maximize
29	Griffiths2004	0.913307262611708	maximize
28	Griffiths2004	0.885898430586261	maximize
27	Griffiths2004	0.881418183965566	maximize
26	Griffiths2004	0.835496034992583	maximize
25	Griffiths2004	0.853550311442085	maximize
24	Griffiths2004	0.863295129859928	maximize
23	Griffiths2004	0.872878142473176	maximize
22	Griffiths2004	0.838052000473042	maximize
21	Griffiths2004	0.811763995546897	maximize
20	Griffiths2004	0.83449198886216	maximize
19	Griffiths2004	0.78998020732229	maximize
18	Griffiths2004	0.770477189293423	maximize
17	Griffiths2004	0.77790607686707	maximize
16	Griffiths2004	0.709619372165921	maximize
15	Griffiths2004	0.7294400190318	maximize
14	Griffiths2004	0.687009748322583	maximize
13	Griffiths2004	0.636476733579347	maximize
12	Griffiths2004	0.630736008355412	maximize
11	Griffiths2004	0.610368793900434	maximize
10	Griffiths2004	0.558203869978934	maximize
9	Griffiths2004	0.54096719163373	maximize
8	Griffiths2004	0.507141462176956	maximize
7	Griffiths2004	0.439229613156377	maximize
6	Griffiths2004	0.391421385885789	maximize
5	Griffiths2004	0.313253898308103	maximize
4	Griffiths2004	0.215369303851325	maximize
3	Griffiths2004	0.135397701192059	maximize
2	Griffiths2004	0	maximize
40	CaoJuan2009	0.0435533563321581	minimize
39	CaoJuan2009	0.0761052343773886	minimize
38	CaoJuan2009	0	minimize
37	CaoJuan2009	0.2014046417952	minimize
36	CaoJuan2009	0.123793029135137	minimize
35	CaoJuan2009	0.165273496669163	minimize
34	CaoJuan2009	0.118699299235653	minimize
33	CaoJuan2009	0.0676378879963136	minimize
32	CaoJuan2009	0.143680421642528	minimize
31	CaoJuan2009	0.140628948560352	minimize
30	CaoJuan2009	0.189522010208559	minimize
29	CaoJuan2009	0.0300835893821354	minimize
28	CaoJuan2009	0.0241473154324058	minimize
27	CaoJuan2009	0.108907848948224	minimize
26	CaoJuan2009	0.0461936541542618	minimize
25	CaoJuan2009	0.0511211459059213	minimize
24	CaoJuan2009	0.167449920250298	minimize
23	CaoJuan2009	0.283364951670108	minimize
22	CaoJuan2009	0.169126029070426	minimize
21	CaoJuan2009	0.12802469125466	minimize
20	CaoJuan2009	0.0167988755022586	minimize
19	CaoJuan2009	0.249903095994826	minimize
18	CaoJuan2009	0.196415109018881	minimize
17	CaoJuan2009	0.0821580810789275	minimize
16	CaoJuan2009	0.443461224027551	minimize
15	CaoJuan2009	0.37541555826238	minimize
14	CaoJuan2009	0.519385753587537	minimize
13	CaoJuan2009	0.682928806532183	minimize
12	CaoJuan2009	0.709409537604607	minimize
11	CaoJuan2009	0.608848485997227	minimize
10	CaoJuan2009	0.551368429079171	minimize
9	CaoJuan2009	0.79129083355335	minimize
8	CaoJuan2009	0.231229362337415	minimize
7	CaoJuan2009	0.598658353356233	minimize
6	CaoJuan2009	0.234582891848767	minimize
5	CaoJuan2009	0.296249026150956	minimize
4	CaoJuan2009	0.567855980699867	minimize
3	CaoJuan2009	0.890721413763089	minimize
2	CaoJuan2009	1	minimize
40	Arun2010	0	minimize
39	Arun2010	0.00751336901428038	minimize
38	Arun2010	0.00970841047713284	minimize
37	Arun2010	0.0297131169807637	minimize
36	Arun2010	0.0311723114949413	minimize
35	Arun2010	0.0407487279290097	minimize
34	Arun2010	0.0474167212008167	minimize
33	Arun2010	0.0486191993440028	minimize
32	Arun2010	0.062293237531216	minimize
31	Arun2010	0.074540151200534	minimize
30	Arun2010	0.0879191718808713	minimize
29	Arun2010	0.0803499285204479	minimize
28	Arun2010	0.0876080808344823	minimize
27	Arun2010	0.103544327230451	minimize
26	Arun2010	0.107478194050895	minimize
25	Arun2010	0.116919315638857	minimize
24	Arun2010	0.142859568174221	minimize
23	Arun2010	0.160448411626406	minimize
22	Arun2010	0.170524880244916	minimize
21	Arun2010	0.185094986409265	minimize
20	Arun2010	0.187338662775053	minimize
19	Arun2010	0.222159279119105	minimize
18	Arun2010	0.23184993086529	minimize
17	Arun2010	0.241801285379523	minimize
16	Arun2010	0.283651794739016	minimize
15	Arun2010	0.303018267414772	minimize
14	Arun2010	0.327170081085907	minimize
13	Arun2010	0.365617075311611	minimize
12	Arun2010	0.392555274701611	minimize
11	Arun2010	0.414654971351564	minimize
10	Arun2010	0.447021140038459	minimize
9	Arun2010	0.486134981375212	minimize
8	Arun2010	0.510348960651656	minimize
7	Arun2010	0.562530686788042	minimize
6	Arun2010	0.608738395742441	minimize
5	Arun2010	0.668034893904658	minimize
4	Arun2010	0.752092660176056	minimize
3	Arun2010	0.862406642236181	minimize
2	Arun2010	1	minimize
40	Deveaud2014	0.93593703511986	maximize
39	Deveaud2014	0.922856467267389	maximize
38	Deveaud2014	0.937619583659632	maximize
37	Deveaud2014	0.901549945238031	maximize
36	Deveaud2014	0.94732445781895	maximize
35	Deveaud2014	0.929372316568077	maximize
34	Deveaud2014	0.938669423301229	maximize
33	Deveaud2014	0.978993879655251	maximize
32	Deveaud2014	0.995674054717501	maximize
31	Deveaud2014	0.932735946883313	maximize
30	Deveaud2014	0.946454387364905	maximize
29	Deveaud2014	0.97759693369777	maximize
28	Deveaud2014	0.982051187100327	maximize
27	Deveaud2014	1	maximize
26	Deveaud2014	0.968457500537718	maximize
25	Deveaud2014	0.941289603661725	maximize
24	Deveaud2014	0.955528376039482	maximize
23	Deveaud2014	0.951163783399555	maximize
22	Deveaud2014	0.935005332487737	maximize
21	Deveaud2014	0.917562294454931	maximize
20	Deveaud2014	0.972726875205291	maximize
19	Deveaud2014	0.913317078121054	maximize
18	Deveaud2014	0.949352620987348	maximize
17	Deveaud2014	0.930149812391038	maximize
16	Deveaud2014	0.849606666791335	maximize
15	Deveaud2014	0.896331973402695	maximize
14	Deveaud2014	0.836603608337175	maximize
13	Deveaud2014	0.739250741554193	maximize
12	Deveaud2014	0.734612572642475	maximize
11	Deveaud2014	0.761371680595967	maximize
10	Deveaud2014	0.783517656713817	maximize
9	Deveaud2014	0.676827275086094	maximize
8	Deveaud2014	0.790041188403107	maximize
7	Deveaud2014	0.668860560118027	maximize
6	Deveaud2014	0.582597589250879	maximize
5	Deveaud2014	0.658218400383986	maximize
4	Deveaud2014	0.342837312728989	maximize
3	Deveaud2014	0.228134174368543	maximize
2	Deveaud2014	0	maximize
