# Supplementary material for: Effect of mobile food environments on fast food visits
Source: Nat Commun. 2024 Mar 14;15:2291. doi: 10.1038/s41467-024-46425-2 (PMC10937966; doi:10.1038/s41467-024-46425-2)
Supplement: Supplementary file 4 — Source Data [file 41467_2024_46425_MOESM4_ESM.zip › sourcedata/figureS1D.csv]

class	x	density
Mobile	0	0.194465102074186
Mobile	0.00195694716242661	0.26083268966594
Mobile	0.00391389432485323	0.317877979448527
Mobile	0.00587084148727984	0.365801194212542
Mobile	0.00782778864970646	0.40957657591207
Mobile	0.00978473581213307	0.453668236918866
Mobile	0.0117416829745597	0.500074608624593
Mobile	0.0136986301369863	0.549363975353178
Mobile	0.0156555772994129	0.602029088871899
Mobile	0.0176125244618395	0.658763736880953
Mobile	0.0195694716242661	0.720314959236672
Mobile	0.0215264187866928	0.787887992921702
Mobile	0.0234833659491194	0.863000206847337
Mobile	0.025440313111546	0.946092568611429
Mobile	0.0273972602739726	1.03504767675188
Mobile	0.0293542074363992	1.12655266480622
Mobile	0.0313111545988258	1.21819380909529
Mobile	0.0332681017612524	1.30848984190132
Mobile	0.0352250489236791	1.39634878272307
Mobile	0.0371819960861057	1.4820683260171
Mobile	0.0391389432485323	1.56857832639366
Mobile	0.0410958904109589	1.66063265798491
Mobile	0.0430528375733855	1.76213465160043
Mobile	0.0450097847358121	1.87426909622721
Mobile	0.0469667318982387	1.99615334643372
Mobile	0.0489236790606654	2.12638606798233
Mobile	0.050880626223092	2.2635395178213
Mobile	0.0528375733855186	2.40640712634949
Mobile	0.0547945205479452	2.55497831049822
Mobile	0.0567514677103718	2.71065308493734
Mobile	0.0587084148727984	2.87459493640215
Mobile	0.0606653620352251	3.04592547301461
Mobile	0.0626223091976517	3.22164048961264
Mobile	0.0645792563600783	3.39795095410914
Mobile	0.0665362035225049	3.57184954112469
Mobile	0.0684931506849315	3.74201708523909
Mobile	0.0704500978473581	3.90862328924973
Mobile	0.0724070450097847	4.07258431390136
Mobile	0.0743639921722114	4.23504265978361
Mobile	0.076320939334638	4.39653252666678
Mobile	0.0782778864970646	4.55569805039226
Mobile	0.0802348336594912	4.70945756342293
Mobile	0.0821917808219178	4.85516011344903
Mobile	0.0841487279843444	4.99202988375749
Mobile	0.086105675146771	5.12043999637536
Mobile	0.0880626223091977	5.24063662007749
Mobile	0.0900195694716243	5.35231510474531
Mobile	0.0919765166340509	5.4557365668974
Mobile	0.0939334637964775	5.55206231188602
Mobile	0.0958904109589041	5.64337316937169
Mobile	0.0978473581213307	5.73187659789991
Mobile	0.0998043052837573	5.8187292904728
Mobile	0.101761252446184	5.90189604471659
Mobile	0.103718199608611	5.97542621097578
Mobile	0.105675146771037	6.03286450421453
Mobile	0.107632093933464	6.07219988615576
Mobile	0.10958904109589	6.09769569292902
Mobile	0.111545988258317	6.11732838610371
Mobile	0.113502935420744	6.13773342133409
Mobile	0.11545988258317	6.16021097677596
Mobile	0.117416829745597	6.18106241619882
Mobile	0.119373776908024	6.19565908178255
Mobile	0.12133072407045	6.20179603148397
Mobile	0.123287671232877	6.19962043269761
Mobile	0.125244618395303	6.19044457971282
Mobile	0.12720156555773	6.17713220453375
Mobile	0.129158512720157	6.16413449761932
Mobile	0.131115459882583	6.15445521652891
Mobile	0.13307240704501	6.14623211680904
Mobile	0.135029354207436	6.13369248713725
Mobile	0.136986301369863	6.11155914426666
Mobile	0.13894324853229	6.07796796940323
Mobile	0.140900195694716	6.03445517889804
Mobile	0.142857142857143	5.984910105523
Mobile	0.144814090019569	5.93371886655741
Mobile	0.146771037181996	5.88250959217375
Mobile	0.148727984344423	5.82798434431914
Mobile	0.150684931506849	5.76459854250782
Mobile	0.152641878669276	5.69071514580386
Mobile	0.154598825831703	5.61142041912877
Mobile	0.156555772994129	5.53452395104554
Mobile	0.158512720156556	5.46418380777336
Mobile	0.160469667318982	5.39738515953188
Mobile	0.162426614481409	5.32662533673658
Mobile	0.164383561643836	5.24383076287217
Mobile	0.166340508806262	5.1451623504764
Mobile	0.168297455968689	5.03395687999618
Mobile	0.170254403131115	4.91861006274238
Mobile	0.172211350293542	4.80729631812731
Mobile	0.174168297455969	4.70423539238897
Mobile	0.176125244618395	4.60894288343905
Mobile	0.178082191780822	4.51737092092601
Mobile	0.180039138943249	4.42437257597586
Mobile	0.181996086105675	4.32701887320244
Mobile	0.183953033268102	4.22670315589333
Mobile	0.185909980430528	4.12768136472848
Mobile	0.187866927592955	4.03302405269339
Mobile	0.189823874755382	3.94196688959098
Mobile	0.191780821917808	3.85092060554114
Mobile	0.193737769080235	3.75640696408431
Mobile	0.195694716242661	3.65698520323038
Mobile	0.197651663405088	3.55330941575684
Mobile	0.199608610567515	3.44742723435656
Mobile	0.201565557729941	3.3422363949821
Mobile	0.203522504892368	3.24084159953754
Mobile	0.205479452054795	3.14539128763158
Mobile	0.207436399217221	3.05603806155605
Mobile	0.209393346379648	2.97123832543698
Mobile	0.211350293542074	2.88921564893471
Mobile	0.213307240704501	2.80882030823951
Mobile	0.215264187866928	2.72923114605794
Mobile	0.217221135029354	2.64995040485489
Mobile	0.219178082191781	2.5714041511876
Mobile	0.221135029354207	2.49479173423214
Mobile	0.223091976516634	2.42108089080035
Mobile	0.225048923679061	2.35042882541468
Mobile	0.227005870841487	2.28252426100478
Mobile	0.228962818003914	2.21673239725505
Mobile	0.230919765166341	2.15241207350269
Mobile	0.232876712328767	2.08883668301807
Mobile	0.234833659491194	2.02504096077474
Mobile	0.23679060665362	1.95978928746476
Mobile	0.238747553816047	1.89224952058758
Mobile	0.240704500978474	1.82293356762616
Mobile	0.2426614481409	1.75383822211353
Mobile	0.244618395303327	1.68747584098071
Mobile	0.246575342465753	1.62540857896336
Mobile	0.24853228962818	1.5672626089841
Mobile	0.250489236790607	1.51122094296469
Mobile	0.252446183953033	1.45589680133835
Mobile	0.25440313111546	1.40164536922496
Mobile	0.256360078277887	1.34981759909145
Mobile	0.258317025440313	1.30116846243737
Mobile	0.26027397260274	1.2554578358975
Mobile	0.262230919765166	1.21222254735271
Mobile	0.264187866927593	1.17125364641907
Mobile	0.26614481409002	1.13228360498841
Mobile	0.268101761252446	1.09472606842149
Mobile	0.270058708414873	1.05805670495136
Mobile	0.272015655577299	1.02228644172289
Mobile	0.273972602739726	0.987754751618553
Mobile	0.275929549902153	0.954454225012258
Mobile	0.277886497064579	0.921763061261243
Mobile	0.279843444227006	0.888900146062515
Mobile	0.281800391389432	0.855681545417962
Mobile	0.283757338551859	0.822978945072611
Mobile	0.285714285714286	0.79224302036219
Mobile	0.287671232876712	0.764077258121044
Mobile	0.289628180039139	0.737343297937419
Mobile	0.291585127201566	0.710318951508365
Mobile	0.293542074363992	0.682801324482712
Mobile	0.295499021526419	0.656420755009052
Mobile	0.297455968688845	0.632528353130335
Mobile	0.299412915851272	0.610822509816848
Mobile	0.301369863013699	0.589883167410395
Mobile	0.303326810176125	0.568299344504908
Mobile	0.305283757338552	0.545767367012136
Mobile	0.307240704500978	0.523503068773606
Mobile	0.309197651663405	0.503180350842727
Mobile	0.311154598825832	0.485348943617638
Mobile	0.313111545988258	0.469192919232973
Mobile	0.315068493150685	0.453604364616529
Mobile	0.317025440313112	0.438066687102874
Mobile	0.318982387475538	0.422601341303719
Mobile	0.320939334637965	0.407194617416887
Mobile	0.322896281800391	0.39154071689175
Mobile	0.324853228962818	0.375499532145691
Mobile	0.326810176125245	0.359610432097938
Mobile	0.328767123287671	0.344786088707209
Mobile	0.330724070450098	0.331479936189543
Mobile	0.332681017612524	0.319369479964646
Mobile	0.334637964774951	0.307798847323887
Mobile	0.336594911937378	0.296285370794326
Mobile	0.338551859099804	0.284650589442669
Mobile	0.340508806262231	0.273001584740575
Mobile	0.342465753424658	0.261715994356122
Mobile	0.344422700587084	0.251212584571953
Mobile	0.346379647749511	0.241515535510591
Mobile	0.348336594911937	0.232064029210977
Mobile	0.350293542074364	0.222111315406158
Mobile	0.352250489236791	0.211502244289009
Mobile	0.354207436399217	0.201081971722685
Mobile	0.356164383561644	0.192180000534793
Mobile	0.35812133072407	0.185617153622778
Mobile	0.360078277886497	0.18111283773283
Mobile	0.362035225048924	0.17745811893973
Mobile	0.36399217221135	0.173280424343348
Mobile	0.365949119373777	0.167948145698127
Mobile	0.367906066536204	0.161701048364073
Mobile	0.36986301369863	0.155084104418398
Mobile	0.371819960861057	0.14850398149444
Mobile	0.373776908023483	0.142219312511748
Mobile	0.37573385518591	0.136496366083028
Mobile	0.377690802348337	0.13148422732363
Mobile	0.379647749510763	0.126993990953751
Mobile	0.38160469667319	0.122697221147237
Mobile	0.383561643835616	0.118539302894803
Mobile	0.385518590998043	0.114720405961867
Mobile	0.38747553816047	0.111311249342939
Mobile	0.389432485322896	0.108078834528163
Mobile	0.391389432485323	0.104647054591896
Mobile	0.39334637964775	0.100756707958435
Mobile	0.395303326810176	0.0964833556871363
Mobile	0.397260273972603	0.0922647925135715
Mobile	0.399217221135029	0.0886135244389685
Mobile	0.401174168297456	0.0857017152978067
Mobile	0.403131115459883	0.0831888530200736
Mobile	0.405088062622309	0.0804663804346986
Mobile	0.407045009784736	0.0771655209657204
Mobile	0.409001956947162	0.0735134638916091
Mobile	0.410958904109589	0.0701694605961375
Mobile	0.412915851272016	0.0676817340180897
Mobile	0.414872798434442	0.0661022148402065
Mobile	0.416829745596869	0.0650232443109188
Mobile	0.418786692759296	0.0638699681716532
Mobile	0.420743639921722	0.0622423233091373
Mobile	0.422700587084149	0.0601519877048711
Mobile	0.424657534246575	0.057978119628512
Mobile	0.426614481409002	0.0561534076187128
Mobile	0.428571428571429	0.054850269575513
Mobile	0.430528375733855	0.0539288203230751
Mobile	0.432485322896282	0.0531567855599163
Mobile	0.434442270058708	0.0524077995673104
Mobile	0.436399217221135	0.0516347795638654
Mobile	0.438356164383562	0.0507976314579467
Mobile	0.440313111545988	0.0498824717018307
Mobile	0.442270058708415	0.048852876074635
Mobile	0.444227005870841	0.0476005496939108
Mobile	0.446183953033268	0.0460645823788922
Mobile	0.448140900195695	0.04435135109273
Mobile	0.450097847358121	0.042632585624549
Mobile	0.452054794520548	0.040955035013511
Mobile	0.454011741682975	0.0392284242104951
Mobile	0.455968688845401	0.03743089968775
Mobile	0.457925636007828	0.0358075520097781
Mobile	0.459882583170254	0.0347880606735191
Mobile	0.461839530332681	0.0346081818050131
Mobile	0.463796477495108	0.0349841577393111
Mobile	0.465753424657534	0.0352326454032378
Mobile	0.467710371819961	0.0347948441519106
Mobile	0.469667318982387	0.0336513586156059
Mobile	0.471624266144814	0.0322233404324692
Mobile	0.473581213307241	0.0309556701675883
Mobile	0.475538160469667	0.0300533899066398
Mobile	0.477495107632094	0.0294884693157657
Mobile	0.479452054794521	0.0290825799918416
Mobile	0.481409001956947	0.0285993099880886
Mobile	0.483365949119374	0.0278881047537208
Mobile	0.4853228962818	0.0269964580134967
Mobile	0.487279843444227	0.0261345592799875
Mobile	0.489236790606654	0.0254934725414063
Mobile	0.49119373776908	0.0250477576814776
Mobile	0.493150684931507	0.0245668513158168
Mobile	0.495107632093933	0.0238625282658347
Mobile	0.49706457925636	0.0229216093165557
Mobile	0.499021526418787	0.0217403112765334
Mobile	0.500978473581213	0.0202213502099059
Mobile	0.50293542074364	0.0184097865439149
Mobile	0.504892367906067	0.0166417450059132
Mobile	0.506849315068493	0.0153280572618512
Mobile	0.50880626223092	0.0146953397459672
Mobile	0.510763209393346	0.0146900114578122
Mobile	0.512720156555773	0.0150259113640519
Mobile	0.5146771037182	0.0153393927639628
Mobile	0.516634050880626	0.0154062928501416
Mobile	0.518590998043053	0.0152638294114769
Mobile	0.520547945205479	0.0151158884180216
Mobile	0.522504892367906	0.015102529855728
Mobile	0.524461839530333	0.015161695877281
Mobile	0.526418786692759	0.0150990627251392
Mobile	0.528375733855186	0.0147465068809701
Mobile	0.530332681017613	0.0140774857474398
Mobile	0.532289628180039	0.0132580561729553
Mobile	0.534246575342466	0.0125826190160872
Mobile	0.536203522504892	0.0122636025100276
Mobile	0.538160469667319	0.0122484907608879
Mobile	0.540117416829746	0.0122846283879397
Mobile	0.542074363992172	0.0121676463953745
Mobile	0.544031311154599	0.0118860534604933
Mobile	0.545988258317026	0.0115390240248316
Mobile	0.547945205479452	0.0111889810494145
Mobile	0.549902152641879	0.0108201766088005
Mobile	0.551859099804305	0.0103906782279393
Mobile	0.553816046966732	0.00988337303427688
Mobile	0.555772994129159	0.00931078192877244
Mobile	0.557729941291585	0.00869960979759705
Mobile	0.559686888454012	0.00810443084273829
Mobile	0.561643835616438	0.00763445045136924
Mobile	0.563600782778865	0.00740968963712001
Mobile	0.565557729941292	0.00744070728212796
Mobile	0.567514677103718	0.00758225526533606
Mobile	0.569471624266145	0.00766380823767212
Mobile	0.571428571428571	0.00764579504659223
Mobile	0.573385518590998	0.00757913101106428
Mobile	0.575342465753425	0.00746022509183639
Mobile	0.577299412915851	0.0072224542698316
Mobile	0.579256360078278	0.00682349395964682
Mobile	0.581213307240704	0.00630306132874649
Mobile	0.583170254403131	0.00576995817757688
Mobile	0.585127201565558	0.00534451005974136
Mobile	0.587084148727984	0.00510059266842158
Mobile	0.589041095890411	0.00504244959462383
Mobile	0.590998043052838	0.00512097920346669
Mobile	0.592954990215264	0.00527016748979246
Mobile	0.594911937377691	0.00543692065671495
Mobile	0.596868884540117	0.00558984352940163
Mobile	0.598825831702544	0.00571622170009261
Mobile	0.600782778864971	0.00581703287338414
Mobile	0.602739726027397	0.00589257419840344
Mobile	0.604696673189824	0.00592127311805754
Mobile	0.606653620352251	0.00585744032474354
Mobile	0.608610567514677	0.00565937209956129
Mobile	0.610567514677104	0.00532465134621414
Mobile	0.61252446183953	0.00490836201892237
Mobile	0.614481409001957	0.00451963488300551
Mobile	0.616438356164384	0.00428636942833603
Mobile	0.61839530332681	0.00427733781693528
Mobile	0.620352250489237	0.00443266767368624
Mobile	0.622309197651663	0.00459831841500996
Mobile	0.62426614481409	0.00465788611240446
Mobile	0.626223091976517	0.00461095047458622
Mobile	0.628180039138943	0.00450331194376305
Mobile	0.63013698630137	0.00432582488670204
Mobile	0.632093933463797	0.00403781538252875
Mobile	0.634050880626223	0.00366247094908867
Mobile	0.63600782778865	0.00328788463751441
Mobile	0.637964774951076	0.00298146844929514
Mobile	0.639921722113503	0.0027646888179499
Mobile	0.64187866927593	0.00264885942238733
Mobile	0.643835616438356	0.00263717894566722
Mobile	0.645792563600783	0.00270397346829967
Mobile	0.64774951076321	0.00281720715316543
Mobile	0.649706457925636	0.00295514923628798
Mobile	0.651663405088063	0.00309907480796867
Mobile	0.653620352250489	0.00323705069391493
Mobile	0.655577299412916	0.0033558383471741
Mobile	0.657534246575342	0.00341496664933329
Mobile	0.659491193737769	0.00337392284568696
Mobile	0.661448140900196	0.00326451825509985
Mobile	0.663405088062622	0.00318762406847278
Mobile	0.665362035225049	0.00320485475326571
Mobile	0.667318982387475	0.00326334008886369
Mobile	0.669275929549902	0.00325560832634825
Mobile	0.671232876712329	0.00312966647766222
Mobile	0.673189823874755	0.00291595188040328
Mobile	0.675146771037182	0.00267106190092373
Mobile	0.677103718199609	0.0024295711365199
Mobile	0.679060665362035	0.00220688302593746
Mobile	0.681017612524462	0.00202076399017972
Mobile	0.682974559686888	0.00189068959614858
Mobile	0.684931506849315	0.00181893656020947
Mobile	0.686888454011742	0.00179170430411471
Mobile	0.688845401174168	0.00180662319072337
Mobile	0.690802348336595	0.00187865234864035
Mobile	0.692759295499022	0.0020020233828017
Mobile	0.694716242661448	0.00212176774185021
Mobile	0.696673189823875	0.00217388927700366
Mobile	0.698630136986301	0.00216974843475975
Mobile	0.700587084148728	0.00221599279345129
Mobile	0.702544031311155	0.00240752628691476
Mobile	0.704500978473581	0.00269986290351172
Mobile	0.706457925636008	0.00291669354751398
Mobile	0.708414872798434	0.00288765899579114
Mobile	0.710371819960861	0.00259898199285506
Mobile	0.712328767123288	0.0021629167577993
Mobile	0.714285714285714	0.00172620714668329
Mobile	0.716242661448141	0.00139012514806788
Mobile	0.718199608610568	0.0011890958053726
Mobile	0.720156555772994	0.00111896056395968
Mobile	0.722113502935421	0.00117239564478685
Mobile	0.724070450097847	0.0013394205132939
Mobile	0.726027397260274	0.00158291532840032
Mobile	0.727984344422701	0.0018406869590273
Mobile	0.729941291585127	0.00206649039734386
Mobile	0.731898238747554	0.00225470135424755
Mobile	0.73385518590998	0.00240754706310527
Mobile	0.735812133072407	0.0024949019911907
Mobile	0.737769080234834	0.00247902584499977
Mobile	0.73972602739726	0.00237159189224507
Mobile	0.741682974559687	0.00222704009361821
Mobile	0.743639921722114	0.00208048398288517
Mobile	0.74559686888454	0.00193456230171468
Mobile	0.747553816046967	0.00180653733104115
Mobile	0.749510763209393	0.00173345696983333
Mobile	0.75146771037182	0.00171409216641061
Mobile	0.753424657534247	0.00169011487891623
Mobile	0.755381604696673	0.0016115644211307
Mobile	0.7573385518591	0.00150357976777217
Mobile	0.759295499021526	0.00144988065418717
Mobile	0.761252446183953	0.00150811702627831
Mobile	0.76320939334638	0.00164868864202769
Mobile	0.765166340508806	0.00178242967793972
Mobile	0.767123287671233	0.00184471055859803
Mobile	0.769080234833659	0.00185112400563993
Mobile	0.771037181996086	0.00186927116159393
Mobile	0.772994129158513	0.00193068986687073
Mobile	0.774951076320939	0.00198749412725473
Mobile	0.776908023483366	0.00197424728529266
Mobile	0.778864970645793	0.00189504005276903
Mobile	0.780821917808219	0.0017895354148027
Mobile	0.782778864970646	0.00166870242974194
Mobile	0.784735812133072	0.00152310895976012
Mobile	0.786692759295499	0.00137635633353696
Mobile	0.788649706457926	0.00128684289732874
Mobile	0.790606653620352	0.00129395619005856
Mobile	0.792563600782779	0.0013842913893469
Mobile	0.794520547945206	0.00150967952388253
Mobile	0.796477495107632	0.00162748273249298
Mobile	0.798434442270059	0.00172591541019788
Mobile	0.800391389432485	0.00181551298946978
Mobile	0.802348336594912	0.00189995443800801
Mobile	0.804305283757339	0.00196173171178976
Mobile	0.806262230919765	0.0019783862708465
Mobile	0.808219178082192	0.00194807056780626
Mobile	0.810176125244618	0.00189588712667592
Mobile	0.812133072407045	0.00185406388123654
Mobile	0.814090019569472	0.00183038036843556
Mobile	0.816046966731898	0.00179316422537158
Mobile	0.818003913894325	0.00169946576476744
Mobile	0.819960861056751	0.00154929570192922
Mobile	0.821917808219178	0.00139857233334038
Mobile	0.823874755381605	0.00130186462154646
Mobile	0.825831702544031	0.00125763309580368
Mobile	0.827788649706458	0.00123159000192012
Mobile	0.829745596868884	0.00121684688072621
Mobile	0.831702544031311	0.00123921429189458
Mobile	0.833659491193738	0.0013115662059401
Mobile	0.835616438356164	0.0014162808988264
Mobile	0.837573385518591	0.00152983950176334
Mobile	0.839530332681018	0.00162611602898997
Mobile	0.841487279843444	0.00164979189037143
Mobile	0.843444227005871	0.00153822761434795
Mobile	0.845401174168297	0.00129878321423612
Mobile	0.847358121330724	0.00103407964043615
Mobile	0.849315068493151	0.000839432640054645
Mobile	0.851272015655577	0.000750526035544415
Mobile	0.853228962818004	0.000769661112054642
Mobile	0.85518590998043	0.000890855064064581
Mobile	0.857142857142857	0.00107747828537964
Mobile	0.859099804305284	0.00125155667000339
Mobile	0.86105675146771	0.00134331246727507
Mobile	0.863013698630137	0.00134832425594514
Mobile	0.864970645792564	0.00131892206481574
Mobile	0.86692759295499	0.00130489552818407
Mobile	0.868884540117417	0.00131157398780241
Mobile	0.870841487279843	0.00130580763026126
Mobile	0.87279843444227	0.00125599986736447
Mobile	0.874755381604697	0.00117377999217276
Mobile	0.876712328767123	0.00111810721625804
Mobile	0.87866927592955	0.00115182281479752
Mobile	0.880626223091977	0.00129097532344289
Mobile	0.882583170254403	0.00149117679335758
Mobile	0.88454011741683	0.00167401757862783
Mobile	0.886497064579256	0.00177008699305067
Mobile	0.888454011741683	0.00175420968174014
Mobile	0.89041095890411	0.00165397761058201
Mobile	0.892367906066536	0.00152855400757668
Mobile	0.894324853228963	0.00143296808850344
Mobile	0.896281800391389	0.00138821918843546
Mobile	0.898238747553816	0.00137673497830413
Mobile	0.900195694716243	0.00136763236456521
Mobile	0.902152641878669	0.00134627288080962
Mobile	0.904109589041096	0.00132153094524159
Mobile	0.906066536203523	0.0013113889701255
Mobile	0.908023483365949	0.00131941854598901
Mobile	0.909980430528376	0.00132287700089191
Mobile	0.911937377690802	0.00129409775930997
Mobile	0.913894324853229	0.00123306046179291
Mobile	0.915851272015655	0.00116225881616116
Mobile	0.917808219178082	0.00108506976660485
Mobile	0.919765166340509	0.000982291087171757
Mobile	0.921722113502936	0.00084815367963333
Mobile	0.923679060665362	0.000716307712505601
Mobile	0.925636007827789	0.000649367081754486
Mobile	0.927592954990215	0.000703202567132561
Mobile	0.929549902152642	0.000879400977326296
Mobile	0.931506849315068	0.00109763809784292
Mobile	0.933463796477495	0.00123696065340104
Mobile	0.935420743639922	0.00122772779145835
Mobile	0.937377690802348	0.00109979346990535
Mobile	0.939334637964775	0.000937945198112577
Mobile	0.941291585127201	0.000804042215512001
Mobile	0.943248532289628	0.000708544985559531
Mobile	0.945205479452055	0.000639699464806923
Mobile	0.947162426614481	0.000598458279958497
Mobile	0.949119373776908	0.000599735785971497
Mobile	0.951076320939335	0.000643915637881518
Mobile	0.953033268101761	0.000694702553819514
Mobile	0.954990215264188	0.000700150408266394
Mobile	0.956947162426614	0.000644284768620934
Mobile	0.958904109589041	0.000565802297572192
Mobile	0.960861056751468	0.000516020371809981
Mobile	0.962818003913894	0.000510692283751799
Mobile	0.964774951076321	0.000530092083305215
Mobile	0.966731898238747	0.000549120398227765
Mobile	0.968688845401174	0.000553737765632289
Mobile	0.970645792563601	0.000537005437312819
Mobile	0.972602739726027	0.000493958694702218
Mobile	0.974559686888454	0.000426732579428361
Mobile	0.976516634050881	0.000354281595598165
Mobile	0.978473581213307	0.000307971747189819
Mobile	0.980430528375734	0.000305183013265407
Mobile	0.98238747553816	0.000330993869321235
Mobile	0.984344422700587	0.000356358223494704
Mobile	0.986301369863014	0.000369928620086165
Mobile	0.98825831702544	0.000373855496092489
Mobile	0.990215264187867	0.00036435359069489
Mobile	0.992172211350294	0.000331133045149986
Mobile	0.99412915851272	0.000275148630374709
Mobile	0.996086105675147	0.000214071665581369
Mobile	0.998043052837573	0.000164388107804933
Mobile	1	0.000126274115225113
Home	0	15.9306366917852
Home	0.00195694716242661	15.3811480793008
Home	0.00391389432485323	13.8426620567939
Home	0.00587084148727984	11.6351753154569
Home	0.00782778864970646	9.16229007631952
Home	0.00978473581213307	6.79878839429148
Home	0.0117416829745597	4.80901420021476
Home	0.0136986301369863	3.31646256516297
Home	0.0156555772994129	2.32070467879194
Home	0.0176125244618395	1.74161815260097
Home	0.0195694716242661	1.46767538670705
Home	0.0215264187866928	1.39209186533981
Home	0.0234833659491194	1.43134856504322
Home	0.025440313111546	1.52899882841123
Home	0.0273972602739726	1.65116811714651
Home	0.0293542074363992	1.7795398065766
Home	0.0313111545988258	1.90492885613273
Home	0.0332681017612524	2.02363899671561
Home	0.0352250489236791	2.13494212799462
Home	0.0371819960861057	2.23915437137423
Home	0.0391389432485323	2.33703410588895
Home	0.0410958904109589	2.429390811061
Home	0.0430528375733855	2.51688797935118
Home	0.0450097847358121	2.60000138657435
Home	0.0469667318982387	2.67908089378128
Home	0.0489236790606654	2.75444039218509
Home	0.050880626223092	2.82639841784822
Home	0.0528375733855186	2.89522588259032
Home	0.0547945205479452	2.9610175304896
Home	0.0567514677103718	3.02356004290891
Home	0.0587084148727984	3.08228804353426
Home	0.0606653620352251	3.13638307463668
Home	0.0626223091976517	3.1849954168412
Home	0.0645792563600783	3.22749719724995
Home	0.0665362035225049	3.26357994401103
Home	0.0684931506849315	3.29322197148814
Home	0.0704500978473581	3.31720513037888
Home	0.0724070450097847	3.33605436110143
Home	0.0743639921722114	3.35024608287061
Home	0.076320939334638	3.36021263059442
Home	0.0782778864970646	3.36642131093293
Home	0.0802348336594912	3.36946298486302
Home	0.0821917808219178	3.37008871996764
Home	0.0841487279843444	3.36916155463277
Home	0.086105675146771	3.3675240978571
Home	0.0880626223091977	3.36580946641093
Home	0.0900195694716243	3.36424435874853
Home	0.0919765166340509	3.36251485963036
Home	0.0939334637964775	3.35978087963409
Home	0.0958904109589041	3.35490575358621
Home	0.0978473581213307	3.34688183978532
Home	0.0998043052837573	3.33528994759874
Home	0.101761252446184	3.32051843868622
Home	0.103718199608611	3.30347017969522
Home	0.105675146771037	3.28511464847025
Home	0.107632093933464	3.2656958246345
Home	0.10958904109589	3.24500510793987
Home	0.111545988258317	3.22309137421023
Home	0.113502935420744	3.20078081263529
Home	0.11545988258317	3.1794669540868
Home	0.117416829745597	3.16013369412979
Home	0.119373776908024	3.14221542170599
Home	0.12133072407045	3.12315665483556
Home	0.123287671232877	3.09919827063936
Home	0.125244618395303	3.06718419427385
Home	0.12720156555773	3.02650404776565
Home	0.129158512720157	2.98008045870525
Home	0.131115459882583	2.93371072927417
Home	0.13307240704501	2.89387433867297
Home	0.135029354207436	2.86490567928934
Home	0.136986301369863	2.84681617164087
Home	0.13894324853229	2.83481116222952
Home	0.140900195694716	2.82033298109165
Home	0.142857142857143	2.79577140893282
Home	0.144814090019569	2.7574773124948
Home	0.146771037181996	2.70666234890805
Home	0.148727984344423	2.64870813964406
Home	0.150684931506849	2.59124103067173
Home	0.152641878669276	2.54190584751158
Home	0.154598825831703	2.5065031737121
Home	0.156555772994129	2.4876954780303
Home	0.158512720156556	2.48425745526312
Home	0.160469667318982	2.49095481630833
Home	0.162426614481409	2.49933452596165
Home	0.164383561643836	2.49963932163211
Home	0.166340508806262	2.48358119762537
Home	0.168297455968689	2.44706607003822
Home	0.170254403131115	2.3916470922684
Home	0.172211350293542	2.3238714028184
Home	0.174168297455969	2.25268749573988
Home	0.176125244618395	2.18656347984976
Home	0.178082191780822	2.12993898195146
Home	0.180039138943249	2.08327457124773
Home	0.181996086105675	2.04549121246536
Home	0.183953033268102	2.01606116292411
Home	0.185909980430528	1.99625502980383
Home	0.187866927592955	1.9887995040424
Home	0.189823874755382	1.99605611812583
Home	0.191780821917808	2.01757018190723
Home	0.193737769080235	2.0482563621633
Home	0.195694716242661	2.07836615096805
Home	0.197651663405088	2.09567872107723
Home	0.199608610567515	2.0893094149794
Home	0.201565557729941	2.05362760957596
Home	0.203522504892368	1.9905332958902
Home	0.205479452054795	1.908987789871
Home	0.207436399217221	1.82195940748325
Home	0.209393346379648	1.74214792347042
Home	0.211350293542074	1.67864308773966
Home	0.213307240704501	1.63470750073899
Home	0.215264187866928	1.60663690885706
Home	0.217221135029354	1.58857273062564
Home	0.219178082191781	1.57402641486385
Home	0.221135029354207	1.55759857805634
Home	0.223091976516634	1.53595336052681
Home	0.225048923679061	1.50805101023655
Home	0.227005870841487	1.47483865855422
Home	0.228962818003914	1.43872815032694
Home	0.230919765166341	1.40318372423152
Home	0.232876712328767	1.37255465605164
Home	0.234833659491194	1.35197786843805
Home	0.23679060665362	1.34691896994269
Home	0.238747553816047	1.36192960058381
Home	0.240704500978474	1.39858772237533
Home	0.2426614481409	1.45324976889978
Home	0.244618395303327	1.51582842989697
Home	0.246575342465753	1.57085018935541
Home	0.24853228962818	1.59934983825994
Home	0.250489236790607	1.58941839655277
Home	0.252446183953033	1.53918764495804
Home	0.25440313111546	1.45652647378434
Home	0.256360078277887	1.35619023674117
Home	0.258317025440313	1.25465575064839
Home	0.26027397260274	1.16522942836895
Home	0.262230919765166	1.09520702083981
Home	0.264187866927593	1.04563725697886
Home	0.26614481409002	1.01309187964055
Home	0.268101761252446	0.992269453666564
Home	0.270058708414873	0.978316055224636
Home	0.272015655577299	0.968180028320368
Home	0.273972602739726	0.960820134077785
Home	0.275929549902153	0.956472600689243
Home	0.277886497064579	0.955423868688113
Home	0.279843444227006	0.956861141731931
Home	0.281800391389432	0.958360313496716
Home	0.283757338551859	0.956194945626863
Home	0.285714285714286	0.946691293593632
Home	0.287671232876712	0.928722356455011
Home	0.289628180039139	0.903485726125501
Home	0.291585127201566	0.874028055000849
Home	0.293542074363992	0.843901431251756
Home	0.295499021526419	0.815827231754557
Home	0.297455968688845	0.790973795298246
Home	0.299412915851272	0.769026103325987
Home	0.301369863013699	0.748801408066437
Home	0.303326810176125	0.728976751063542
Home	0.305283757338552	0.708585798585191
Home	0.307240704500978	0.687192663291706
Home	0.309197651663405	0.664882555548188
Home	0.311154598825832	0.64229772200777
Home	0.313111545988258	0.620868291407676
Home	0.315068493150685	0.603201134925862
Home	0.317025440313112	0.593385158227734
Home	0.318982387475538	0.596829049560972
Home	0.320939334637965	0.620447528817641
Home	0.322896281800391	0.666971345176669
Home	0.324853228962818	0.734424340094467
Home	0.326810176125245	0.81433381215236
Home	0.328767123287671	0.892168926942835
Home	0.330724070450098	0.950584121230659
Home	0.332681017612524	0.974462128478121
Home	0.334637964774951	0.955816886302643
Home	0.336594911937378	0.896459373094988
Home	0.338551859099804	0.807269134301005
Home	0.340508806262231	0.704452361467129
Home	0.342465753424658	0.604462909506206
Home	0.344422700587084	0.519657301105067
Home	0.346379647749511	0.456138564969625
Home	0.348336594911937	0.414062399967102
Home	0.350293542074364	0.389617159155147
Home	0.352250489236791	0.377446865960484
Home	0.354207436399217	0.372525308997394
Home	0.356164383561644	0.37111540108345
Home	0.35812133072407	0.370783157036267
Home	0.360078277886497	0.370384222514616
Home	0.362035225048924	0.369636607452084
Home	0.36399217221135	0.368687897688232
Home	0.365949119373777	0.367795212872675
Home	0.367906066536204	0.367006164173179
Home	0.36986301369863	0.365938142476002
Home	0.371819960861057	0.363772409238015
Home	0.373776908023483	0.359500798936253
Home	0.37573385518591	0.352334611317713
Home	0.377690802348337	0.342096246034263
Home	0.379647749510763	0.329425343409095
Home	0.38160469667319	0.315731461033056
Home	0.383561643835616	0.302941024815259
Home	0.385518590998043	0.293137690235012
Home	0.38747553816047	0.288160444046084
Home	0.389432485322896	0.28916158042471
Home	0.391389432485323	0.296131059820054
Home	0.39334637964775	0.307543774823574
Home	0.395303326810176	0.319671693460969
Home	0.397260273972603	0.328338548872495
Home	0.399217221135029	0.329843662036452
Home	0.401174168297456	0.322150419647251
Home	0.403131115459883	0.305546339842113
Home	0.405088062622309	0.282464585921394
Home	0.407045009784736	0.25658513787529
Home	0.409001956947162	0.231655066046088
Home	0.410958904109589	0.210530522334764
Home	0.412915851272016	0.194748869669252
Home	0.414872798434442	0.184630850242593
Home	0.416829745596869	0.17967118097273
Home	0.418786692759296	0.178916910145531
Home	0.420743639921722	0.18115473047493
Home	0.422700587084149	0.184930087290201
Home	0.424657534246575	0.188568021771335
Home	0.426614481409002	0.190367235303865
Home	0.428571428571429	0.188898300099233
Home	0.430528375733855	0.183680958355623
Home	0.432485322896282	0.175505747083731
Home	0.434442270058708	0.165782168606618
Home	0.436399217221135	0.156099098419519
Home	0.438356164383562	0.147683543485377
Home	0.440313111545988	0.141092914812522
Home	0.442270058708415	0.13622393976396
Home	0.444227005870841	0.132562353998611
Home	0.446183953033268	0.12950859844983
Home	0.448140900195695	0.126623313557405
Home	0.450097847358121	0.123714541653822
Home	0.452054794520548	0.120781135905706
Home	0.454011741682975	0.117885902742497
Home	0.455968688845401	0.115038926008979
Home	0.457925636007828	0.112139508925782
Home	0.459882583170254	0.108983719296294
Home	0.461839530332681	0.105317800487217
Home	0.463796477495108	0.100911230557671
Home	0.465753424657534	0.0955771370996235
Home	0.467710371819961	0.089395386679079
Home	0.469667318982387	0.0825593293179625
Home	0.471624266144814	0.0753909865627785
Home	0.473581213307241	0.068322484369161
Home	0.475538160469667	0.0619247535103322
Home	0.477495107632094	0.0570200471182515
Home	0.479452054794521	0.0548744081322854
Home	0.481409001956947	0.0574002002883591
Home	0.483365949119374	0.0672242942464573
Home	0.4853228962818	0.0874332139251012
Home	0.487279843444227	0.120845169748405
Home	0.489236790606654	0.168820015783328
Home	0.49119373776908	0.229886489342895
Home	0.493150684931507	0.298740778185007
Home	0.495107632093933	0.366279085841673
Home	0.49706457925636	0.421104725421047
Home	0.499021526418787	0.452368768547292
Home	0.500978473581213	0.452143911322984
Home	0.50293542074364	0.420360891817517
Home	0.504892367906067	0.364823620051424
Home	0.506849315068493	0.296273074131357
Home	0.50880626223092	0.226018495871993
Home	0.510763209393346	0.163101942819365
Home	0.512720156555773	0.112792796360118
Home	0.5146771037182	0.0765514498282513
Home	0.516634050880626	0.0530216506557624
Home	0.518590998043053	0.0393923373376725
Home	0.520547945205479	0.0325816890603761
Home	0.522504892367906	0.0299707960902298
Home	0.524461839530333	0.0296777324533791
Home	0.526418786692759	0.0305155182208079
Home	0.528375733855186	0.0318088508809018
Home	0.530332681017613	0.033199462755672
Home	0.532289628180039	0.0345035214307171
Home	0.534246575342466	0.0356321491550311
Home	0.536203522504892	0.0365582744192855
Home	0.538160469667319	0.0373017107406718
Home	0.540117416829746	0.0379489024040882
Home	0.542074363992172	0.0385921590560206
Home	0.544031311154599	0.0393080273730699
Home	0.545988258317026	0.0401196509186045
Home	0.547945205479452	0.0409696828074909
Home	0.549902152641879	0.0417220177399667
Home	0.551859099804305	0.0422051034433467
Home	0.553816046966732	0.0422917481318551
Home	0.555772994129159	0.0419858299431845
Home	0.557729941291585	0.0414694028982115
Home	0.559686888454012	0.04106920269293
Home	0.561643835616438	0.0411341007092458
Home	0.563600782778865	0.0418629307414932
Home	0.565557729941292	0.0431605375104958
Home	0.567514677103718	0.0446033088013318
Home	0.569471624266145	0.0455533770277538
Home	0.571428571428571	0.0453882847330625
Home	0.573385518590998	0.0437019727759336
Home	0.575342465753425	0.0406032651477627
Home	0.577299412915851	0.0366274379307733
Home	0.579256360078278	0.0324584427452816
Home	0.581213307240704	0.0287879993895278
Home	0.583170254403131	0.0261993540830004
Home	0.585127201565558	0.0251244567259522
Home	0.587084148727984	0.025831633984144
Home	0.589041095890411	0.028392100719045
Home	0.590998043052838	0.0326088474386011
Home	0.592954990215264	0.0379443957954545
Home	0.594911937377691	0.0435177275330698
Home	0.596868884540117	0.0482288076710422
Home	0.598825831702544	0.0510112926600662
Home	0.600782778864971	0.0511389642182843
Home	0.602739726027397	0.0484632519692459
Home	0.604696673189824	0.0434723145498509
Home	0.606653620352251	0.0371373691160714
Home	0.608610567514677	0.0306143296212525
Home	0.610567514677104	0.024998046488391
Home	0.61252446183953	0.020861906137519
Home	0.614481409001957	0.0183517843226926
Home	0.616438356164384	0.017280346642415
Home	0.61839530332681	0.0172501069073738
Home	0.620352250489237	0.0177750393557175
Home	0.622309197651663	0.0183856593343155
Home	0.62426614481409	0.018713119812089
Home	0.626223091976517	0.0185451107256813
Home	0.628180039138943	0.0178427350793886
Home	0.63013698630137	0.0167130109588146
Home	0.632093933463797	0.0153459645297757
Home	0.634050880626223	0.0139396597597262
Home	0.63600782778865	0.0126411699539747
Home	0.637964774951076	0.0115229852630402
Home	0.639921722113503	0.0105978751260423
Home	0.64187866927593	0.0098606597680472
Home	0.643835616438356	0.00934000655545006
Home	0.645792563600783	0.00916885471958166
Home	0.64774951076321	0.00961074076314535
Home	0.649706457925636	0.011046369166759
Home	0.651663405088063	0.0139527990907613
Home	0.653620352250489	0.0187822842317288
Home	0.655577299412916	0.0257792519069121
Home	0.657534246575342	0.0347695819407832
Home	0.659491193737769	0.0450087620886349
Home	0.661448140900196	0.0551887037431747
Home	0.663405088062622	0.0636610592395487
Home	0.665362035225049	0.0688443258117213
Home	0.667318982387475	0.0696844009658326
Home	0.669275929549902	0.0659894160000768
Home	0.671232876712329	0.0584955467415084
Home	0.673189823874755	0.0486314233890194
Home	0.675146771037182	0.038080046243294
Home	0.677103718199609	0.0283187422324766
Home	0.679060665362035	0.0203073150327957
Home	0.681017612524462	0.0144200151551262
Home	0.682974559686888	0.010589188758337
Home	0.684931506849315	0.0082817849247327
Home	0.686888454011742	0.00704281047454111
Home	0.688845401174168	0.00648713982919715
Home	0.690802348336595	0.00633416033291738
Home	0.692759295499022	0.0064010923171895
Home	0.694716242661448	0.00658111179705649
Home	0.696673189823875	0.00682209907322154
Home	0.698630136986301	0.00711078526343443
Home	0.700587084148728	0.00745974518868382
Home	0.702544031311155	0.00789261650690442
Home	0.704500978473581	0.00842553962752544
Home	0.706457925636008	0.00904791710131639
Home	0.708414872798434	0.00970994352687478
Home	0.710371819960861	0.0103248025741991
Home	0.712328767123288	0.0107885214024694
Home	0.714285714285714	0.0110118454130713
Home	0.716242661448141	0.0109507953957376
Home	0.718199608610568	0.0106135502916382
Home	0.720156555772994	0.0100797149887784
Home	0.722113502935421	0.00944363884602766
Home	0.724070450097847	0.00878392889914367
Home	0.726027397260274	0.00815973385789477
Home	0.727984344422701	0.00761987818288099
Home	0.729941291585127	0.00722297126081265
Home	0.731898238747554	0.00705628612797503
Home	0.73385518590998	0.00724136132562722
Home	0.735812133072407	0.00791787313816049
Home	0.737769080234834	0.00920357996902174
Home	0.73972602739726	0.0111370852941097
Home	0.741682974559687	0.0136207065278842
Home	0.743639921722114	0.0163888689768497
Home	0.74559686888454	0.0190268975873557
Home	0.747553816046967	0.0210510379865805
Home	0.749510763209393	0.0220346803834213
Home	0.75146771037182	0.0217388880346784
Home	0.753424657534247	0.020183752299522
Home	0.755381604696673	0.0176612348759959
Home	0.7573385518591	0.014703336235504
Home	0.759295499021526	0.0117724185398989
Home	0.761252446183953	0.00921452138660863
Home	0.76320939334638	0.00721137571026937
Home	0.765166340508806	0.00579118549402918
Home	0.767123287671233	0.00487563770079489
Home	0.769080234833659	0.004336182781915
Home	0.771037181996086	0.00404007345049271
Home	0.772994129158513	0.00387819732111535
Home	0.774951076320939	0.00377614064164516
Home	0.776908023483366	0.00369447283540299
Home	0.778864970645793	0.00362433001316854
Home	0.780821917808219	0.00358192844019064
Home	0.782778864970646	0.00360268347031116
Home	0.784735812133072	0.00373352890825086
Home	0.786692759295499	0.0040215066194113
Home	0.788649706457926	0.00449793015399982
Home	0.790606653620352	0.00516545560758325
Home	0.792563600782779	0.00595770259982593
Home	0.794520547945206	0.00676138445111356
Home	0.796477495107632	0.00743867092002507
Home	0.798434442270059	0.00785891525497208
Home	0.800391389432485	0.00793644866295474
Home	0.802348336594912	0.00765674888940407
Home	0.804305283757339	0.00708056593179793
Home	0.806262230919765	0.00632459462256521
Home	0.808219178082192	0.00552671751437771
Home	0.810176125244618	0.0048091797398207
Home	0.812133072407045	0.00425228699955628
Home	0.814090019569472	0.00388547151117154
Home	0.816046966731898	0.00369503877032772
Home	0.818003913894325	0.00364198621710517
Home	0.819960861056751	0.00368103920199426
Home	0.821917808219178	0.00377365663061258
Home	0.823874755381605	0.00389190478914929
Home	0.825831702544031	0.0040145508021304
Home	0.827788649706458	0.00411885075121392
Home	0.829745596868884	0.00418151513335678
Home	0.831702544031311	0.00418093511321432
Home	0.833659491193738	0.00410412219470659
Home	0.835616438356164	0.00395239987067978
Home	0.837573385518591	0.00374223793929236
Home	0.839530332681018	0.00350072052918138
Home	0.841487279843444	0.00325790576632858
Home	0.843444227005871	0.00303946525476886
Home	0.845401174168297	0.00286220798341512
Home	0.847358121330724	0.00273324118948284
Home	0.849315068493151	0.00265182444044137
Home	0.851272015655577	0.00261225883355388
Home	0.853228962818004	0.00260648505340705
Home	0.85518590998043	0.00262589795985192
Home	0.857142857142857	0.00266254259298761
Home	0.859099804305284	0.00270997254045634
Home	0.86105675146771	0.00276372738120981
Home	0.863013698630137	0.00282103600285881
Home	0.864970645792564	0.00287864919928451
Home	0.86692759295499	0.00293081704955779
Home	0.868884540117417	0.00296767363375233
Home	0.870841487279843	0.00297640612993362
Home	0.87279843444227	0.00294547572971953
Home	0.874755381604697	0.00287029413450923
Home	0.876712328767123	0.00275737553281995
Home	0.87866927592955	0.00262421637707725
Home	0.880626223091977	0.00249418593721666
Home	0.882583170254403	0.00238842648641539
Home	0.88454011741683	0.00231850930310712
Home	0.886497064579256	0.00228326616186397
Home	0.888454011741683	0.00227098049565857
Home	0.89041095890411	0.00226532067788083
Home	0.892367906066536	0.00225170871296972
Home	0.894324853228963	0.00222117502774055
Home	0.896281800391389	0.00217072713784432
Home	0.898238747553816	0.00210112321138328
Home	0.900195694716243	0.0020150275388928
Home	0.902152641878669	0.00191675724320011
Home	0.904109589041096	0.00181029044926705
Home	0.906066536203523	0.00170015158681525
Home	0.908023483365949	0.00159113812611347
Home	0.909980430528376	0.00148781607230285
Home	0.911937377690802	0.00139400715443872
Home	0.913894324853229	0.00131239349249428
Home	0.915851272015655	0.00124429827122025
Home	0.917808219178082	0.00118972317606233
Home	0.919765166340509	0.00114771593611113
Home	0.921722113502936	0.00111700002673068
Home	0.923679060665362	0.00109657722436969
Home	0.925636007827789	0.00108589873565739
Home	0.927592954990215	0.00108435394899034
Home	0.929549902152642	0.00109022589125605
Home	0.931506849315068	0.0010996767910087
Home	0.933463796477495	0.00110645739997002
Home	0.935420743639922	0.00110182352928787
Home	0.937377690802348	0.00107827596061474
Home	0.939334637964775	0.00103125020606425
Home	0.941291585127201	0.000959734706635199
Home	0.943248532289628	0.000866435707258468
Home	0.945205479452055	0.000756977943849124
Home	0.947162426614481	0.000638679980874352
Home	0.949119373776908	0.000519286862797451
Home	0.951076320939335	0.000405895609601197
Home	0.953033268101761	0.000304169031016932
Home	0.954990215264188	0.000217860189737503
Home	0.956947162426614	0.000148651268916243
Home	0.958904109589041	9.63027331154885e-05
Home	0.960861056751468	5.90835914948009e-05
Home	0.962818003913894	3.44264667488068e-05
Home	0.964774951076321	1.9781631831206e-05
Home	0.966731898238747	1.3824724056544e-05
Home	0.968688845401174	1.86248347985049e-05
Home	0.970645792563601	4.53906205409652e-05
Home	0.972602739726027	0.000130517123959162
Home	0.974559686888454	0.000357591100169602
Home	0.976516634050881	0.000908373390107891
Home	0.978473581213307	0.00213243533248802
Home	0.980430528375734	0.00462779807120137
Home	0.98238747553816	0.00929346216442469
Home	0.984344422700587	0.0172887580059492
Home	0.986301369863014	0.0298280595801187
Home	0.98825831702544	0.0477788750013985
Home	0.990215264187867	0.0711250600108763
Home	0.992172211350294	0.0984759371851698
Home	0.99412915851272	0.126879964273209
Home	0.996086105675147	0.152165140711872
Home	0.998043052837573	0.169848212947127
Home	1	0.176384920399388
