# Supplementary material for: Effect of mobile food environments on fast food visits
Source: Nat Commun. 2024 Mar 14;15:2291. doi: 10.1038/s41467-024-46425-2 (PMC10937966; doi:10.1038/s41467-024-46425-2)
Supplement: Supplementary file 4 — Source Data [file 41467_2024_46425_MOESM4_ESM.zip › sourcedata/figureS12.csv]

topic	mg	sd
University	0.0445933745364307	0.000365771160032573
Airport	0.0446313782348284	0.000231569503387329
Seaside	0.046965140722083	0.000276539731422519
Bus/Train	0.0482798529319825	0.000224688496362892
Entertainment	0.0486641289827432	0.000242516016114283
Restaurants	0.0486880717083377	0.000210453351332323
Mall	0.0488492106814339	0.000304491184417915
Residential	0.0497593598337078	0.00026250602621224
Road Service Area	0.0498847397708947	0.000177891223581057
Neighborhood (III)	0.0499190615042715	0.000211781568804649
Industrial / Factory	0.049983541635961	0.000231688285862854
Recreational Area	0.0512546806692412	0.000215641338479161
Neighborhood (II)	0.0517373610023696	0.000211147044703609
Education	0.0518472022180999	0.000201919422664991
Mixed	0.0518727943004283	0.000215940395021164
Health	0.0519465651155307	0.000311261822789853
Office	0.0525751677542137	0.000310063497097395
Neighborhood (I)	0.0526753749114481	0.000227601626642482
Shopping Center	0.0528063352149049	0.000226332838710207
Garage	0.0530666582710892	0.000242888875727764
