# Supplementary material for: Effect of mobile food environments on fast food visits
Source: Nat Commun. 2024 Mar 14;15:2291. doi: 10.1038/s41467-024-46425-2 (PMC10937966; doi:10.1038/s41467-024-46425-2)
Supplement: Supplementary file 4 — Source Data [file 41467_2024_46425_MOESM4_ESM.zip › sourcedata/figureS13.csv]

quant	mean_der	type	var
1	735.377604118957	Food Swamp intervention	Obesity
2	1648.69097836961	Food Swamp intervention	Obesity
3	1899.9804686631	Food Swamp intervention	Obesity
4	1027.4124332024	Food Swamp intervention	Obesity
1	2989.85665415947	Behavior- Environment intervention	Obesity
2	4389.52499758963	Behavior- Environment intervention	Obesity
3	4657.53005695854	Behavior- Environment intervention	Obesity
4	2522.65448839634	Behavior- Environment intervention	Obesity
1	559.205496194534	Low Food Access intervention	Obesity
2	983.666498836047	Low Food Access intervention	Obesity
3	1277.59142966676	Low Food Access intervention	Obesity
4	1079.77686151997	Low Food Access intervention	Obesity
1	2474.28566560413	Food hotspots intervention	Obesity
2	1931.16458984715	Food hotspots intervention	Obesity
3	1705.06617848117	Food hotspots intervention	Obesity
4	1044.51794009855	Food hotspots intervention	Obesity
3	851.077259249264	Food Swamp intervention	Diabetes
2	1639.86340071244	Food Swamp intervention	Diabetes
1	1880.70056302434	Food Swamp intervention	Diabetes
4	939.820261368028	Food Swamp intervention	Diabetes
1	5264.64404691326	Behavior- Environment intervention	Diabetes
2	4285.40977904948	Behavior- Environment intervention	Diabetes
3	2732.68872901475	Behavior- Environment intervention	Diabetes
4	2276.82364212649	Behavior- Environment intervention	Diabetes
1	996.415856726452	Low Food Access intervention	Diabetes
2	1071.52179043939	Low Food Access intervention	Diabetes
3	902.797549655408	Low Food Access intervention	Diabetes
4	929.505089396063	Low Food Access intervention	Diabetes
1	2486.22429320424	Food hotspots intervention	Diabetes
2	2019.62634975222	Food hotspots intervention	Diabetes
3	1514.67995828957	Food hotspots intervention	Diabetes
4	1134.50377278496	Food hotspots intervention	Diabetes
2	1995.47191902264	Food Swamp intervention	Sleep <7 hours
3	1279.27116661379	Food Swamp intervention	Sleep <7 hours
1	921.732550011901	Food Swamp intervention	Sleep <7 hours
4	1147.220586106	Food Swamp intervention	Sleep <7 hours
1	3177.74316550407	Behavior- Environment intervention	Sleep <7 hours
2	5306.57769893925	Behavior- Environment intervention	Sleep <7 hours
3	3608.15608940556	Behavior- Environment intervention	Sleep <7 hours
4	3039.20558108324	Behavior- Environment intervention	Sleep <7 hours
1	404.673210308242	Low Food Access intervention	Sleep <7 hours
2	1078.24835037069	Low Food Access intervention	Sleep <7 hours
3	1256.90285759776	Low Food Access intervention	Sleep <7 hours
4	1188.14789959831	Low Food Access intervention	Sleep <7 hours
1	1714.49074561035	Food hotspots intervention	Sleep <7 hours
2	2532.76270710326	Food hotspots intervention	Sleep <7 hours
3	2007.98959389177	Food hotspots intervention	Sleep <7 hours
4	1603.22004425509	Food hotspots intervention	Sleep <7 hours
2	2072.9246108748	Food Swamp intervention	Physical Inactivity
1	1369.64675859797	Food Swamp intervention	Physical Inactivity
3	968.237439468004	Food Swamp intervention	Physical Inactivity
4	900.652675413295	Food Swamp intervention	Physical Inactivity
1	4408.27012283197	Behavior- Environment intervention	Physical Inactivity
2	4975.31844378778	Behavior- Environment intervention	Physical Inactivity
3	3014.42573313852	Behavior- Environment intervention	Physical Inactivity
4	2161.5518973457	Behavior- Environment intervention	Physical Inactivity
1	769.060814009338	Low Food Access intervention	Physical Inactivity
3	1028.50434605381	Low Food Access intervention	Physical Inactivity
4	893.25050777298	Low Food Access intervention	Physical Inactivity
2	1209.42461838118	Low Food Access intervention	Physical Inactivity
1	2478.46164213866	Food hotspots intervention	Physical Inactivity
2	2100.90602344014	Food hotspots intervention	Physical Inactivity
4	1102.76301854571	Food hotspots intervention	Physical Inactivity
3	1472.90368990649	Food hotspots intervention	Physical Inactivity
2	1767.68501529032	Food Swamp intervention	High Cholesterol
1	1493.53750745534	Food Swamp intervention	High Cholesterol
3	1416.60828355352	Food Swamp intervention	High Cholesterol
4	633.630678054901	Food Swamp intervention	High Cholesterol
3	3567.24723194226	Behavior- Environment intervention	High Cholesterol
1	4093.72301293647	Behavior- Environment intervention	High Cholesterol
2	4779.21345693838	Behavior- Environment intervention	High Cholesterol
4	2119.38249528686	Behavior- Environment intervention	High Cholesterol
1	1200.0388987301	Low Food Access intervention	High Cholesterol
3	1031.28704223661	Low Food Access intervention	High Cholesterol
2	1129.74852848221	Low Food Access intervention	High Cholesterol
4	539.16581676839	Low Food Access intervention	High Cholesterol
3	1530.61644586571	Food hotspots intervention	High Cholesterol
2	2253.65758036938	Food hotspots intervention	High Cholesterol
1	2488.14463427896	Food hotspots intervention	High Cholesterol
4	882.615713516953	Food hotspots intervention	High Cholesterol
3	1412.50334575326	Food Swamp intervention	Income
4	777.415457680907	Food Swamp intervention	Income
2	1482.96581194723	Food Swamp intervention	Income
1	1670.81160637293	Food Swamp intervention	Income
3	3840.65638452636	Behavior- Environment intervention	Income
4	2597.59365002002	Behavior- Environment intervention	Income
1	4504.23478773096	Behavior- Environment intervention	Income
2	4189.19771265479	Behavior- Environment intervention	Income
4	314.551227257376	Low Food Access intervention	Income
1	1618.49198827917	Low Food Access intervention	Income
2	1228.52754955623	Low Food Access intervention	Income
3	766.401552782214	Low Food Access intervention	Income
4	1496.39297772468	Food hotspots intervention	Income
1	2402.0979693459	Food hotspots intervention	Income
3	1892.88348633991	Food hotspots intervention	Income
2	2067.15964655303	Food hotspots intervention	Income
